# Supplementary material for: Mechanisms of increased Trichodesmium fitness under iron and phosphorus co-limitation in the present and future ocean
Source: Nat Commun. 2016 Jun 27;7:12081. doi: 10.1038/ncomms12081 (PMC4931248; doi:10.1038/ncomms12081)
Supplement: Supplementary Data 1 — Differentially abundant proteins in Fe-limitation relative to r380 and r750. [file ncomms12081-s2.xlsx]

## Sheet:  Fe-limitation 
Mechanisms of increased Trichodesmium fitness under iron and phosphorus co-limitation in the present and future ocean
Nathan G. Walworth1, Fei-Xue Fu1, Eric A. Webb1, Mak A. Saito2, Dawn Moran2, Matthew R. Mcllvin2, Michael D. Lee1, and David A. Hutchins1*
Differentially abundant proteins in Fe-limitation relative to r380 and r750.
"up" means significantly increased, "down" means significantly decreased, and "no" means no change in expression relative to the r380 or r750 depending on the scenario (see main text).
Locus	COG category	COG category name	gene product	r380 vs 380-Fe	r380 vs 750-Fe	r750 vs 750-Fe
Tery_1841	C	Energy-production-and-conversion	peptidase C14, caspase catalytic subunit p20 [Trichodesmium erythraeum IMS101]	no	up	no
Tery_2657	C	Energy-production-and-conversion	nitroreductase [Trichodesmium erythraeum IMS101]	no	up	up
Tery_0458	C	Energy-production-and-conversion	aldo/keto reductase [Trichodesmium erythraeum IMS101]	no	up	up
Tery_2561	C	Energy-production-and-conversion	cytochrome c, class I [Trichodesmium erythraeum IMS101]	no	down	down
Tery_0664	C	Energy-production-and-conversion	bifunctional aconitate hydratase 2/2-methylisocitrate dehydratase [Trichodesmium erythraeum IMS101]	no	down	down
Tery_2529	C	Energy-production-and-conversion	NAD(P)H-quinone oxidoreductase subunit 2 [Trichodesmium erythraeum IMS101]	down	down	down
Tery_4139	C	Energy-production-and-conversion	bifunctional nitrogenase molybdenum-cofactor biosynthesis protein NifE/NifN [Trichodesmium erythraeum IMS101]	no	down	down
Tery_2062	C	Energy-production-and-conversion	FAD-dependent pyridine nucleotide-disulfide oxidoreductase [Trichodesmium erythraeum IMS101]	no	down	down
Tery_3126	C	Energy-production-and-conversion	aldo/keto reductase [Trichodesmium erythraeum IMS101]	no	down	down
Tery_1580	C	Energy-production-and-conversion	citrate synthase [Trichodesmium erythraeum IMS101]	no	down	down
Tery_3499	C	Energy-production-and-conversion	NADH dehydrogenase subunit J [Trichodesmium erythraeum IMS101]	no	no	down
Tery_0163	D	Cell-cycle-control,-cell-division,-chromosome-partitioning	Maf-like protein [Trichodesmium erythraeum IMS101]	no	no	up
Tery_1165	D	Cell-cycle-control,-cell-division,-chromosome-partitioning	hypothetical protein [Trichodesmium erythraeum IMS101]	no	down	down
Tery_1150	D	[D]-Cell-cycle-control,-cell-division,-chromosome-partitioning	rod shape-determining protein MreB [Trichodesmium erythraeum IMS101]	up	up	up
Tery_3383	D	[D]-Cell-cycle-control,-cell-division,-chromosome-partitioning	septum site-determining protein MinD [Trichodesmium erythraeum IMS101]	up	up	up
Tery_2788	E	Amino-acid-transport-and-metabolism	argC gene product [Trichodesmium erythraeum IMS101]	no	no	up
Tery_0847	E	Amino-acid-transport-and-metabolism	5-methyltetrahydropteroyltriglutamate/homocysteine S-methyltransferase [Trichodesmium erythraeum IMS101]	no	no	up
Tery_0171	E	Amino-acid-transport-and-metabolism	3-deoxy-7-phosphoheptulonate synthase [Trichodesmium erythraeum IMS101]	no	down	no
Tery_4358	E	Amino-acid-transport-and-metabolism	cysteine desulfurase [Trichodesmium erythraeum IMS101]	no	down	down
Tery_2921	E	Amino-acid-transport-and-metabolism	peptidase M14, carboxypeptidase A [Trichodesmium erythraeum IMS101]	no	down	down
Tery_1770	G	Carbohydrate-transport-and-metabolism	ppnK gene product [Trichodesmium erythraeum IMS101]	no	no	no
Tery_4099	G	Carbohydrate-transport-and-metabolism	fructose-1,6-bisphosphate aldolase [Trichodesmium erythraeum IMS101]	no	down	down
Tery_2606	G	Carbohydrate-transport-and-metabolism	ribulose-phosphate 3-epimerase [Trichodesmium erythraeum IMS101]	no	down	down
Tery_0368	H	Coenzyme-transport-and-metabolism	D-isomer specific 2-hydroxyacid dehydrogenase [Trichodesmium erythraeum IMS101]	no	no	up
Tery_2218	H	Coenzyme-transport-and-metabolism	protoporphyrinogen oxidase [Trichodesmium erythraeum IMS101]	no	no	up
Tery_1714	H	Coenzyme-transport-and-metabolism	hemE gene product [Trichodesmium erythraeum IMS101]	no	no	down
Tery_1973	H	Coenzyme-transport-and-metabolism	8-amino-7-oxononanoate synthase [Trichodesmium erythraeum IMS101]	up	no	no
Tery_3820	I	Lipid-transport-and-metabolism	AMP-dependent synthetase and ligase [Trichodesmium erythraeum IMS101]	up	up	up
Tery_3819	I	Lipid-transport-and-metabolism	beta-ketoacyl synthase [Trichodesmium erythraeum IMS101]	no	up	up
Tery_3279	J	Translation,-ribosomal-structure-and-biogenesis	ribonuclease T2 [Trichodesmium erythraeum IMS101]	no	no	up
Tery_0169	J	Translation,-ribosomal-structure-and-biogenesis	rpsO gene product [Trichodesmium erythraeum IMS101]	down	down	down
Tery_3283	J	Translation,-ribosomal-structure-and-biogenesis	50S ribosomal protein L25 [Trichodesmium erythraeum IMS101]	no	no	down
Tery_4195	J	Translation,-ribosomal-structure-and-biogenesis	prmA gene product [Trichodesmium erythraeum IMS101]	down	no	no
Tery_0463	K	Transcription	serine/threonine protein kinase [Trichodesmium erythraeum IMS101]	no	up	up
Tery_4034	M	Cell-wall/membrane/envelope-biogenesis	cell wall hydrolase/autolysin [Trichodesmium erythraeum IMS101]	no	up	no
Tery_2477	M	Cell-wall/membrane/envelope-biogenesis	UDP-glucose 6-dehydrogenase [Trichodesmium erythraeum IMS101]	no	up	up
Tery_0560	M	Cell-wall/membrane/envelope-biogenesis	glmU gene product [Trichodesmium erythraeum IMS101]	no	no	up
Tery_3495	M	Cell-wall/membrane/envelope-biogenesis	rfaE bifunctional protein [Trichodesmium erythraeum IMS101]	no	no	up
Tery_3246	N	Cell-motility	methyl-accepting chemotaxis sensory transducer [Trichodesmium erythraeum IMS101]	no	no	up
Tery_1750	O	Posttranslational-modification,-protein-turnover,-chaperones	molecular chaperone DnaK [Trichodesmium erythraeum IMS101]	no	up	up
Tery_0270	O	Posttranslational-modification,-protein-turnover,-chaperones	groEL gene product [Trichodesmium erythraeum IMS101]	up	up	up
Tery_3377	P	Inorganic-ion-transport-and-metabolism	extracellular solute-binding protein [Trichodesmium erythraeum IMS101]	no	up	no
Tery_4136	P	Inorganic-ion-transport-and-metabolism	nitrogenase iron protein subunit NifH [Trichodesmium erythraeum IMS101]	no	down	down
Tery_2483	Photo	Photosystem II	photosystem antenna protein-like protein [Trichodesmium erythraeum IMS101]	no	up	no
Tery_2484	Photo	Photosystem II	photosystem antenna protein-like protein [Trichodesmium erythraeum IMS101]	no	up	up
Tery_1204	Photo	Photosystem I	photosystem I reaction center protein subunit XI [Trichodesmium erythraeum IMS101]	no	down	down
Tery_3822	Q	Secondary-metabolites-biosynthesis,-transport-and-catabolism	beta-ketoacyl synthase [Trichodesmium erythraeum IMS101]	no	up	up
Tery_3408	Q	Secondary-metabolites-biosynthesis,-transport-and-catabolism	Na-Ca exchanger/integrin-beta4 [Trichodesmium erythraeum IMS101]	no	no	up
Tery_3470	Q	Secondary-metabolites-biosynthesis,-transport-and-catabolism	hemolysin-type calcium-binding protein [Trichodesmium erythraeum IMS101]	no	no	up
Tery_0419	Q	Secondary-metabolites-biosynthesis,-transport-and-catabolism	hemolysin-type calcium-binding protein [Trichodesmium erythraeum IMS101]	no	up	up
Tery_1450	Q	Secondary-metabolites-biosynthesis,-transport-and-catabolism	hemolysin-type calcium-binding protein [Trichodesmium erythraeum IMS101]	down	down	no
Tery_4062	R	General-function-prediction-only	hypothetical protein [Trichodesmium erythraeum IMS101]	no	up	up
Tery_1492	R	General-function-prediction-only	glycosyl transferase family protein [Trichodesmium erythraeum IMS101]	no	no	up
Tery_1797	R	General-function-prediction-only	alpha/beta hydrolase fold protein [Trichodesmium erythraeum IMS101]	no	no	up
Tery_4425	R	General-function-prediction-only	N-acetyltransferase GCN5 [Trichodesmium erythraeum IMS101]	no	down	down
Tery_0460	R	General-function-prediction-only	serine/threonine protein kinase [Trichodesmium erythraeum IMS101]	down	no	no
Tery_0478	R	General-function-prediction-only	peptidase S16, lon-like [Trichodesmium erythraeum IMS101]	down	no	no
Tery_2777	S	Function-unknown	glycerophosphoryl diester phosphodiesterase [Trichodesmium erythraeum IMS101]	no	up	up
Tery_0089	S	Function-unknown	hypothetical protein [Trichodesmium erythraeum IMS101]	no	down	down
Tery_1950	T	Signal-transduction-mechanisms	protein serine/threonine phosphatase [Trichodesmium erythraeum IMS101]	no	no	up
Tery_2498	T	Signal-transduction-mechanisms	signal transduction protein [Trichodesmium erythraeum IMS101]	up	up	up
Tery_4754	T	Signal-transduction-mechanisms	Na-Ca exchanger/integrin-beta4 [Trichodesmium erythraeum IMS101]	no	down	no
Tery_3039	X	none	hypothetical protein [Trichodesmium erythraeum IMS101]	no	up	no
Tery_3815	X	none	hypothetical protein [Trichodesmium erythraeum IMS101]	no	up	up
Tery_3816	X	none	hypothetical protein [Trichodesmium erythraeum IMS101]	no	up	up
Tery_1641	X	none	Tic22-like [Trichodesmium erythraeum IMS101]	no	up	up
Tery_2247	X	none	hypothetical protein [Trichodesmium erythraeum IMS101]	no	up	up
Tery_0213	X	none	hypothetical protein [Trichodesmium erythraeum IMS101]	no	up	up
Tery_0601	X	none	Na-Ca exchanger/integrin-beta4 [Trichodesmium erythraeum IMS101]	no	up	up
Tery_2340	X	none	hypothetical protein [Trichodesmium erythraeum IMS101]	no	up	up
Tery_0984	X	none	phycobilisome protein [Trichodesmium erythraeum IMS101]	no	up	up
Tery_4120	X	none	hypothetical protein [Trichodesmium erythraeum IMS101]	no	up	up
Tery_1488	X	none	hypothetical protein [Trichodesmium erythraeum IMS101]	no	up	up
Tery_4571	X	none	hypothetical protein [Trichodesmium erythraeum IMS101]	no	up	up
Tery_1355	X	none	hemolysin-type calcium-binding protein [Trichodesmium erythraeum IMS101]	no	no	up
Tery_4161	X	none	hypothetical protein [Trichodesmium erythraeum IMS101]	no	no	up
Tery_3817	X	none	hypothetical protein [Trichodesmium erythraeum IMS101]	no	no	up
Tery_0575	X	none	hypothetical protein [Trichodesmium erythraeum IMS101]	no	no	up
Tery_1147	X	none	hypothetical protein [Trichodesmium erythraeum IMS101]	no	no	up
Tery_1666	X	none	isiA	up	up	up
Tery_1667	X	none	isiB	up	up	up
Tery_4497	X	none	Na-Ca exchanger/integrin-beta4 [Trichodesmium erythraeum IMS101]	no	up	up
Tery_0657	X	none	Na-Ca exchanger/integrin-beta4 [Trichodesmium erythraeum IMS101]	no	up	up
Tery_0837	X	none	hypothetical protein [Trichodesmium erythraeum IMS101]	no	no	up
Tery_5051	X	none	dihydrobiliverdin:ferredoxin oxidoreductase [Trichodesmium erythraeum IMS101]	no	no	down
Tery_0216	X	none	AbrB family transcriptional regulator [Trichodesmium erythraeum IMS101]	no	down	down

## Sheet: P-limitation 
Mechanisms of increased Trichodesmium fitness under iron and phosphorus co-limitation in the present and future ocean
Nathan G. Walworth1, Fei-Xue Fu1, Eric A. Webb1, Mak A. Saito2, Dawn Moran2, Matthew R. Mcllvin2, Michael D. Lee1, and David A. Hutchins1*
Differentially abundant proteins in P-limitation relative to r380 and r750.
"up" means significantly increased, "down" means significantly decreased, and "no" means no change in expression relative to the r380 or r750 depending on the scenario (see main text).
Locus	COG category	COG category name	gene product	r380 vs 380-P	r380 vs 750-P	r750 vs 750-P
Tery_0721	G	Carbohydrate-transport-and-metabolism	transketolase [Trichodesmium erythraeum IMS101]	no	no	up
Tery_3540	P	Inorganic-ion-transport-and-metabolism	response regulator receiver protein [Trichodesmium erythraeum IMS101]	up	up	up
Tery_1774	R	General-function-prediction-only	surE gene product [Trichodesmium erythraeum IMS101]	up	up	up
Tery_3845	R	General-function-prediction-only	hypothetical protein [Trichodesmium erythraeum IMS101]	up	up	up
Tery_4993	P	Inorganic-ion-transport-and-metabolism	phosphonate ABC transporter periplasmic phosphonate-binding protein [Trichodesmium erythraeum IMS101]	up	up	up
Tery_2777	S	Function-unknown	glycerophosphoryl diester phosphodiesterase [Trichodesmium erythraeum IMS101]	up	up	up
Tery_0847	E	Amino-acid-transport-and-metabolism	5-methyltetrahydropteroyltriglutamate/homocysteine S-methyltransferase [Trichodesmium erythraeum IMS101]	down	down	down
Tery_1543	L	Replication,-recombination-and-repair	hypothetical protein [Trichodesmium erythraeum IMS101]	down	down	down
Tery_1361	J	Translation,-ribosomal-structure-and-biogenesis	type 11 methyltransferase [Trichodesmium erythraeum IMS101]	no	down	down
Tery_3446	E	Amino-acid-transport-and-metabolism	L-proline dehydrogenase / delta-1-pyrroline-5-carboxylate dehydrogenase [Trichodesmium erythraeum IMS101]	no	down	down
Tery_2970	M	Cell-wall/membrane/envelope-biogenesis	D-alanine--D-alanine ligase [Trichodesmium erythraeum IMS101]	down	down	down
Tery_4571	X	none	hypothetical protein [Trichodesmium erythraeum IMS101]	no	down	down
Tery_4754	T	Signal-transduction-mechanisms	Na-Ca exchanger/integrin-beta4 [Trichodesmium erythraeum IMS101]	no	down	down
Tery_2384	R	General-function-prediction-only	surE gene product [Trichodesmium erythraeum IMS101]	no	down	down
Tery_2485	Photo	Photosystem II	photosystem antenna protein-like protein [Trichodesmium erythraeum IMS101]	no	no	down
Tery_2968	Q	Secondary-metabolites-biosynthesis,-transport-and-catabolism	amino acid adenylation domain-containing protein [Trichodesmium erythraeum IMS101]	down	down	down
Tery_2483	Photo	Photosystem II	photosystem antenna protein-like protein [Trichodesmium erythraeum IMS101]	no	no	down
Tery_3733	J	Translation,-ribosomal-structure-and-biogenesis	MiaB-like tRNA modifying protein YliG [Trichodesmium erythraeum IMS101]	no	no	down
Tery_0333	R	General-function-prediction-only	engA gene product [Trichodesmium erythraeum IMS101]	down	down	down
Tery_0546	L	Replication,-recombination-and-repair	DNA polymerase I [Trichodesmium erythraeum IMS101]	no	no	down
Tery_0299	R	General-function-prediction-only	ABC transporter-like protein [Trichodesmium erythraeum IMS101]	down	down	down
Tery_3301	L	Replication,-recombination-and-repair	recombination and DNA strand exchange inhibitor protein [Trichodesmium erythraeum IMS101]	no	no	down
Tery_4397	O	Posttranslational-modification,-protein-turnover,-chaperones	heat shock protein DnaJ-like [Trichodesmium erythraeum IMS101]	no	down	down
Tery_2976	R	General-function-prediction-only	caffeoyl-CoA O-methyltransferase [Trichodesmium erythraeum IMS101]	down	down	down
Tery_2613	X	none	hypothetical protein [Trichodesmium erythraeum IMS101]	down	down	down
Tery_0100	X	none	Na-Ca exchanger/integrin-beta4 [Trichodesmium erythraeum IMS101]	no	down	down
Tery_5051	X	none	dihydrobiliverdin:ferredoxin oxidoreductase [Trichodesmium erythraeum IMS101]	no	no	down
Tery_0169	J	Translation,-ribosomal-structure-and-biogenesis	rpsO gene product [Trichodesmium erythraeum IMS101]	no	no	down
Tery_0089	S	Function-unknown	hypothetical protein [Trichodesmium erythraeum IMS101]	down	down	down
Tery_5051	X	none	dihydrobiliverdin:ferredoxin oxidoreductase [Trichodesmium erythraeum IMS101]	no	no	down
Tery_1770	G	Carbohydrate-transport-and-metabolism	ppnK gene product [Trichodesmium erythraeum IMS101]	no	no	no
Tery_2206	H	Coenzyme-transport-and-metabolism	type 12 methyltransferase [Trichodesmium erythraeum IMS101]	up	up	no
Tery_4623	X	none	hypothetical protein [Trichodesmium erythraeum IMS101]	up	up	no
Tery_0331	R	General-function-prediction-only	ABC transporter-like protein [Trichodesmium erythraeum IMS101]	down	down	no
Tery_2997	J	Translation,-ribosomal-structure-and-biogenesis	rplR gene product [Trichodesmium erythraeum IMS101]	no	down	no
Tery_0109	Q	Secondary-metabolites-biosynthesis,-transport-and-catabolism	protochlorophyllide oxidoreductase [Trichodesmium erythraeum IMS101]	down	down	no
Tery_2262	M	Cell-wall/membrane/envelope-biogenesis	NAD-dependent epimerase/dehydratase [Trichodesmium erythraeum IMS101]	no	down	no
Tery_2728	E	Amino-acid-transport-and-metabolism	homoaconitate hydratase family protein [Trichodesmium erythraeum IMS101]	no	down	no
Tery_2286	X	none	hypothetical protein [Trichodesmium erythraeum IMS101]	no	down	no
Tery_3181	I	Lipid-transport-and-metabolism	AMP-dependent synthetase and ligase [Trichodesmium erythraeum IMS101]	no	down	no
Tery_3461	L	Replication,-recombination-and-repair	DSH-like [Trichodesmium erythraeum IMS101]	down	down	no
Tery_1450	Q	Secondary-metabolites-biosynthesis,-transport-and-catabolism	hemolysin-type calcium-binding protein [Trichodesmium erythraeum IMS101]	down	down	no
Tery_5001	P	Inorganic-ion-transport-and-metabolism	ABC transporter-like protein [Trichodesmium erythraeum IMS101]	up	no	no
Tery_1099	M	Cell-wall/membrane/envelope-biogenesis	group 1 glycosyl transferase [Trichodesmium erythraeum IMS101]	up	no	no
Tery_0117	O	Posttranslational-modification,-protein-turnover,-chaperones	peptidase S8/S53 subtilisin kexin sedolisin [Trichodesmium erythraeum IMS101]	up	no	no
Tery_2340	X	none	hypothetical protein [Trichodesmium erythraeum IMS101]	up	no	no
Tery_3539	P	Inorganic-ion-transport-and-metabolism	phosphate ABC transporter permease [Trichodesmium erythraeum IMS101]	up	no	no
Tery_3820	I	Lipid-transport-and-metabolism	AMP-dependent synthetase and ligase [Trichodesmium erythraeum IMS101]	up	no	no
Tery_0152	X	none	hypothetical protein [Trichodesmium erythraeum IMS101]	down	no	no
Tery_3534	P	[P]-Inorganic-ion-transport-and-metabolism	sphx	up	up	up
Tery_3537	P	[P]-Inorganic-ion-transport-and-metabolism	pstS	no	up	up
Tery_4997	P	[P]-Inorganic-ion-transport-and-metabolism	phnG	up	up	up
Tery_4999	P	[P]-Inorganic-ion-transport-and-metabolism	phnI	up	no	no
Tery_5003	P	[P]-Inorganic-ion-transport-and-metabolism	phnM	up	up	up
