# Supplementary material for: Mechanisms of increased Trichodesmium fitness under iron and phosphorus co-limitation in the present and future ocean
Source: Nat Commun. 2016 Jun 27;7:12081. doi: 10.1038/ncomms12081 (PMC4931248; doi:10.1038/ncomms12081)
Supplement: Supplementary Data 2 — Differentially abundant proteins in Fe-limitation relative to 380-Fe/P or 750-Fe/P depending on the scenario [file ncomms12081-s3.xlsx]

## Sheet: Fe-limitation
Mechanisms of increased Trichodesmium fitness under iron and phosphorus co-limitation in the present and future ocean
Nathan G. Walworth1, Fei-Xue Fu1, Eric A. Webb1, Mak A. Saito2, Dawn Moran2, Matthew R. Mcllvin2, Michael D. Lee1, and David A. Hutchins1*
Differentially abundant proteins in Fe-limitation relative to 380-Fe/P or 750-Fe/P depending on the scenario (see main text).
"SIGNIFICANTLY INCREASED" or "SIGNIFICANTLY DECREASED" denotes significantly different abundances.
380-Fe/P vs 380-Fe
SIGNIFICANTLY INCREASED						SIGNIFICANTLY DECREASED
	COG Letter	Pathway	Gene				COG Letter	Pathway	Gene
Tery_0664	C	Energy-production-and-conversion	bifunctional aconitate hydratase 2/2-methylisocitrate dehydratase [Trichodesmium erythraeum IMS101]			Tery_0752	E	Amino-acid-transport-and-metabolism	ureC gene product [Trichodesmium erythraeum IMS101]
Tery_0152	X	none	hypothetical protein [Trichodesmium erythraeum IMS101]			Tery_0117	O	Posttranslational-modification,-protein-turnover,-chaperones	peptidase S8/S53 subtilisin kexin sedolisin [Trichodesmium erythraeum IMS101]
Tery_1543	L	Replication,-recombination-and-repair	hypothetical protein [Trichodesmium erythraeum IMS101]			Tery_4993	P	Inorganic-ion-transport-and-metabolism	phosphonate ABC transporter periplasmic phosphonate-binding protein [Trichodesmium erythraeum IMS101]
Tery_3042	H	Coenzyme-transport-and-metabolism	1-deoxy-D-xylulose-5-phosphate synthase [Trichodesmium erythraeum IMS101]			Tery_2814	X	none	peptidase-like protein [Trichodesmium erythraeum IMS101]
Tery_3032	S	Function-unknown	cupin 4 [Trichodesmium erythraeum IMS101]			Tery_3540	P	Inorganic-ion-transport-and-metabolism	response regulator receiver protein [Trichodesmium erythraeum IMS101]
						Tery_1091	S	Function-unknown	phage tail Collar [Trichodesmium erythraeum IMS101]
						Tery_1891	X	none	peptidase-like protein [Trichodesmium erythraeum IMS101]
						Tery_4754	T	Signal-transduction-mechanisms	Na-Ca exchanger/integrin-beta4 [Trichodesmium erythraeum IMS101]
						Tery_3845	R	General-function-prediction-only	hypothetical protein [Trichodesmium erythraeum IMS101]
						Tery_1090	X	none	hypothetical protein [Trichodesmium erythraeum IMS101]
						Tery_3820	I	Lipid-transport-and-metabolism	AMP-dependent synthetase and ligase [Trichodesmium erythraeum IMS101]
						Tery_0100	X	none	Na-Ca exchanger/integrin-beta4 [Trichodesmium erythraeum IMS101]
						Tery_0600	X	none	hypothetical protein [Trichodesmium erythraeum IMS101]
						Tery_0666	X	none	Na-Ca exchanger/integrin-beta4 [Trichodesmium erythraeum IMS101]
						Tery_2777	S	Function-unknown	glycerophosphoryl diester phosphodiesterase [Trichodesmium erythraeum IMS101]
						Tery_5001	P	Inorganic-ion-transport-and-metabolism	ABC transporter-like protein [Trichodesmium erythraeum IMS101]
						Tery_4416	O	Posttranslational-modification,-protein-turnover,-chaperones	peptidase S1 and S6, chymotrypsin/Hap [Trichodesmium erythraeum IMS101]
						Tery_3819	I	Lipid-transport-and-metabolism	beta-ketoacyl synthase [Trichodesmium erythraeum IMS101]
380-Fe/P vs 750-Fe
SIGNIFICANTLY INCREASED						SIGNIFICANTLY DECREASED
	COG Letter	Pathway	Gene				COG Letter	Pathway	Gene
Tery_2494	U	Intracellular-trafficking,-secretion,-and-vesicular-transport	signal peptide peptidase SppA [Trichodesmium erythraeum IMS101]			Tery_1165	D	Cell-cycle-control,-cell-division,-chromosome-partitioning	hypothetical protein [Trichodesmium erythraeum IMS101]
Tery_2995	J	Translation,-ribosomal-structure-and-biogenesis	rplO gene product [Trichodesmium erythraeum IMS101]			Tery_2334	R	General-function-prediction-only	gas vesicle protein GvpN [Trichodesmium erythraeum IMS101]
Tery_0270	O	Posttranslational-modification,-protein-turnover,-chaperones	groEL gene product [Trichodesmium erythraeum IMS101]			Tery_2625	P	Inorganic-ion-transport-and-metabolism	sat gene product [Trichodesmium erythraeum IMS101]
Tery_0984	X	none	phycobilisome protein [Trichodesmium erythraeum IMS101]			Tery_0770	R	General-function-prediction-only	flavin reductase-like FMN-binding protein [Trichodesmium erythraeum IMS101]
Tery_0546	L	Replication,-recombination-and-repair	DNA polymerase I [Trichodesmium erythraeum IMS101]			Tery_0117	O	Posttranslational-modification,-protein-turnover,-chaperones	peptidase S8/S53 subtilisin kexin sedolisin [Trichodesmium erythraeum IMS101]
Tery_2484	Photo	Photosystem II	photosystem antenna protein-like protein [Trichodesmium erythraeum IMS101]			Tery_2561	C	Energy-production-and-conversion	cytochrome c, class I [Trichodesmium erythraeum IMS101]
Tery_1646	E	Amino-acid-transport-and-metabolism	L-threonine aldolase [Trichodesmium erythraeum IMS101]			Tery_4993	P	Inorganic-ion-transport-and-metabolism	phosphonate ABC transporter periplasmic phosphonate-binding protein [Trichodesmium erythraeum IMS101]
Tery_1641	X	none	Tic22-like [Trichodesmium erythraeum IMS101]			Tery_3107	X	none	hypothetical protein [Trichodesmium erythraeum IMS101]
Tery_0152	X	none	hypothetical protein [Trichodesmium erythraeum IMS101]			Tery_3540	P	Inorganic-ion-transport-and-metabolism	response regulator receiver protein [Trichodesmium erythraeum IMS101]
Tery_4571	X	none	hypothetical protein [Trichodesmium erythraeum IMS101]			Tery_1450	Q	Secondary-metabolites-biosynthesis,-transport-and-catabolism	hemolysin-type calcium-binding protein [Trichodesmium erythraeum IMS101]
Tery_1543	L	Replication,-recombination-and-repair	hypothetical protein [Trichodesmium erythraeum IMS101]			Tery_4139	C	Energy-production-and-conversion	bifunctional nitrogenase molybdenum-cofactor biosynthesis protein NifE/NifN [Trichodesmium erythraeum IMS101]
Tery_4955	M	Cell-wall/membrane/envelope-biogenesis	DegT/DnrJ/EryC1/StrS aminotransferase [Trichodesmium erythraeum IMS101]			Tery_4358	E	Amino-acid-transport-and-metabolism	cysteine desulfurase [Trichodesmium erythraeum IMS101]
Tery_3377	P	Inorganic-ion-transport-and-metabolism	extracellular solute-binding protein [Trichodesmium erythraeum IMS101]			Tery_1091	S	Function-unknown	phage tail Collar [Trichodesmium erythraeum IMS101]
Tery_2483	Photo	Photosystem II	photosystem antenna protein-like protein [Trichodesmium erythraeum IMS101]			Tery_1949	X	none	ferredoxin thioredoxin reductase subunit alpha [Trichodesmium erythraeum IMS101]
Tery_3032	S	Function-unknown	cupin 4 [Trichodesmium erythraeum IMS101]			Tery_2206	H	Coenzyme-transport-and-metabolism	type 12 methyltransferase [Trichodesmium erythraeum IMS101]
						Tery_1580	C	Energy-production-and-conversion	citrate synthase [Trichodesmium erythraeum IMS101]
						Tery_4754	T	Signal-transduction-mechanisms	Na-Ca exchanger/integrin-beta4 [Trichodesmium erythraeum IMS101]
						Tery_1204	Photo	Photosystem I	photosystem I reaction center protein subunit XI [Trichodesmium erythraeum IMS101]
						Tery_3845	R	General-function-prediction-only	hypothetical protein [Trichodesmium erythraeum IMS101]
						Tery_1090	X	none	hypothetical protein [Trichodesmium erythraeum IMS101]
						Tery_2968	Q	Secondary-metabolites-biosynthesis,-transport-and-catabolism	amino acid adenylation domain-containing protein [Trichodesmium erythraeum IMS101]
						Tery_0089	S	Function-unknown	hypothetical protein [Trichodesmium erythraeum IMS101]
						Tery_0100	X	none	Na-Ca exchanger/integrin-beta4 [Trichodesmium erythraeum IMS101]
						Tery_4393	O	Posttranslational-modification,-protein-turnover,-chaperones	peptidase S8/S53 subtilisin kexin sedolisin [Trichodesmium erythraeum IMS101]
						Tery_0682	G	Carbohydrate-transport-and-metabolism	fructose-1,6-bisphosphatase [Trichodesmium erythraeum IMS101]
						Tery_0600	X	none	hypothetical protein [Trichodesmium erythraeum IMS101]
						Tery_2921	E	Amino-acid-transport-and-metabolism	peptidase M14, carboxypeptidase A [Trichodesmium erythraeum IMS101]
						Tery_4099	G	Carbohydrate-transport-and-metabolism	fructose-1,6-bisphosphate aldolase [Trichodesmium erythraeum IMS101]
						Tery_0116	U	Intracellular-trafficking,-secretion,-and-vesicular-transport	hypothetical protein [Trichodesmium erythraeum IMS101]
						Tery_5001	P	Inorganic-ion-transport-and-metabolism	ABC transporter-like protein [Trichodesmium erythraeum IMS101]
						Tery_3539	P	Inorganic-ion-transport-and-metabolism	phosphate ABC transporter permease [Trichodesmium erythraeum IMS101]
						Tery_2062	C	Energy-production-and-conversion	FAD-dependent pyridine nucleotide-disulfide oxidoreductase [Trichodesmium erythraeum IMS101]
						Tery_1078	O	Posttranslational-modification,-protein-turnover,-chaperones	aspartyl/asparaginyl beta-hydroxylase [Trichodesmium erythraeum IMS101]
						Tery_2606	G	Carbohydrate-transport-and-metabolism	ribulose-phosphate 3-epimerase [Trichodesmium erythraeum IMS101]
						Tery_2687	Photo	Photosystem II	psbV gene product [Trichodesmium erythraeum IMS101]
						Tery_1532	P	Inorganic-ion-transport-and-metabolism	chlL gene product [Trichodesmium erythraeum IMS101]
750-Fe/P vs 750-Fe
SIGNIFICANTLY INCREASED						SIGNIFICANTLY DECREASED
	COG Letter	Pathway	Gene				COG Letter	Pathway	Gene
Tery_3822	Q	Secondary-metabolites-biosynthesis,-transport-and-catabolism	beta-ketoacyl synthase [Trichodesmium erythraeum IMS101]			Tery_1165	D	Cell-cycle-control,-cell-division,-chromosome-partitioning	hypothetical protein [Trichodesmium erythraeum IMS101]
Tery_0270	O	Posttranslational-modification,-protein-turnover,-chaperones	groEL gene product [Trichodesmium erythraeum IMS101]			Tery_0117	O	Posttranslational-modification,-protein-turnover,-chaperones	peptidase S8/S53 subtilisin kexin sedolisin [Trichodesmium erythraeum IMS101]
Tery_4120	X	none	hypothetical protein [Trichodesmium erythraeum IMS101]			Tery_2561	C	Energy-production-and-conversion	cytochrome c, class I [Trichodesmium erythraeum IMS101]
Tery_3279	J	Translation,-ribosomal-structure-and-biogenesis	ribonuclease T2 [Trichodesmium erythraeum IMS101]			Tery_2740	E	Amino-acid-transport-and-metabolism	bifunctional phosphoribosyl-AMP cyclohydrolase/phosphoribosyl-ATP pyrophosphatase [Trichodesmium erythraeum IMS101]
Tery_1641	X	none	Tic22-like [Trichodesmium erythraeum IMS101]			Tery_3126	C	Energy-production-and-conversion	aldo/keto reductase [Trichodesmium erythraeum IMS101]
Tery_3039	X	none	hypothetical protein [Trichodesmium erythraeum IMS101]			Tery_3107	X	none	hypothetical protein [Trichodesmium erythraeum IMS101]
Tery_3815	X	none	hypothetical protein [Trichodesmium erythraeum IMS101]			Tery_1714	H	Coenzyme-transport-and-metabolism	hemE gene product [Trichodesmium erythraeum IMS101]
						Tery_3540	P	Inorganic-ion-transport-and-metabolism	response regulator receiver protein [Trichodesmium erythraeum IMS101]
						Tery_3853	P	Inorganic-ion-transport-and-metabolism	NAD(P)H-quinone oxidoreductase subunit F [Trichodesmium erythraeum IMS101]
						Tery_0948	G	Carbohydrate-transport-and-metabolism	glpX gene product [Trichodesmium erythraeum IMS101]
						Tery_4139	C	Energy-production-and-conversion	bifunctional nitrogenase molybdenum-cofactor biosynthesis protein NifE/NifN [Trichodesmium erythraeum IMS101]
						Tery_4358	E	Amino-acid-transport-and-metabolism	cysteine desulfurase [Trichodesmium erythraeum IMS101]
						Tery_1091	S	Function-unknown	phage tail Collar [Trichodesmium erythraeum IMS101]
						Tery_1949	X	none	ferredoxin thioredoxin reductase subunit alpha [Trichodesmium erythraeum IMS101]
						Tery_1901	L	Replication,-recombination-and-repair	DNA topoisomerase IV subunit A [Trichodesmium erythraeum IMS101]
						Tery_0216	X	none	AbrB family transcriptional regulator [Trichodesmium erythraeum IMS101]
						Tery_2206	H	Coenzyme-transport-and-metabolism	type 12 methyltransferase [Trichodesmium erythraeum IMS101]
						Tery_1580	C	Energy-production-and-conversion	citrate synthase [Trichodesmium erythraeum IMS101]
						Tery_4754	T	Signal-transduction-mechanisms	Na-Ca exchanger/integrin-beta4 [Trichodesmium erythraeum IMS101]
						Tery_1204	Photo	Photosystem I	photosystem I reaction center protein subunit XI [Trichodesmium erythraeum IMS101]
						Tery_3845	R	General-function-prediction-only	hypothetical protein [Trichodesmium erythraeum IMS101]
						Tery_3499	C	Energy-production-and-conversion	NADH dehydrogenase subunit J [Trichodesmium erythraeum IMS101]
						Tery_2968	Q	Secondary-metabolites-biosynthesis,-transport-and-catabolism	amino acid adenylation domain-containing protein [Trichodesmium erythraeum IMS101]
						Tery_4425	R	General-function-prediction-only	N-acetyltransferase GCN5 [Trichodesmium erythraeum IMS101]
						Tery_0089	S	Function-unknown	hypothetical protein [Trichodesmium erythraeum IMS101]
						Tery_0600	X	none	hypothetical protein [Trichodesmium erythraeum IMS101]
						Tery_2576	E	Amino-acid-transport-and-metabolism	hypothetical protein [Trichodesmium erythraeum IMS101]
						Tery_2970	M	Cell-wall/membrane/envelope-biogenesis	D-alanine--D-alanine ligase [Trichodesmium erythraeum IMS101]
						Tery_1234	X	none	carbohydrate-selective porin OprB [Trichodesmium erythraeum IMS101]
						Tery_2921	E	Amino-acid-transport-and-metabolism	peptidase M14, carboxypeptidase A [Trichodesmium erythraeum IMS101]
						Tery_4099	G	Carbohydrate-transport-and-metabolism	fructose-1,6-bisphosphate aldolase [Trichodesmium erythraeum IMS101]
						Tery_3539	P	Inorganic-ion-transport-and-metabolism	phosphate ABC transporter permease [Trichodesmium erythraeum IMS101]
						Tery_4407	X	none	hypothetical protein [Trichodesmium erythraeum IMS101]
						Tery_2062	C	Energy-production-and-conversion	FAD-dependent pyridine nucleotide-disulfide oxidoreductase [Trichodesmium erythraeum IMS101]
						Tery_1078	O	Posttranslational-modification,-protein-turnover,-chaperones	aspartyl/asparaginyl beta-hydroxylase [Trichodesmium erythraeum IMS101]
						Tery_2687	Photo	Photosystem II	psbV gene product [Trichodesmium erythraeum IMS101]
						Tery_3177	M	Cell-wall/membrane/envelope-biogenesis	UDP-N-acetylglucosamine 1-carboxyvinyltransferase [Trichodesmium erythraeum IMS101]
						Tery_1532	P	Inorganic-ion-transport-and-metabolism	chlL gene product [Trichodesmium erythraeum IMS101]

## Sheet: P-limitation
Mechanisms of increased Trichodesmium fitness under iron and phosphorus co-limitation in the present and future ocean
Nathan G. Walworth1, Fei-Xue Fu1, Eric A. Webb1, Mak A. Saito2, Dawn Moran2, Matthew R. Mcllvin2, Michael D. Lee1, and David A. Hutchins1*
Differentially abundant proteins in P-limitation relative to 380-Fe/P or 750-Fe/P depending on the scenario (see main text).
"SIGNIFICANTLY INCREASED" or "SIGNIFICANTLY DECREASED" denotes significantly different abundances.
380-Fe/P vs 380-P
SIGNIFICANTLY INCREASED						SIGNIFICANTLY DECREASED
	COG Letter	Pathway	Gene				COG Letter	Pathway	Gene
Tery_2529	C	Energy-production-and-conversion	NAD(P)H-quinone oxidoreductase subunit 2 [Trichodesmium erythraeum IMS101]			Tery_2334	R	General-function-prediction-only	gas vesicle protein GvpN [Trichodesmium erythraeum IMS101]
Tery_0664	C	Energy-production-and-conversion	bifunctional aconitate hydratase 2/2-methylisocitrate dehydratase [Trichodesmium erythraeum IMS101]			Tery_0601	X	none	Na-Ca exchanger/integrin-beta4 [Trichodesmium erythraeum IMS101]
						Tery_0463	K	Transcription	serine/threonine protein kinase [Trichodesmium erythraeum IMS101]
						Tery_3822	Q	Secondary-metabolites-biosynthesis,-transport-and-catabolism	beta-ketoacyl synthase [Trichodesmium erythraeum IMS101]
						Tery_2976	R	General-function-prediction-only	caffeoyl-CoA O-methyltransferase [Trichodesmium erythraeum IMS101]
						Tery_2814	X	none	peptidase-like protein [Trichodesmium erythraeum IMS101]
						Tery_0847	E	Amino-acid-transport-and-metabolism	5-methyltetrahydropteroyltriglutamate/homocysteine S-methyltransferase [Trichodesmium erythraeum IMS101]
						Tery_1450	Q	Secondary-metabolites-biosynthesis,-transport-and-catabolism	hemolysin-type calcium-binding protein [Trichodesmium erythraeum IMS101]
						Tery_1949	X	none	ferredoxin thioredoxin reductase subunit alpha [Trichodesmium erythraeum IMS101]
						Tery_2498	T	Signal-transduction-mechanisms	signal transduction protein [Trichodesmium erythraeum IMS101]
						Tery_1919	R	General-function-prediction-only	flavin reductase-like FMN-binding protein [Trichodesmium erythraeum IMS101]
						Tery_4754	T	Signal-transduction-mechanisms	Na-Ca exchanger/integrin-beta4 [Trichodesmium erythraeum IMS101]
						Tery_1841	C	Energy-production-and-conversion	peptidase C14, caspase catalytic subunit p20 [Trichodesmium erythraeum IMS101]
						Tery_2968	Q	Secondary-metabolites-biosynthesis,-transport-and-catabolism	amino acid adenylation domain-containing protein [Trichodesmium erythraeum IMS101]
						Tery_1750	O	Posttranslational-modification,-protein-turnover,-chaperones	molecular chaperone DnaK [Trichodesmium erythraeum IMS101]
						Tery_3820	I	Lipid-transport-and-metabolism	AMP-dependent synthetase and ligase [Trichodesmium erythraeum IMS101]
						Tery_0100	X	none	Na-Ca exchanger/integrin-beta4 [Trichodesmium erythraeum IMS101]
						Tery_3476	X	none	hypothetical protein [Trichodesmium erythraeum IMS101]
						Tery_0600	X	none	hypothetical protein [Trichodesmium erythraeum IMS101]
						Tery_3815	X	none	hypothetical protein [Trichodesmium erythraeum IMS101]
						Tery_2970	M	Cell-wall/membrane/envelope-biogenesis	D-alanine--D-alanine ligase [Trichodesmium erythraeum IMS101]
						Tery_0666	X	none	Na-Ca exchanger/integrin-beta4 [Trichodesmium erythraeum IMS101]
						Tery_3237	X	none	hypothetical protein [Trichodesmium erythraeum IMS101]
						Tery_0116	U	Intracellular-trafficking,-secretion,-and-vesicular-transport	hypothetical protein [Trichodesmium erythraeum IMS101]
						Tery_2483	Photo	Photosystem II	photosystem antenna protein-like protein [Trichodesmium erythraeum IMS101]
						Tery_3488	S	Function-unknown	hypothetical protein [Trichodesmium erythraeum IMS101]
						Tery_1973	H	Coenzyme-transport-and-metabolism	8-amino-7-oxononanoate synthase [Trichodesmium erythraeum IMS101]
						Tery_0837	X	none	hypothetical protein [Trichodesmium erythraeum IMS101]
						Tery_3246	N	Cell-motility	methyl-accepting chemotaxis sensory transducer [Trichodesmium erythraeum IMS101]
						Tery_1078	O	Posttranslational-modification,-protein-turnover,-chaperones	aspartyl/asparaginyl beta-hydroxylase [Trichodesmium erythraeum IMS101]
						Tery_4416	O	Posttranslational-modification,-protein-turnover,-chaperones	peptidase S1 and S6, chymotrypsin/Hap [Trichodesmium erythraeum IMS101]
						Tery_3819	I	Lipid-transport-and-metabolism	beta-ketoacyl synthase [Trichodesmium erythraeum IMS101]
						Tery_3301	L	Replication,-recombination-and-repair	recombination and DNA strand exchange inhibitor protein [Trichodesmium erythraeum IMS101]
						Tery_3446	E	Amino-acid-transport-and-metabolism	L-proline dehydrogenase / delta-1-pyrroline-5-carboxylate dehydrogenase [Trichodesmium erythraeum IMS101]
380-Fe/P vs 750-P
SIGNIFICANTLY INCREASED						SIGNIFICANTLY DECREASED
NONE							COG Letter	Pathway	Gene
						Tery_2835	S	Function-unknown	hypothetical protein [Trichodesmium erythraeum IMS101]
						Tery_2334	R	General-function-prediction-only	gas vesicle protein GvpN [Trichodesmium erythraeum IMS101]
						Tery_0117	O	Posttranslational-modification,-protein-turnover,-chaperones	peptidase S8/S53 subtilisin kexin sedolisin [Trichodesmium erythraeum IMS101]
						Tery_1910	X	none	CAB/ELIP/HLIP-like protein [Trichodesmium erythraeum IMS101]
						Tery_0463	K	Transcription	serine/threonine protein kinase [Trichodesmium erythraeum IMS101]
						Tery_3822	Q	Secondary-metabolites-biosynthesis,-transport-and-catabolism	beta-ketoacyl synthase [Trichodesmium erythraeum IMS101]
						Tery_1351	D	Cell-cycle-control,-cell-division,-chromosome-partitioning	chromosome segregation ATPase-like protein [Trichodesmium erythraeum IMS101]
						Tery_2976	R	General-function-prediction-only	caffeoyl-CoA O-methyltransferase [Trichodesmium erythraeum IMS101]
						Tery_2814	X	none	peptidase-like protein [Trichodesmium erythraeum IMS101]
						Tery_2384	R	General-function-prediction-only	surE gene product [Trichodesmium erythraeum IMS101]
						Tery_0163	D	Cell-cycle-control,-cell-division,-chromosome-partitioning	Maf-like protein [Trichodesmium erythraeum IMS101]
						Tery_0847	E	Amino-acid-transport-and-metabolism	5-methyltetrahydropteroyltriglutamate/homocysteine S-methyltransferase [Trichodesmium erythraeum IMS101]
						Tery_1450	Q	Secondary-metabolites-biosynthesis,-transport-and-catabolism	hemolysin-type calcium-binding protein [Trichodesmium erythraeum IMS101]
						Tery_3133	C	Energy-production-and-conversion	NADH:flavin oxidoreductase [Trichodesmium erythraeum IMS101]
						Tery_2052	E	Amino-acid-transport-and-metabolism	peptidase S9, prolyl oligopeptidase active site region [Trichodesmium erythraeum IMS101]
						Tery_2498	T	Signal-transduction-mechanisms	signal transduction protein [Trichodesmium erythraeum IMS101]
						Tery_1950	T	Signal-transduction-mechanisms	protein serine/threonine phosphatase [Trichodesmium erythraeum IMS101]
						Tery_4754	T	Signal-transduction-mechanisms	Na-Ca exchanger/integrin-beta4 [Trichodesmium erythraeum IMS101]
						Tery_0516	P	Inorganic-ion-transport-and-metabolism	flavin-containing monooxygenase FMO [Trichodesmium erythraeum IMS101]
						Tery_1492	R	General-function-prediction-only	glycosyl transferase family protein [Trichodesmium erythraeum IMS101]
						Tery_2968	Q	Secondary-metabolites-biosynthesis,-transport-and-catabolism	amino acid adenylation domain-containing protein [Trichodesmium erythraeum IMS101]
						Tery_0174	O	Posttranslational-modification,-protein-turnover,-chaperones	GUN4-like [Trichodesmium erythraeum IMS101]
						Tery_1750	O	Posttranslational-modification,-protein-turnover,-chaperones	molecular chaperone DnaK [Trichodesmium erythraeum IMS101]
						Tery_3820	I	Lipid-transport-and-metabolism	AMP-dependent synthetase and ligase [Trichodesmium erythraeum IMS101]
						Tery_3181	I	Lipid-transport-and-metabolism	AMP-dependent synthetase and ligase [Trichodesmium erythraeum IMS101]
						Tery_0100	X	none	Na-Ca exchanger/integrin-beta4 [Trichodesmium erythraeum IMS101]
						Tery_1361	J	Translation,-ribosomal-structure-and-biogenesis	type 11 methyltransferase [Trichodesmium erythraeum IMS101]
						Tery_0600	X	none	hypothetical protein [Trichodesmium erythraeum IMS101]
						Tery_3815	X	none	hypothetical protein [Trichodesmium erythraeum IMS101]
						Tery_2970	M	Cell-wall/membrane/envelope-biogenesis	D-alanine--D-alanine ligase [Trichodesmium erythraeum IMS101]
						Tery_0666	X	none	Na-Ca exchanger/integrin-beta4 [Trichodesmium erythraeum IMS101]
						Tery_3237	X	none	hypothetical protein [Trichodesmium erythraeum IMS101]
						Tery_3812	C	Energy-production-and-conversion	light-independent protochlorophyllide reductase subunit B [Trichodesmium erythraeum IMS101]
						Tery_0116	U	Intracellular-trafficking,-secretion,-and-vesicular-transport	hypothetical protein [Trichodesmium erythraeum IMS101]
						Tery_0534	T	Signal-transduction-mechanisms	FHA domain-containing protein [Trichodesmium erythraeum IMS101]
						Tery_5001	P	Inorganic-ion-transport-and-metabolism	ABC transporter-like protein [Trichodesmium erythraeum IMS101]
						Tery_2262	M	Cell-wall/membrane/envelope-biogenesis	NAD-dependent epimerase/dehydratase [Trichodesmium erythraeum IMS101]
						Tery_3488	S	Function-unknown	hypothetical protein [Trichodesmium erythraeum IMS101]
						Tery_0837	X	none	hypothetical protein [Trichodesmium erythraeum IMS101]
						Tery_1078	O	Posttranslational-modification,-protein-turnover,-chaperones	aspartyl/asparaginyl beta-hydroxylase [Trichodesmium erythraeum IMS101]
						Tery_4416	O	Posttranslational-modification,-protein-turnover,-chaperones	peptidase S1 and S6, chymotrypsin/Hap [Trichodesmium erythraeum IMS101]
						Tery_3819	I	Lipid-transport-and-metabolism	beta-ketoacyl synthase [Trichodesmium erythraeum IMS101]
						Tery_3301	L	Replication,-recombination-and-repair	recombination and DNA strand exchange inhibitor protein [Trichodesmium erythraeum IMS101]
						Tery_3446	E	Amino-acid-transport-and-metabolism	L-proline dehydrogenase / delta-1-pyrroline-5-carboxylate dehydrogenase [Trichodesmium erythraeum IMS101]
750-Fe/P vs 750-P
SIGNIFICANTLY INCREASED						SIGNIFICANTLY DECREASED
	COG Letter	Pathway	Gene				COG Letter	Pathway	Gene
Tery_4993	P	Inorganic-ion-transport-and-metabolism	phosphonate ABC transporter periplasmic phosphonate-binding protein [Trichodesmium erythraeum IMS101]			Tery_4198	S	Function-unknown	RNA-binding protein S4 [Trichodesmium erythraeum IMS101]
Tery_0721	G	Carbohydrate-transport-and-metabolism	transketolase [Trichodesmium erythraeum IMS101]			Tery_2835	S	Function-unknown	hypothetical protein [Trichodesmium erythraeum IMS101]
Tery_0664	C	Energy-production-and-conversion	bifunctional aconitate hydratase 2/2-methylisocitrate dehydratase [Trichodesmium erythraeum IMS101]			Tery_0889	E	Amino-acid-transport-and-metabolism	branched chain amino acid aminotransferase [Trichodesmium erythraeum IMS101]
Tery_3845	R	General-function-prediction-only	hypothetical protein [Trichodesmium erythraeum IMS101]			Tery_2334	R	General-function-prediction-only	gas vesicle protein GvpN [Trichodesmium erythraeum IMS101]
						Tery_0770	R	General-function-prediction-only	flavin reductase-like FMN-binding protein [Trichodesmium erythraeum IMS101]
						Tery_0117	O	Posttranslational-modification,-protein-turnover,-chaperones	peptidase S8/S53 subtilisin kexin sedolisin [Trichodesmium erythraeum IMS101]
						Tery_0463	K	Transcription	serine/threonine protein kinase [Trichodesmium erythraeum IMS101]
						Tery_2740	E	Amino-acid-transport-and-metabolism	bifunctional phosphoribosyl-AMP cyclohydrolase/phosphoribosyl-ATP pyrophosphatase [Trichodesmium erythraeum IMS101]
						Tery_3115	R	General-function-prediction-only	AAA ATPase [Trichodesmium erythraeum IMS101]
						Tery_2976	R	General-function-prediction-only	caffeoyl-CoA O-methyltransferase [Trichodesmium erythraeum IMS101]
						Tery_3394	R	General-function-prediction-only	ABC transporter-like protein [Trichodesmium erythraeum IMS101]
						Tery_4696	R	General-function-prediction-only	glycine cleavage T protein (aminomethyl transferase) [Trichodesmium erythraeum IMS101]
						Tery_2384	R	General-function-prediction-only	surE gene product [Trichodesmium erythraeum IMS101]
						Tery_4388	H	Coenzyme-transport-and-metabolism	type 11 methyltransferase [Trichodesmium erythraeum IMS101]
						Tery_3239	M	Cell-wall/membrane/envelope-biogenesis	hypothetical protein [Trichodesmium erythraeum IMS101]
						Tery_1714	H	Coenzyme-transport-and-metabolism	hemE gene product [Trichodesmium erythraeum IMS101]
						Tery_3733	J	Translation,-ribosomal-structure-and-biogenesis	MiaB-like tRNA modifying protein YliG [Trichodesmium erythraeum IMS101]
						Tery_0163	D	Cell-cycle-control,-cell-division,-chromosome-partitioning	Maf-like protein [Trichodesmium erythraeum IMS101]
						Tery_3373	M	Cell-wall/membrane/envelope-biogenesis	beta-Ig-H3/fasciclin [Trichodesmium erythraeum IMS101]
						Tery_4464	R	General-function-prediction-only	hypothetical protein [Trichodesmium erythraeum IMS101]
						Tery_0546	L	Replication,-recombination-and-repair	DNA polymerase I [Trichodesmium erythraeum IMS101]
						Tery_0847	E	Amino-acid-transport-and-metabolism	5-methyltetrahydropteroyltriglutamate/homocysteine S-methyltransferase [Trichodesmium erythraeum IMS101]
						Tery_1450	Q	Secondary-metabolites-biosynthesis,-transport-and-catabolism	hemolysin-type calcium-binding protein [Trichodesmium erythraeum IMS101]
						Tery_2484	Photo	Photosystem II	photosystem antenna protein-like protein [Trichodesmium erythraeum IMS101]
						Tery_3133	C	Energy-production-and-conversion	NADH:flavin oxidoreductase [Trichodesmium erythraeum IMS101]
						Tery_1901	L	Replication,-recombination-and-repair	DNA topoisomerase IV subunit A [Trichodesmium erythraeum IMS101]
						Tery_2052	E	Amino-acid-transport-and-metabolism	peptidase S9, prolyl oligopeptidase active site region [Trichodesmium erythraeum IMS101]
						Tery_1704	J	Translation,-ribosomal-structure-and-biogenesis	leucyl-tRNA synthetase [Trichodesmium erythraeum IMS101]
						Tery_2485	Photo	Photosystem II	photosystem antenna protein-like protein [Trichodesmium erythraeum IMS101]
						Tery_2498	T	Signal-transduction-mechanisms	signal transduction protein [Trichodesmium erythraeum IMS101]
						Tery_3924	X	none	hypothetical protein [Trichodesmium erythraeum IMS101]
						Tery_3461	L	Replication,-recombination-and-repair	DSH-like [Trichodesmium erythraeum IMS101]
						Tery_1919	R	General-function-prediction-only	flavin reductase-like FMN-binding protein [Trichodesmium erythraeum IMS101]
						Tery_1950	T	Signal-transduction-mechanisms	protein serine/threonine phosphatase [Trichodesmium erythraeum IMS101]
						Tery_4754	T	Signal-transduction-mechanisms	Na-Ca exchanger/integrin-beta4 [Trichodesmium erythraeum IMS101]
						Tery_2368	R	General-function-prediction-only	von Willebrand factor, type A [Trichodesmium erythraeum IMS101]
						Tery_1923	P	Inorganic-ion-transport-and-metabolism	adenylylsulfate kinase [Trichodesmium erythraeum IMS101]
						Tery_1492	R	General-function-prediction-only	glycosyl transferase family protein [Trichodesmium erythraeum IMS101]
						Tery_4111	X	none	hypothetical protein [Trichodesmium erythraeum IMS101]
						Tery_4391	E	Amino-acid-transport-and-metabolism	L-lysine 2,3-aminomutase [Trichodesmium erythraeum IMS101]
						Tery_2425	M	Cell-wall/membrane/envelope-biogenesis	GTP-binding protein LepA [Trichodesmium erythraeum IMS101]
						Tery_3908	X	none	hypothetical protein [Trichodesmium erythraeum IMS101]
						Tery_0451	I	Lipid-transport-and-metabolism	3-oxoacyl-(acyl carrier protein) synthase II [Trichodesmium erythraeum IMS101]
						Tery_1814	X	none	hypothetical protein [Trichodesmium erythraeum IMS101]
						Tery_0575	X	none	hypothetical protein [Trichodesmium erythraeum IMS101]
						Tery_2968	Q	Secondary-metabolites-biosynthesis,-transport-and-catabolism	amino acid adenylation domain-containing protein [Trichodesmium erythraeum IMS101]
						Tery_0174	O	Posttranslational-modification,-protein-turnover,-chaperones	GUN4-like [Trichodesmium erythraeum IMS101]
						Tery_3350	S	Function-unknown	hypothetical protein [Trichodesmium erythraeum IMS101]
						Tery_1750	O	Posttranslational-modification,-protein-turnover,-chaperones	molecular chaperone DnaK [Trichodesmium erythraeum IMS101]
						Tery_4571	X	none	hypothetical protein [Trichodesmium erythraeum IMS101]
						Tery_3820	I	Lipid-transport-and-metabolism	AMP-dependent synthetase and ligase [Trichodesmium erythraeum IMS101]
						Tery_0160	X	none	hypothetical protein [Trichodesmium erythraeum IMS101]
						Tery_3181	I	Lipid-transport-and-metabolism	AMP-dependent synthetase and ligase [Trichodesmium erythraeum IMS101]
						Tery_0089	S	Function-unknown	hypothetical protein [Trichodesmium erythraeum IMS101]
						Tery_2373	X	none	hypothetical protein [Trichodesmium erythraeum IMS101]
						Tery_2904	J	Translation,-ribosomal-structure-and-biogenesis	prfC gene product [Trichodesmium erythraeum IMS101]
						Tery_2997	J	Translation,-ribosomal-structure-and-biogenesis	rplR gene product [Trichodesmium erythraeum IMS101]
						Tery_0333	R	General-function-prediction-only	engA gene product [Trichodesmium erythraeum IMS101]
						Tery_0100	X	none	Na-Ca exchanger/integrin-beta4 [Trichodesmium erythraeum IMS101]
						Tery_0299	R	General-function-prediction-only	ABC transporter-like protein [Trichodesmium erythraeum IMS101]
						Tery_2043	I	Lipid-transport-and-metabolism	farnesyl-diphosphate farnesyltransferase [Trichodesmium erythraeum IMS101]
						Tery_1361	J	Translation,-ribosomal-structure-and-biogenesis	type 11 methyltransferase [Trichodesmium erythraeum IMS101]
						Tery_1543	L	Replication,-recombination-and-repair	hypothetical protein [Trichodesmium erythraeum IMS101]
						Tery_0600	X	none	hypothetical protein [Trichodesmium erythraeum IMS101]
						Tery_3042	H	Coenzyme-transport-and-metabolism	1-deoxy-D-xylulose-5-phosphate synthase [Trichodesmium erythraeum IMS101]
						Tery_3792	E	Amino-acid-transport-and-metabolism	anthranilate synthase, component I [Trichodesmium erythraeum IMS101]
						Tery_2970	M	Cell-wall/membrane/envelope-biogenesis	D-alanine--D-alanine ligase [Trichodesmium erythraeum IMS101]
						Tery_4268	G	Carbohydrate-transport-and-metabolism	2,3-dimethylmalate lyase [Trichodesmium erythraeum IMS101]
						Tery_0666	X	none	Na-Ca exchanger/integrin-beta4 [Trichodesmium erythraeum IMS101]
						Tery_3237	X	none	hypothetical protein [Trichodesmium erythraeum IMS101]
						Tery_3812	C	Energy-production-and-conversion	light-independent protochlorophyllide reductase subunit B [Trichodesmium erythraeum IMS101]
						Tery_0534	T	Signal-transduction-mechanisms	FHA domain-containing protein [Trichodesmium erythraeum IMS101]
						Tery_5031	E	Amino-acid-transport-and-metabolism	glycine dehydrogenase [Trichodesmium erythraeum IMS101]
						Tery_1488	X	none	hypothetical protein [Trichodesmium erythraeum IMS101]
						Tery_3411	E	Amino-acid-transport-and-metabolism	Xaa-Pro dipeptidase [Trichodesmium erythraeum IMS101]
						Tery_4397	O	Posttranslational-modification,-protein-turnover,-chaperones	heat shock protein DnaJ-like [Trichodesmium erythraeum IMS101]
						Tery_2262	M	Cell-wall/membrane/envelope-biogenesis	NAD-dependent epimerase/dehydratase [Trichodesmium erythraeum IMS101]
						Tery_2483	Photo	Photosystem II	photosystem antenna protein-like protein [Trichodesmium erythraeum IMS101]
						Tery_4407	X	none	hypothetical protein [Trichodesmium erythraeum IMS101]
						Tery_0740	E	Amino-acid-transport-and-metabolism	argininosuccinate lyase [Trichodesmium erythraeum IMS101]
						Tery_2966	X	none	hydroxyneurosporene-O-methyltransferase [Trichodesmium erythraeum IMS101]
						Tery_0837	X	none	hypothetical protein [Trichodesmium erythraeum IMS101]
						Tery_3032	S	Function-unknown	cupin 4 [Trichodesmium erythraeum IMS101]
						Tery_4416	O	Posttranslational-modification,-protein-turnover,-chaperones	peptidase S1 and S6, chymotrypsin/Hap [Trichodesmium erythraeum IMS101]
						Tery_3819	I	Lipid-transport-and-metabolism	beta-ketoacyl synthase [Trichodesmium erythraeum IMS101]
						Tery_2687	Photo	Photosystem II	psbV gene product [Trichodesmium erythraeum IMS101]
						Tery_3446	E	Amino-acid-transport-and-metabolism	L-proline dehydrogenase / delta-1-pyrroline-5-carboxylate dehydrogenase [Trichodesmium erythraeum IMS101]
						Tery_0027	L	Replication,-recombination-and-repair	DNA topoisomerase I [Trichodesmium erythraeum IMS101]
						Tery_3818	M	Cell-wall/membrane/envelope-biogenesis	group 1 glycosyl transferase [Trichodesmium erythraeum IMS101]
