# Supplementary material for: Mechanisms of increased Trichodesmium fitness under iron and phosphorus co-limitation in the present and future ocean
Source: Nat Commun. 2016 Jun 27;7:12081. doi: 10.1038/ncomms12081 (PMC4931248; doi:10.1038/ncomms12081)
Supplement: Supplementary Data 3 — Proteins significantly changing in abundance exclusively in Fe/P co-limitation under either low or high CO2 [file ncomms12081-s4.xlsx]

## Sheet: Sheet1
Mechanisms of increased Trichodesmium fitness under iron and phosphorus co-limitation in the present and future ocean
Nathan G. Walworth1, Fei-Xue Fu1, Eric A. Webb1, Mak A. Saito2, Dawn Moran2, Matthew R. Mcllvin2, Michael D. Lee1, and David A. Hutchins1*
Proteins significantly changing in abundance exclusively in Fe/P co-limitation under either low or high CO2
"up" means upregulated, "down" means downregulated, and "no" means no change in expression.
Locus	COG category	COG category name	gene product	r380 vs 380-Fe/P	r380 vs 750-Fe/P	r750 vs 750-Fe/P		Bolded protein id's means that these proteins were solely upregulated in Fe/P co-limitation under present day CO2 but then became upregulated under Fe-limitation once placed under high CO2.
Tery_1091	S	Function-unknown	phage tail Collar [Trichodesmium erythraeum IMS101]	up	up	up		Italicized protein id's means that these proteins were solely upregulated in Fe/P co-limitation under low CO2 but then changed in abundance under P-limitation once placed in high CO2.
Tery_3815	X	none	hypothetical protein [Trichodesmium erythraeum IMS101]	up	no	no
Tery_1750	O	Posttranslational-modification,-protein-turnover,-chaperones	molecular chaperone DnaK [Trichodesmium erythraeum IMS101]	up	no	no
Tery_4497	X	none	Na-Ca exchanger/integrin-beta4 [Trichodesmium erythraeum IMS101]	up	no	no
Tery_2814	X	none	peptidase-like protein [Trichodesmium erythraeum IMS101]	up	no	no
Tery_1323	E	Amino-acid-transport-and-metabolism	ornithine carbamoyltransferase [Trichodesmium erythraeum IMS101]	up	no	up
Tery_2334	R	General-function-prediction-only	gas vesicle protein GvpN [Trichodesmium erythraeum IMS101]	up	no	no
Tery_0116	U	Intracellular-trafficking,-secretion,-and-vesicular-transport	hypothetical protein [Trichodesmium erythraeum IMS101]	up	up	up
Tery_0174	O	Posttranslational-modification,-protein-turnover,-chaperones	GUN4-like [Trichodesmium erythraeum IMS101]	up	no	no
Tery_3819	I	Lipid-transport-and-metabolism	beta-ketoacyl synthase [Trichodesmium erythraeum IMS101]	up	no	no
Tery_3816	X	none	hypothetical protein [Trichodesmium erythraeum IMS101]	up	no	no
Tery_2624	X	none	peptidase C14, caspase catalytic subunit p20 [Trichodesmium erythraeum IMS101]	up	no	no
Tery_0600	X	none	hypothetical protein [Trichodesmium erythraeum IMS101]	up	up	up
Tery_3495	M	Cell-wall/membrane/envelope-biogenesis	rfaE bifunctional protein [Trichodesmium erythraeum IMS101]	up	no	no
Tery_3822	Q	Secondary-metabolites-biosynthesis,-transport-and-catabolism	beta-ketoacyl synthase [Trichodesmium erythraeum IMS101]	up	no	no
Tery_1589	C	Energy-production-and-conversion	isopentenyl pyrophosphate isomerase [Trichodesmium erythraeum IMS101]	up	no	no
Tery_4034	M	Cell-wall/membrane/envelope-biogenesis	cell wall hydrolase/autolysin [Trichodesmium erythraeum IMS101]	up	no	no
Tery_3559	O	Posttranslational-modification,-protein-turnover,-chaperones	PpiC-type peptidyl-prolyl cis-trans isomerase [Trichodesmium erythraeum IMS101]	up	no	no
Tery_3174	E	Amino-acid-transport-and-metabolism	L-alanine dehydrogenase [Trichodesmium erythraeum IMS101]	up	no	no
Tery_0235	O	Posttranslational-modification,-protein-turnover,-chaperones	alkyl hydroperoxide reductase [Trichodesmium erythraeum IMS101]	up	no	up
Tery_4062	R	General-function-prediction-only	hypothetical protein [Trichodesmium erythraeum IMS101]	up	no	no
Tery_3488	S	Function-unknown	hypothetical protein [Trichodesmium erythraeum IMS101]	up	no	no
Tery_0731	J	Translation,-ribosomal-structure-and-biogenesis	queA gene product [Trichodesmium erythraeum IMS101]	up	no	no
Tery_2218	H	Coenzyme-transport-and-metabolism	protoporphyrinogen oxidase [Trichodesmium erythraeum IMS101]	up	no	no
Tery_0463	K	Transcription	serine/threonine protein kinase [Trichodesmium erythraeum IMS101]	up	no	no
Tery_3237	X	none	hypothetical protein [Trichodesmium erythraeum IMS101]	up	up	no
Tery_1090	X	none	hypothetical protein [Trichodesmium erythraeum IMS101]	up	up	up
Tery_0601	X	none	Na-Ca exchanger/integrin-beta4 [Trichodesmium erythraeum IMS101]	up	no	no
Tery_0837	X	none	hypothetical protein [Trichodesmium erythraeum IMS101]	up	up	no
Tery_2657	C	Energy-production-and-conversion	nitroreductase [Trichodesmium erythraeum IMS101]	up	no	no
Tery_2089	J	Translation,-ribosomal-structure-and-biogenesis	rph gene product [Trichodesmium erythraeum IMS101]	up	up	no
Tery_1856	M	Cell-wall/membrane/envelope-biogenesis	mannose-1-phosphate guanylyltransferase [Trichodesmium erythraeum IMS101]	up	no	no
Tery_0682	G	Carbohydrate-transport-and-metabolism	fructose-1,6-bisphosphatase [Trichodesmium erythraeum IMS101]	up	no	no
Tery_1078	O	Posttranslational-modification,-protein-turnover,-chaperones	aspartyl/asparaginyl beta-hydroxylase [Trichodesmium erythraeum IMS101]	up	no	no
Tery_1771	G	Carbohydrate-transport-and-metabolism	SMP-30/gluconolaconase/LRE-like region [Trichodesmium erythraeum IMS101]	up	no	no
Tery_0657	X	none	Na-Ca exchanger/integrin-beta4 [Trichodesmium erythraeum IMS101]	up	no	no
Tery_1084	G	Carbohydrate-transport-and-metabolism	phosphoglucomutase [Trichodesmium erythraeum IMS101]	up	no	up
Tery_4416	O	Posttranslational-modification,-protein-turnover,-chaperones	peptidase S1 and S6, chymotrypsin/Hap [Trichodesmium erythraeum IMS101]	up	no	no
Tery_0060	R	General-function-prediction-only	putative sulfite oxidase subunit YedY [Trichodesmium erythraeum IMS101]	up	no	no
Tery_0205	R	General-function-prediction-only	short-chain dehydrogenase/reductase SDR [Trichodesmium erythraeum IMS101]	up	up	no
Tery_4481	J	Translation,-ribosomal-structure-and-biogenesis	glyS gene product [Trichodesmium erythraeum IMS101]	up	no	no
Tery_1841	C	Energy-production-and-conversion	peptidase C14, caspase catalytic subunit p20 [Trichodesmium erythraeum IMS101]	up	no	no
Tery_2987	J	Translation,-ribosomal-structure-and-biogenesis	rplQ gene product [Trichodesmium erythraeum IMS101]	down	no	no
Tery_3042	H	Coenzyme-transport-and-metabolism	1-deoxy-D-xylulose-5-phosphate synthase [Trichodesmium erythraeum IMS101]	down	no	no
Tery_0930	J	Translation,-ribosomal-structure-and-biogenesis	translation initiation factor 3 [Trichodesmium erythraeum IMS101]	down	no	no
Tery_2728	E	Amino-acid-transport-and-metabolism	homoaconitate hydratase family protein [Trichodesmium erythraeum IMS101]	down	no	no
Tery_3239	M	Cell-wall/membrane/envelope-biogenesis	hypothetical protein [Trichodesmium erythraeum IMS101]	no	up	no
Tery_2524	M	Cell-wall/membrane/envelope-biogenesis	group 1 glycosyl transferase [Trichodesmium erythraeum IMS101]	no	up	no
Tery_3133	C	Energy-production-and-conversion	NADH:flavin oxidoreductase [Trichodesmium erythraeum IMS101]	no	up	no
Tery_3115	R	General-function-prediction-only	AAA ATPase [Trichodesmium erythraeum IMS101]	no	up	up
Tery_1984	H	Coenzyme-transport-and-metabolism	nadE gene product [Trichodesmium erythraeum IMS101]	no	up	no
Tery_2147	G	Carbohydrate-transport-and-metabolism	glgA gene product [Trichodesmium erythraeum IMS101]	no	up	up
Tery_3032	S	Function-unknown	cupin 4 [Trichodesmium erythraeum IMS101]	no	up	no
Tery_4268	G	Carbohydrate-transport-and-metabolism	2,3-dimethylmalate lyase [Trichodesmium erythraeum IMS101]	no	up	up
Tery_3434	M	Cell-wall/membrane/envelope-biogenesis	glycosyl transferase family protein [Trichodesmium erythraeum IMS101]	no	up	no
Tery_3430	G	Carbohydrate-transport-and-metabolism	glycogen debranching protein GlgX [Trichodesmium erythraeum IMS101]	no	up	no
Tery_4407	X	none	hypothetical protein [Trichodesmium erythraeum IMS101]	no	up	up
Tery_1496	D	Cell-cycle-control,-cell-division,-chromosome-partitioning	chromosome segregation ATPase-like protein [Trichodesmium erythraeum IMS101]	no	up	up
Tery_0631	M	Cell-wall/membrane/envelope-biogenesis	glycosyltransferase-like protein [Trichodesmium erythraeum IMS101]	no	up	no
Tery_2043	I	Lipid-transport-and-metabolism	farnesyl-diphosphate farnesyltransferase [Trichodesmium erythraeum IMS101]	no	up	up
Tery_2394	X	none	hypothetical protein [Trichodesmium erythraeum IMS101]	no	down	no
Tery_1974	Q	Secondary-metabolites-biosynthesis,-transport-and-catabolism	peptidase-like protein [Trichodesmium erythraeum IMS101]	no	down	no
Tery_1532	P	Inorganic-ion-transport-and-metabolism	chlL gene product [Trichodesmium erythraeum IMS101]	no	no	up
Tery_1234	X	none	carbohydrate-selective porin OprB [Trichodesmium erythraeum IMS101]	no	no	up
Tery_4464	R	General-function-prediction-only	hypothetical protein [Trichodesmium erythraeum IMS101]	no	no	up
Tery_0160	X	none	hypothetical protein [Trichodesmium erythraeum IMS101]	no	no	up
