# Supplementary material for: Mechanisms of increased Trichodesmium fitness under iron and phosphorus co-limitation in the present and future ocean
Source: Nat Commun. 2016 Jun 27;7:12081. doi: 10.1038/ncomms12081 (PMC4931248; doi:10.1038/ncomms12081)
Supplement: Supplementary Data 4 — Proteome Power Law Global Error Model dataset [file ncomms12081-s5.xlsx]

## Sheet: PLGEM_dataset.txt
Id	GI	COG_category	Gene	380-1	380-2	380-3	750-1	750-2	750-3	380-1P	380-2P	380-3P_x0008_	800-1P	800-2P	800-3P	380-1Fe	380-2Fe	380-3Fe	750-1Fe	750-2Fe	750-3Fe	380-1FeP	380-2FeP	380-3FeP	750-1FeP	750-2FeP	750-3FeP
Tery_1747	113475419	[N]-Cell-motility	twitching motility protein [Trichodesmium erythraeum IMS101]	5.4168	5.5541	7.1894	6.102	6.4754	4.9746	7.9523	4.1648	6.7441	7.5877	8.4571	7.2322	3.7659	4.4274	7.0004	4.254	7.8655	6.4487	6.2233	5.5104	3.9739	5.7392	8.9549	7.4923
Tery_3313	113476829	[R]-General-function-prediction-only	short-chain dehydrogenase/reductase SDR [Trichodesmium erythraeum IMS101]	0	0	0	0	0	0	0	0	0	0	0	0	0	0	0	0	0.98319	1.0748	0	0	1.9869	0	0	0
Tery_0727	113474571	[I]-Lipid-transport-and-metabolism	squalene-hopene cyclase [Trichodesmium erythraeum IMS101]	15.348	18.514	15.278	13.076	14.801	11.939	13.916	13.536	14.452	15.175	8.4571	10.848	14.122	13.282	22.168	18.079	11.798	16.122	15.558	15.613	10.928	20.087	20.596	17.794
Tery_3895	113477342	none	hypothetical protein [Trichodesmium erythraeum IMS101]	13.542	10.182	16.176	9.5888	13.876	11.939	10.934	10.412	12.525	9.7556	9.8666	8.4375	12.239	12.175	10.501	10.635	13.765	12.897	14.521	11.939	12.915	9.5653	9.8504	11.238
Tery_1967	113475631	[P]-Inorganic-ion-transport-and-metabolism	phosphate ABC transporter periplasmic component-like protein [Trichodesmium erythraeum IMS101]	1.8056	0.92568	1.7974	1.7434	1.8501	1.9899	1.9881	2.0824	0.96345	0	1.4095	1.2054	0.94148	2.2137	1.1667	2.127	2.9496	1.0748	4.1489	0.91839	2.9804	1.9131	1.791	0.93653
Tery_1423	113475131	[F]-Nucleotide-transport-and-metabolism	nucleoside phosphorylase-like protein [Trichodesmium erythraeum IMS101]	0.9028	0.92568	0.89868	0.87171	0.92505	0.99493	0	1.0412	0.96345	3.2519	1.4095	1.2054	1.883	2.2137	1.1667	1.0635	2.9496	2.1496	2.0744	0.91839	0.99347	1.9131	0.89549	2.8096
Tery_1471	113475173	[F]-Nucleotide-transport-and-metabolism	phosphoribosylamine--glycine ligase [Trichodesmium erythraeum IMS101]	7.2224	6.4797	7.1894	9.5888	8.3255	6.9645	5.9642	8.3296	7.7076	7.5877	9.8666	6.0268	10.356	9.9617	5.8337	10.635	11.798	13.972	15.558	8.2655	3.9739	9.5653	9.8504	13.111
Tery_4476	113477875	[F]-Nucleotide-transport-and-metabolism	phosphoribosylaminoimidazole carboxylase catalytic subunit [Trichodesmium erythraeum IMS101]	0	2.777	1.7974	1.7434	3.7002	3.9797	2.9821	4.1648	4.8172	6.5037	2.819	3.6161	3.7659	4.4274	3.5002	2.127	3.9328	4.2991	6.2233	3.6736	4.9674	5.7392	3.5819	4.6827
Tery_3325	113476840	[H]-Coenzyme-transport-and-metabolism	uroporphyrinogen-III synthase / uroporphyrinogen-III C-methyltransferase [Trichodesmium erythraeum IMS101]	1.8056	2.777	1.7974	0.87171	0.92505	0.99493	0.99403	1.0412	0.96345	0	1.4095	2.4107	0.94148	2.2137	1.1667	1.0635	2.9496	3.2243	1.0372	0.91839	0	1.9131	1.791	1.8731
Tery_3215	113476746	none	hypothetical protein [Trichodesmium erythraeum IMS101]	2.7084	2.777	2.696	0.87171	1.8501	1.9899	0.99403	0	0.96345	1.084	1.4095	2.4107	1.883	3.3206	1.1667	3.1905	2.9496	4.2991	2.0744	2.7552	1.9869	1.9131	2.6865	0.93653
Tery_4386	113477787	none	hypothetical protein [Trichodesmium erythraeum IMS101]	1.8056	2.777	2.696	0.87171	2.7752	1.9899	1.9881	3.1236	1.9269	2.1679	2.819	1.2054	1.883	1.1069	2.3335	0	0.98319	0	2.0744	2.7552	0.99347	2.8696	1.791	2.8096
Tery_3779	113477238	[F]-Nucleotide-transport-and-metabolism	pyrH gene product [Trichodesmium erythraeum IMS101]	3.6112	3.7027	2.696	6.102	3.7002	2.9848	4.9702	5.206	4.8172	5.4198	7.0476	8.4375	5.6489	3.3206	3.5002	5.3175	6.8823	4.2991	7.2605	4.592	6.9543	5.7392	6.2684	4.6827
Tery_3247	113476773	[N]-Cell-motility	CheW protein [Trichodesmium erythraeum IMS101]	0	0	0	0	0	0	0	0	0	0	0	0	0.94148	1.1069	1.1667	1.0635	0.98319	1.0748	0	0.91839	1.9869	0.95653	0.89549	0
Tery_0746	113474587	[E]-Amino-acid-transport-and-metabolism	urease subunit gamma [Trichodesmium erythraeum IMS101]	1.8056	0.92568	0.89868	1.7434	0	0.99493	1.9881	0	1.9269	3.2519	0	0	0	0	0	0	0	0	0	0	0	0	0	0
Tery_3371	113476885	[M]-Cell-wall/membrane/envelope-biogenesis	glycosyl transferase family protein [Trichodesmium erythraeum IMS101]	9.028	6.4797	8.9868	12.204	12.951	10.944	8.9463	12.494	7.7076	11.923	5.6381	9.6429	11.298	8.8549	12.834	12.762	13.765	11.823	9.335	11.021	13.909	13.391	11.641	14.985
Tery_3273	113476797	none	major facilitator transporter [Trichodesmium erythraeum IMS101]	0	0	0	0	0	0	0	0	0	0	0	0	0.94148	1.1069	1.1667	1.0635	1.9664	0	1.0372	1.8368	0.99347	0.95653	0	0.93653
Tery_0238	113474137	[J]-Translation,-ribosomal-structure-and-biogenesis	tRNA/rRNA methyltransferase SpoU [Trichodesmium erythraeum IMS101]	0	0	0	0	0	0	0	0	0	0	0	0	2.8244	3.3206	1.1667	0	2.9496	1.0748	4.1489	2.7552	1.9869	2.8696	2.6865	2.8096
Tery_4286	113477694	[S]-Function-unknown	pentapeptide repeat-containing protein [Trichodesmium erythraeum IMS101]	3.6112	5.5541	4.4934	5.2302	5.5503	4.9746	4.9702	5.206	4.8172	5.4198	1.4095	1.2054	6.5904	5.5343	7.0004	4.254	5.8991	3.2243	5.1861	5.5104	4.9674	4.7826	5.3729	5.6192
Tery_2559	113476171	[C]-Energy-production-and-conversion	flavodoxin [Trichodesmium erythraeum IMS101]	19.862	21.291	17.974	22.664	21.276	21.888	10.934	15.618	12.525	15.175	15.505	12.054	24.478	16.603	22.168	19.143	20.647	19.346	12.447	16.531	12.915	21.044	25.074	26.223
Tery_1669	113475352	[T]-Signal-transduction-mechanisms	sensor signal transduction histidine kinase [Trichodesmium erythraeum IMS101]	0	0	0	0	0	0	0	0	0	0	0	0	0.94148	1.1069	0	3.1905	2.9496	4.2991	0	0	0	0	0.89549	0.93653
Tery_2181	113475824	[G]-Carbohydrate-transport-and-metabolism	phosphoglycerate mutase [Trichodesmium erythraeum IMS101]	32.501	31.473	35.947	31.381	35.152	34.822	28.827	31.236	26.977	34.686	35.238	42.188	31.069	24.351	40.836	28.714	29.496	35.468	31.117	33.062	28.811	37.305	36.715	37.461
Tery_4198	113477614	[S]-Function-unknown	RNA-binding protein S4 [Trichodesmium erythraeum IMS101]	4.514	5.5541	5.3921	7.8454	6.4754	6.9645	3.9761	3.1236	3.8538	1.084	4.2286	3.6161	9.4148	5.5343	3.5002	6.3809	8.8487	9.673	3.1117	4.592	7.9478	5.7392	8.0594	7.4923
Tery_4248	113477660	[S]-Function-unknown	hypothetical protein [Trichodesmium erythraeum IMS101]	3.6112	0	3.5947	3.4868	0.92505	0.99493	3.9761	1.0412	6.7441	3.2519	0	2.4107	2.8244	3.3206	1.1667	3.1905	3.9328	2.1496	4.1489	5.5104	3.9739	2.8696	3.5819	1.8731
Tery_2494	113476113	[U]-Intracellular-trafficking,-secretion,-and-vesicular-transport	signal peptide peptidase SppA [Trichodesmium erythraeum IMS101]	9.9308	10.182	10.784	6.9737	11.101	11.939	5.9642	5.206	4.8172	7.5877	4.2286	4.8214	10.356	17.71	11.667	18.079	15.731	15.047	6.2233	7.3471	7.9478	8.6088	8.9549	11.238
Tery_3834	113477289	[E]-Amino-acid-transport-and-metabolism	L-glutamine synthetase [Trichodesmium erythraeum IMS101]	128.2	116.64	124.92	113.32	116.56	119.39	132.21	138.48	129.1	136.58	152.23	144.64	99.797	116.22	119.01	96.778	99.302	112.85	125.5	124.9	122.2	109.04	112.83	93.653
Tery_3928	113477371	none	hypothetical protein [Trichodesmium erythraeum IMS101]	0	0	0	0	0	0	0	0	0	0	0	0	2.8244	0	0	0	0	0	0	0	0	0	0	0.93653
Tery_0446	113474317	[F]-Nucleotide-transport-and-metabolism	orotidine 5'-phosphate decarboxylase [Trichodesmium erythraeum IMS101]	1.8056	4.6284	3.5947	0.87171	1.8501	1.9899	2.9821	0	3.8538	1.084	4.2286	3.6161	3.7659	2.2137	2.3335	3.1905	2.9496	0	4.1489	3.6736	0.99347	4.7826	3.5819	4.6827
Tery_0267	113474162	[U]-Intracellular-trafficking,-secretion,-and-vesicular-transport	secE gene product [Trichodesmium erythraeum IMS101]	7.2224	9.2568	6.2908	6.9737	6.4754	8.9543	7.9523	6.2472	4.8172	6.5037	4.2286	7.2322	8.4733	9.9617	4.667	6.3809	5.8991	6.4487	11.409	6.4287	7.9478	7.6522	7.1639	7.4923
Tery_4137	113477557	[C]-Energy-production-and-conversion	nitrogenase molybdenum-iron protein subunit alpha [Trichodesmium erythraeum IMS101]	153.48	146.26	159.07	135.99	174.83	173.12	154.07	150.97	136.81	145.25	153.64	150.67	143.1	133.93	196.01	72.317	92.42	93.506	134.84	142.35	140.08	140.61	150.44	133.92
Tery_2261	113475901	[M]-Cell-wall/membrane/envelope-biogenesis	DegT/DnrJ/EryC1/StrS aminotransferase [Trichodesmium erythraeum IMS101]	0.9028	2.777	0.89868	0.87171	2.7752	0.99493	0.99403	1.0412	1.9269	0	0	0	1.883	1.1069	2.3335	1.0635	1.9664	0	1.0372	0.91839	0.99347	0.95653	1.791	3.7461
Tery_3746	113477211	[P]-Inorganic-ion-transport-and-metabolism	ABC transporter-like protein [Trichodesmium erythraeum IMS101]	0.9028	2.777	1.7974	2.6151	3.7002	0	1.9881	1.0412	0.96345	3.2519	0	2.4107	1.883	0	0	0	0.98319	1.0748	0	0.91839	0.99347	1.9131	2.6865	0.93653
Tery_2330	113475964	none	gas vesicle synthesis protein GvpA [Trichodesmium erythraeum IMS101]	0	0	0	0	0	0	0	0	0	0	0	0	1.883	0	0	1.0635	1.9664	0	1.0372	0.91839	2.9804	0	0.89549	1.8731
Tery_1862	113475530	[R]-General-function-prediction-only	ATPase [Trichodesmium erythraeum IMS101]	5.4168	6.4797	5.3921	9.5888	5.5503	4.9746	5.9642	5.206	6.7441	3.2519	4.2286	2.4107	4.7074	6.6412	5.8337	9.5714	5.8991	4.2991	4.1489	6.4287	6.9543	5.7392	8.0594	8.4288
Tery_0588	113474444	[M]-Cell-wall/membrane/envelope-biogenesis	dihydrodipicolinate synthase [Trichodesmium erythraeum IMS101]	15.348	12.959	13.48	16.562	13.876	12.934	12.922	14.577	12.525	15.175	11.276	10.848	18.83	17.71	22.168	14.889	20.647	13.972	14.521	17.449	18.876	16.261	15.223	16.858
Tery_2926	113476504	[G]-Carbohydrate-transport-and-metabolism	pyruvate kinase [Trichodesmium erythraeum IMS101]	21.667	20.365	23.366	20.049	24.051	21.888	28.827	30.195	25.05	31.435	31.009	34.955	28.244	33.206	36.169	39.349	39.328	42.991	39.414	38.572	41.726	32.522	34.924	29.969
Tery_3973	113477410	[S]-Function-unknown	hypothetical protein [Trichodesmium erythraeum IMS101]	0	0	0	0	0	0	0	0	0	0	0	0	1.883	0	0	1.0635	1.9664	4.2991	1.0372	1.8368	0.99347	0	0.89549	1.8731
Tery_3343	113476858	[J]-Translation,-ribosomal-structure-and-biogenesis	translation initiation factor Sui1 [Trichodesmium erythraeum IMS101]	4.514	1.8514	1.7974	1.7434	3.7002	4.9746	1.9881	3.1236	1.9269	4.3358	2.819	2.4107	2.8244	3.3206	4.667	4.254	6.8823	4.2991	4.1489	3.6736	2.9804	3.8261	3.5819	2.8096
Tery_0441	113474312	[R]-General-function-prediction-only	cobalamin synthesis protein, P47K [Trichodesmium erythraeum IMS101]	11.736	8.3311	8.9868	9.5888	13.876	9.9493	5.9642	7.2884	5.7807	7.5877	8.4571	6.0268	14.122	14.389	12.834	11.698	11.798	11.823	12.447	8.2655	6.9543	15.304	11.641	13.111
Tery_2720	113476318	none	hypothetical protein [Trichodesmium erythraeum IMS101]	0	0	0	0	0	0	0	0	0	0	0	0	1.883	0	0	0	0.98319	1.0748	3.1117	0	0	3.8261	2.6865	0
Tery_2939	113476515	[K]-Transcription	rpoB gene product [Trichodesmium erythraeum IMS101]	86.669	80.534	80.881	80.197	80.479	80.589	53.678	56.225	53.953	54.198	54.971	54.241	83.792	91.869	87.506	95.714	88.487	93.506	66.382	64.287	70.537	66.957	73.43	73.05
Tery_2177	113475820	[F]-Nucleotide-transport-and-metabolism	dihydroorotase [Trichodesmium erythraeum IMS101]	34.306	26.845	28.758	30.51	28.677	31.838	43.737	36.442	37.574	44.442	40.876	38.571	37.659	28.778	35.002	31.905	38.344	34.393	37.34	46.838	40.732	36.348	34.028	38.398
Tery_1578	113475270	[C]-Energy-production-and-conversion	NADH dehydrogenase subunit I [Trichodesmium erythraeum IMS101]	23.473	23.142	24.264	22.664	23.126	24.873	21.869	20.824	21.196	26.015	23.962	27.723	19.771	25.458	23.335	11.698	14.748	12.897	22.819	23.878	21.856	22.957	22.387	17.794
Tery_3729	113477197	[J]-Translation,-ribosomal-structure-and-biogenesis	rpsR gene product [Trichodesmium erythraeum IMS101]	20.764	19.439	16.176	19.178	19.426	21.888	14.91	17.7	13.488	14.091	16.914	14.464	21.654	22.137	21.001	21.27	19.664	19.346	12.447	13.776	14.902	13.391	14.328	17.794
Tery_1318	113475053	[J]-Translation,-ribosomal-structure-and-biogenesis	prolyl-tRNA synthetase [Trichodesmium erythraeum IMS101]	28.89	28.696	22.467	27.023	27.752	23.878	17.893	24.989	26.977	22.763	29.6	15.67	35.776	40.954	32.669	35.095	32.445	31.169	32.154	33.062	32.785	35.392	39.401	32.779
Tery_2446	113476070	[H]-Coenzyme-transport-and-metabolism	quinolinate synthetase [Trichodesmium erythraeum IMS101]	0	0	0	0	1.8501	0	0	0	0	0	0	0	1.883	2.2137	3.5002	0	0	2.1496	0	0	0	0	0.89549	0.93653
Tery_1634	113475322	none	photosystem I reaction center protein PsaF III [Trichodesmium erythraeum IMS101]	32.501	33.324	31.454	27.023	30.527	30.843	34.791	32.277	28.903	33.602	36.647	36.161	21.654	23.244	32.669	8.5079	14.748	9.673	28.005	28.47	24.837	21.044	20.596	19.667
Tery_0153	113474060	none	hypothetical protein [Trichodesmium erythraeum IMS101]	0.9028	2.777	4.4934	1.7434	0.92505	0.99493	0	1.0412	0.96345	0	0	1.2054	0	2.2137	2.3335	3.1905	2.9496	1.0748	2.0744	0.91839	1.9869	2.8696	1.791	0
Tery_1121	113474895	[S]-Function-unknown	clpS gene product [Trichodesmium erythraeum IMS101]	0	0	0	0	0	0	0	0	0	0	0	0	0.94148	0	1.1667	1.0635	0.98319	1.0748	2.0744	0.91839	0.99347	0.95653	0	1.8731
Tery_2684	113476285	[I]-Lipid-transport-and-metabolism	acetyl-CoA carboxylase subunit beta [Trichodesmium erythraeum IMS101]	15.348	2.777	14.379	6.9737	10.176	3.9797	0.99403	1.0412	4.8172	1.084	7.0476	4.8214	11.298	22.137	3.5002	5.3175	2.9496	6.4487	7.2605	1.8368	0	10.522	3.5819	14.048
Tery_0260	113474156	none	hypothetical protein [Trichodesmium erythraeum IMS101]	14.445	16.662	12.582	14.819	13.876	16.914	15.905	12.494	11.561	16.259	12.686	13.259	11.298	16.603	12.834	18.079	18.681	19.346	13.484	14.694	11.922	11.478	14.328	10.302
Tery_1167	113474940	[T]-Signal-transduction-mechanisms	anti-sigma-factor antagonist [Trichodesmium erythraeum IMS101]	0	0.92568	0	3.4868	1.8501	0.99493	0	2.0824	2.8903	2.1679	0	2.4107	3.7659	0	1.1667	0	0	0	3.1117	3.6736	1.9869	1.9131	2.6865	3.7461
Tery_0986	113474778	[R]-General-function-prediction-only	CpcD phycobilisome linker-like [Trichodesmium erythraeum IMS101]	27.084	17.588	20.67	22.664	22.201	20.893	17.893	17.7	16.379	21.679	22.552	15.67	25.42	23.244	19.835	21.27	22.613	21.496	19.707	41.328	39.739	20.087	18.805	14.985
Tery_3104	113476649	none	hypothetical protein [Trichodesmium erythraeum IMS101]	9.028	7.4054	4.4934	6.102	6.4754	6.9645	5.9642	3.1236	5.7807	4.3358	2.819	1.2054	12.239	9.9617	11.667	7.4444	5.8991	6.4487	10.372	10.102	9.9347	12.435	14.328	17.794
Tery_2125	113475772	[S]-Function-unknown	hypothetical protein [Trichodesmium erythraeum IMS101]	3.6112	1.8514	3.5947	1.7434	2.7752	2.9848	1.9881	1.0412	3.8538	1.084	1.4095	0	4.7074	4.4274	1.1667	7.4444	6.8823	6.4487	3.1117	3.6736	1.9869	2.8696	3.5819	2.8096
Tery_1897	113475564	none	hypothetical protein [Trichodesmium erythraeum IMS101]	1.8056	2.777	1.7974	0.87171	1.8501	0	0	0	0.96345	1.084	0	0	1.883	0	2.3335	0	0.98319	0	1.0372	3.6736	3.9739	1.9131	1.791	0.93653
Tery_4616	113478001	[H]-Coenzyme-transport-and-metabolism	folE gene product [Trichodesmium erythraeum IMS101]	22.57	20.365	21.568	16.562	18.501	20.893	13.916	12.494	14.452	14.091	12.686	14.464	21.654	17.71	18.668	18.079	11.798	13.972	10.372	14.694	11.922	15.304	18.805	19.667
Tery_0651	113474502	[J]-Translation,-ribosomal-structure-and-biogenesis	translation factor SUA5 [Trichodesmium erythraeum IMS101]	0	0	0	0	0	0	0	0	0	0	0	0	0	0	0	0	0	3.2243	0	0	0	0	0.89549	0
Tery_0836	113474661	[C]-Energy-production-and-conversion	phosphoenolpyruvate carboxylase [Trichodesmium erythraeum IMS101]	26.181	18.514	25.163	20.921	28.677	29.848	24.851	27.071	26.977	26.015	31.009	22.902	27.303	37.633	30.335	28.714	38.344	31.169	39.414	43.164	35.765	37.305	38.506	37.461
Tery_1885	113475553	none	4Fe-4S ferredoxin [Trichodesmium erythraeum IMS101]	5.4168	3.7027	8.0881	4.3585	4.6253	5.9696	0	1.0412	0	0	0	0	0.94148	2.2137	4.667	0	0	0	2.0744	0	1.9869	0.95653	1.791	0
Tery_3633	113477110	[R]-General-function-prediction-only	hypothetical protein [Trichodesmium erythraeum IMS101]	9.028	8.3311	8.9868	10.46	8.3255	7.9594	14.91	12.494	13.488	10.84	14.095	14.464	9.4148	8.8549	15.168	11.698	12.781	11.823	15.558	13.776	14.902	14.348	14.328	14.985
Tery_1928	113475595	[E]-Amino-acid-transport-and-metabolism	acetolactate synthase [Trichodesmium erythraeum IMS101]	33.404	28.696	34.15	33.125	37.927	37.807	39.761	46.854	43.355	40.106	35.238	48.214	34.835	52.022	43.169	45.73	45.227	41.916	58.084	59.696	54.641	46.87	44.774	37.461
Tery_1776	113475447	none	type 12 methyltransferase [Trichodesmium erythraeum IMS101]	33.404	35.176	30.555	33.125	31.452	35.817	48.708	43.731	48.172	39.022	45.105	45.804	45.191	33.206	40.836	31.905	26.546	26.869	39.414	39.491	35.765	37.305	40.297	43.081
Tery_4456	113477855	[M]-Cell-wall/membrane/envelope-biogenesis	mechanosensitive ion channel MscS [Trichodesmium erythraeum IMS101]	0.9028	0.92568	0.89868	0.87171	0.92505	1.9899	0	0	0.96345	1.084	0	0	1.883	2.2137	2.3335	1.0635	2.9496	3.2243	1.0372	1.8368	1.9869	2.8696	0.89549	0.93653
Tery_0317	113474204	none	hypothetical protein [Trichodesmium erythraeum IMS101]	2.7084	4.6284	2.696	3.4868	2.7752	1.9899	0.99403	2.0824	3.8538	3.2519	1.4095	1.2054	1.883	1.1069	3.5002	0	1.9664	0	1.0372	3.6736	1.9869	2.8696	2.6865	2.8096
Tery_1461	113475163	none	peptidase-like protein [Trichodesmium erythraeum IMS101]	0	0.92568	0	1.7434	1.8501	0.99493	2.9821	1.0412	0.96345	2.1679	0	1.2054	0	0	0	1.0635	1.9664	1.0748	2.0744	3.6736	6.9543	2.8696	1.791	1.8731
Tery_0830	113474656	none	hypothetical protein [Trichodesmium erythraeum IMS101]	3.6112	5.5541	3.5947	6.102	5.5503	7.9594	4.9702	3.1236	4.8172	7.5877	1.4095	3.6161	7.5318	4.4274	5.8337	19.143	21.63	18.271	9.335	6.4287	6.9543	8.6088	8.0594	8.4288
Tery_2246	113475887	[J]-Translation,-ribosomal-structure-and-biogenesis	asnC gene product [Trichodesmium erythraeum IMS101]	20.764	21.291	19.771	14.819	24.976	26.863	27.833	26.03	26.013	26.015	25.371	24.107	24.478	29.885	26.835	27.651	33.429	30.094	28.005	30.307	29.804	27.739	25.074	26.223
Tery_1769	113475441	[J]-Translation,-ribosomal-structure-and-biogenesis	fmt gene product [Trichodesmium erythraeum IMS101]	4.514	4.6284	3.5947	4.3585	4.6253	5.9696	7.9523	3.1236	3.8538	6.5037	2.819	4.8214	5.6489	5.5343	4.667	10.635	5.8991	6.4487	5.1861	7.3471	8.9413	7.6522	6.2684	5.6192
Tery_2407	113476037	[H]-Coenzyme-transport-and-metabolism	molybdenum cofactor synthesis domain-containing protein [Trichodesmium erythraeum IMS101]	1.8056	2.777	1.7974	3.4868	1.8501	1.9899	1.9881	2.0824	1.9269	3.2519	2.819	1.2054	1.883	3.3206	3.5002	5.3175	2.9496	4.2991	6.2233	1.8368	3.9739	6.6957	3.5819	2.8096
Tery_0347	113474230	none	CO2 hydration protein [Trichodesmium erythraeum IMS101]	6.3196	5.5541	6.2908	3.4868	5.5503	5.9696	3.9761	4.1648	5.7807	5.4198	5.6381	7.2322	6.5904	5.5343	8.1672	4.254	4.916	5.3739	4.1489	6.4287	3.9739	7.6522	7.1639	5.6192
Tery_4018	113477448	none	hypothetical protein [Trichodesmium erythraeum IMS101]	33.404	34.25	33.251	35.74	30.527	31.838	38.767	35.401	32.757	36.854	35.238	34.955	47.074	46.488	42.003	44.667	49.16	45.141	52.898	52.348	48.68	50.696	40.297	42.144
Tery_3694	113477167	[G]-Carbohydrate-transport-and-metabolism	glycogen/starch/alpha-glucan phosphorylase [Trichodesmium erythraeum IMS101]	42.432	41.655	44.934	31.381	41.627	41.787	45.725	46.854	51.063	39.022	42.286	33.75	48.015	47.595	52.503	38.286	41.294	37.617	42.526	56.94	56.628	64.087	47.461	51.509
Tery_3971	113477408	[K]-Transcription	putative GAF sensor protein [Trichodesmium erythraeum IMS101]	2.7084	1.8514	4.4934	6.9737	1.8501	0.99493	2.9821	3.1236	3.8538	2.1679	1.4095	2.4107	1.883	2.2137	2.3335	2.127	3.9328	0	3.1117	3.6736	4.9674	1.9131	5.3729	2.8096
Tery_1560	113475252	none	TonB family protein [Trichodesmium erythraeum IMS101]	0	0	0	0	0	0	0	0	0	0	0	0	0	0	1.1667	3.1905	1.9664	2.1496	1.0372	0.91839	1.9869	0	0	0
Tery_1456	113475158	none	hypothetical protein [Trichodesmium erythraeum IMS101]	0.9028	0	0	0.87171	1.8501	0.99493	0	0	0	1.084	0	0	1.883	2.2137	2.3335	0	1.9664	2.1496	1.0372	1.8368	0.99347	0.95653	2.6865	0
Tery_0459	113474329	[G]-Carbohydrate-transport-and-metabolism	PUCC protein [Trichodesmium erythraeum IMS101]	0.9028	1.8514	1.7974	2.6151	4.6253	2.9848	0.99403	2.0824	1.9269	3.2519	1.4095	3.6161	4.7074	1.1069	2.3335	3.1905	2.9496	3.2243	3.1117	2.7552	2.9804	3.8261	2.6865	3.7461
Tery_1158	113474931	[K]-Transcription	ATP-dependent DNA helicase RecG [Trichodesmium erythraeum IMS101]	0	0	0	0	0	0	0	0	0	0	0	0	0	0	0	2.127	0	1.0748	0	0	0	0.95653	0.89549	0.93653
Tery_3548	113477046	none	hypothetical protein [Trichodesmium erythraeum IMS101]	31.598	51.838	27.859	23.536	26.826	28.853	14.91	13.536	10.598	11.923	9.8666	12.054	25.42	27.671	22.168	28.714	25.563	20.421	24.893	31.225	31.791	21.044	22.387	16.858
Tery_4178	113477596	[R]-General-function-prediction-only	phage related lysozyme [Trichodesmium erythraeum IMS101]	0	0	0	0.87171	1.8501	0	2.9821	3.1236	2.8903	4.3358	1.4095	3.6161	2.8244	1.1069	2.3335	2.127	0.98319	2.1496	0	3.6736	2.9804	3.8261	1.791	1.8731
Tery_3848	113477302	[T]-Signal-transduction-mechanisms	protein tyrosine phosphatase [Trichodesmium erythraeum IMS101]	8.1252	10.182	7.1894	6.102	5.5503	6.9645	8.9463	7.2884	10.598	13.007	7.0476	13.259	8.4733	6.6412	4.667	6.3809	9.8319	4.2991	4.1489	3.6736	11.922	10.522	9.8504	9.3653
Tery_1895	113475562	[G]-Carbohydrate-transport-and-metabolism	glycogen debranching protein GlgX [Trichodesmium erythraeum IMS101]	9.9308	6.4797	9.8855	8.7171	8.3255	3.9797	2.9821	3.1236	5.7807	4.3358	4.2286	4.8214	7.5318	12.175	7.0004	13.825	5.8991	7.5234	9.335	10.102	12.915	9.5653	7.1639	4.6827
Tery_3003	113476570	[J]-Translation,-ribosomal-structure-and-biogenesis	30S ribosomal protein S17 [Trichodesmium erythraeum IMS101]	6.3196	7.4054	6.2908	9.5888	6.4754	8.9543	2.9821	3.1236	7.7076	3.2519	4.2286	3.6161	7.5318	3.3206	11.667	4.254	7.8655	3.2243	4.1489	5.5104	4.9674	4.7826	7.1639	7.4923
Tery_3033	113476596	[O]-Posttranslational-modification,-protein-turnover,-chaperones	sucraseferredoxin-like [Trichodesmium erythraeum IMS101]	1.8056	0.92568	1.7974	3.4868	2.7752	1.9899	0.99403	1.0412	0	1.084	0	1.2054	8.4733	2.2137	3.5002	3.1905	2.9496	6.4487	3.1117	0.91839	2.9804	2.8696	5.3729	4.6827
Tery_0310	113474199	none	hypothetical protein [Trichodesmium erythraeum IMS101]	1.8056	1.8514	2.696	2.6151	2.7752	2.9848	3.9761	3.1236	2.8903	4.3358	1.4095	3.6161	3.7659	3.3206	2.3335	3.1905	3.9328	5.3739	4.1489	4.592	3.9739	2.8696	2.6865	3.7461
Tery_1079	113474860	none	ABC-2 type transporter [Trichodesmium erythraeum IMS101]	2.7084	2.777	2.696	2.6151	2.7752	1.9899	3.9761	4.1648	2.8903	3.2519	1.4095	2.4107	1.883	2.2137	2.3335	0	2.9496	3.2243	3.1117	1.8368	1.9869	3.8261	2.6865	3.7461
Tery_0475	113474343	[J]-Translation,-ribosomal-structure-and-biogenesis	fusA gene product [Trichodesmium erythraeum IMS101]	37.918	38.878	41.339	43.585	46.253	35.817	29.821	34.36	36.611	35.77	29.6	40.982	49.898	50.916	43.169	45.73	46.21	58.038	43.563	36.736	31.791	44.957	42.983	47.763
Tery_4005	113477440	none	RNA-binding region RNP-1 [Trichodesmium erythraeum IMS101]	6.3196	5.5541	5.3921	6.9737	7.4004	4.9746	2.9821	3.1236	3.8538	5.4198	5.6381	6.0268	4.7074	5.5343	5.8337	7.4444	6.8823	7.5234	4.1489	4.592	3.9739	3.8261	4.4774	3.7461
Tery_4981	113478307	[R]-General-function-prediction-only	oxidoreductase-like protein [Trichodesmium erythraeum IMS101]	14.445	13.885	17.075	12.204	13.876	17.909	24.851	23.948	24.086	23.847	16.914	19.286	18.83	19.923	16.334	23.397	27.529	19.346	25.93	28.47	27.817	25.826	17.91	25.286
Tery_3498	113477000	none	Cna B-type [Trichodesmium erythraeum IMS101]	110.14	109.23	106.94	108.96	98.98	104.47	123.26	128.07	124.28	131.16	125.45	122.95	112.04	111.79	113.17	126.56	126.83	135.42	124.47	138.68	140.08	126.26	128.95	125.5
Tery_3826	113477282	[P]-Inorganic-ion-transport-and-metabolism	dimethylaniline monooxygenase [Trichodesmium erythraeum IMS101]	42.432	37.953	43.137	39.227	38.852	35.817	65.606	52.06	69.368	58.533	53.562	54.241	46.132	29.885	43.169	86.143	77.672	66.636	54.973	63.369	81.465	54.522	51.938	68.367
Tery_2007	113475667	[F]-Nucleotide-transport-and-metabolism	dihydroorotate dehydrogenase 2 [Trichodesmium erythraeum IMS101]	3.6112	3.7027	2.696	1.7434	4.6253	3.9797	4.9702	2.0824	2.8903	4.3358	0	6.0268	4.7074	3.3206	2.3335	1.0635	1.9664	2.1496	3.1117	3.6736	5.9608	5.7392	4.4774	3.7461
Tery_2464	113476087	[H]-Coenzyme-transport-and-metabolism	thiamine biosynthesis protein ThiC [Trichodesmium erythraeum IMS101]	8.1252	7.4054	6.2908	5.2302	7.4004	2.9848	3.9761	2.0824	2.8903	0	1.4095	2.4107	8.4733	13.282	14.001	10.635	6.8823	8.5982	5.1861	4.592	4.9674	8.6088	5.3729	3.7461
Tery_1506	113475204	[E]-Amino-acid-transport-and-metabolism	aroK gene product [Trichodesmium erythraeum IMS101]	0.9028	1.8514	2.696	3.4868	0.92505	1.9899	3.9761	1.0412	2.8903	3.2519	2.819	3.6161	3.7659	3.3206	3.5002	3.1905	4.916	5.3739	5.1861	1.8368	2.9804	3.8261	4.4774	3.7461
Tery_4355	113477759	[O]-Posttranslational-modification,-protein-turnover,-chaperones	cysteine desulfurase activator complex subunit SufB [Trichodesmium erythraeum IMS101]	19.862	20.365	12.582	18.306	14.801	14.924	13.916	14.577	12.525	8.6716	9.8666	13.259	18.83	19.923	15.168	17.016	16.714	13.972	18.67	14.694	12.915	15.304	15.223	16.858
Tery_2793	113476382	[G]-Carbohydrate-transport-and-metabolism	eno gene product [Trichodesmium erythraeum IMS101]	38.82	37.953	40.441	38.355	41.627	43.777	44.731	48.937	44.319	45.526	45.105	43.393	41.425	47.595	50.17	52.111	46.21	47.29	46.675	52.348	55.635	52.609	44.774	46.827
Tery_3526	113477027	[R]-General-function-prediction-only	alpha/beta hydrolase fold protein [Trichodesmium erythraeum IMS101]	2.7084	0.92568	1.7974	1.7434	0.92505	0.99493	0	1.0412	0	0	1.4095	0	0	1.1069	0	1.0635	1.9664	2.1496	2.0744	0.91839	2.9804	1.9131	1.791	0
Tery_3402	113476915	[O]-Posttranslational-modification,-protein-turnover,-chaperones	nitrogen-fixing NifU-like protein [Trichodesmium erythraeum IMS101]	7.2224	5.5541	8.9868	16.562	13.876	11.939	3.9761	5.206	4.8172	1.084	4.2286	1.2054	11.298	4.4274	1.1667	4.254	3.9328	7.5234	4.1489	5.5104	0.99347	9.5653	7.1639	7.4923
Tery_2205	113475846	none	ATP synthase protein I [Trichodesmium erythraeum IMS101]	0	0	0	0	0	0	0	0	0	0	0	0	0.94148	0	1.1667	0	0	0	0	0	0.99347	0.95653	0.89549	1.8731
Tery_4702	113478077	[R]-General-function-prediction-only	RNA-binding region RNP-1 [Trichodesmium erythraeum IMS101]	26.181	26.845	26.96	33.125	24.976	31.838	14.91	18.742	17.342	18.427	19.733	21.696	20.713	16.603	18.668	28.714	19.664	19.346	16.595	18.368	18.876	16.261	18.805	17.794
Tery_3484	113476986	[O]-Posttranslational-modification,-protein-turnover,-chaperones	FtsH-2 peptidase [Trichodesmium erythraeum IMS101]	0	0	0	0	0	0	0	0	0	0	0	0	1.883	2.2137	0	1.0635	2.9496	1.0748	0	0	0.99347	0	0.89549	0.93653
Tery_3208	113476739	none	hypothetical protein [Trichodesmium erythraeum IMS101]	4.514	2.777	5.3921	4.3585	5.5503	2.9848	2.9821	5.206	2.8903	5.4198	2.819	3.6161	1.883	2.2137	1.1667	2.127	2.9496	0	4.1489	1.8368	3.9739	4.7826	3.5819	1.8731
Tery_1574	113475266	[C]-Energy-production-and-conversion	ribulose 1,5-bisphosphate carboxylase small subunit [Trichodesmium erythraeum IMS101]	1.8056	0.92568	2.696	1.7434	3.7002	0.99493	0	3.1236	3.8538	3.2519	0	2.4107	1.883	1.1069	2.3335	2.127	2.9496	2.1496	3.1117	2.7552	2.9804	2.8696	2.6865	3.7461
Tery_4349	113477753	[H]-Coenzyme-transport-and-metabolism	MoaD family protein [Trichodesmium erythraeum IMS101]	7.2224	6.4797	8.0881	8.7171	8.3255	9.9493	6.9582	8.3296	10.598	5.4198	5.6381	8.4375	9.4148	7.748	7.0004	4.254	9.8319	7.5234	8.2977	10.102	10.928	9.5653	9.8504	6.5557
Tery_1989	113475652	[S]-Function-unknown	hypothetical protein [Trichodesmium erythraeum IMS101]	14.445	9.2568	11.683	6.9737	11.101	13.929	11.928	13.536	14.452	11.923	8.4571	13.259	10.356	12.175	12.834	14.889	16.714	13.972	12.447	15.613	13.909	10.522	11.641	10.302
Tery_3920	113477364	[E]-Amino-acid-transport-and-metabolism	N-(5'-phosphoribosyl)anthranilate isomerase [Trichodesmium erythraeum IMS101]	0	0	0	0	0	0	0	0	0	0	0	0	0	1.1069	0	1.0635	1.9664	1.0748	0	0.91839	0.99347	0.95653	1.791	0
Tery_4732	113478105	none	ribonuclease H [Trichodesmium erythraeum IMS101]	5.4168	7.4054	5.3921	6.9737	8.3255	5.9696	2.9821	6.2472	3.8538	3.2519	4.2286	4.8214	9.4148	3.3206	3.5002	7.4444	5.8991	6.4487	5.1861	2.7552	5.9608	4.7826	4.4774	8.4288
Tery_3390	113476903	[S]-Function-unknown	hypothetical protein [Trichodesmium erythraeum IMS101]	25.278	21.291	18.872	22.664	24.051	16.914	15.905	18.742	19.269	18.427	22.552	18.08	26.361	26.565	32.669	23.397	27.529	27.944	20.744	21.123	24.837	22	22.387	23.413
Tery_4492	113477890	[I]-Lipid-transport-and-metabolism	Delta(12)-fatty acid dehydrogenase [Trichodesmium erythraeum IMS101]	1.8056	0	0.89868	1.7434	0.92505	0.99493	0	1.0412	0	0	0	0	1.883	0	2.3335	0	0	0	1.0372	0	0	0	0.89549	0.93653
Tery_0103	113474016	[R]-General-function-prediction-only	Pirin-like protein [Trichodesmium erythraeum IMS101]	7.2224	8.3311	9.8855	12.204	13.876	8.9543	5.9642	7.2884	9.6345	6.5037	7.0476	7.2322	12.239	9.9617	12.834	9.5714	6.8823	9.673	9.335	8.2655	7.9478	10.522	12.537	8.4288
Tery_0790	113474622	none	NHL repeat-containing protein [Trichodesmium erythraeum IMS101]	2.7084	1.8514	1.7974	1.7434	0.92505	0.99493	1.9881	0	0.96345	0	1.4095	0	0.94148	1.1069	2.3335	1.0635	0.98319	3.2243	1.0372	0.91839	0.99347	1.9131	1.791	2.8096
Tery_2835	113476421	[S]-Function-unknown	hypothetical protein [Trichodesmium erythraeum IMS101]	2.7084	3.7027	1.7974	2.6151	4.6253	4.9746	3.9761	4.1648	5.7807	2.1679	0	1.2054	6.5904	5.5343	2.3335	4.254	4.916	3.2243	6.2233	6.4287	6.9543	4.7826	4.4774	5.6192
Tery_4635	113478019	[U]-Intracellular-trafficking,-secretion,-and-vesicular-transport	secA gene product [Trichodesmium erythraeum IMS101]	56.876	53.689	55.718	47.944	57.353	48.751	55.666	54.143	54.917	48.778	67.657	50.625	65.903	58.664	56.004	54.238	58.008	45.141	57.047	59.696	61.595	54.522	60.893	59.002
Tery_2511	113476129	[M]-Cell-wall/membrane/envelope-biogenesis	DegT/DnrJ/EryC1/StrS aminotransferase [Trichodesmium erythraeum IMS101]	1.8056	1.8514	0.89868	0.87171	0.92505	1.9899	0	1.0412	1.9269	0	0	0	0	0	1.1667	2.127	1.9664	2.1496	3.1117	1.8368	1.9869	5.7392	4.4774	2.8096
Tery_2703	113476304	[O]-Posttranslational-modification,-protein-turnover,-chaperones	redoxin [Trichodesmium erythraeum IMS101]	5.4168	4.6284	4.4934	6.102	8.3255	4.9746	3.9761	3.1236	3.8538	5.4198	1.4095	2.4107	6.5904	3.3206	7.0004	3.1905	1.9664	4.2991	6.2233	4.592	3.9739	4.7826	4.4774	4.6827
Tery_4030	113477460	[G]-Carbohydrate-transport-and-metabolism	glyceraldehyde-3-phosphate dehydrogenase [Trichodesmium erythraeum IMS101]	105.63	108.3	98.855	93.273	92.505	91.533	85.487	83.296	80.93	82.38	101.49	97.634	104.5	135.04	122.51	97.841	95.37	113.93	103.72	78.982	81.465	94.696	94.026	93.653
Tery_2324	113475958	none	gas vesicle synthesis protein GvpA [Trichodesmium erythraeum IMS101]	0	0	0	0	0	0	0	0	0	0	0	0	4.7074	3.3206	3.5002	3.1905	1.9664	0	4.1489	5.5104	4.9674	5.7392	6.2684	4.6827
Tery_3438	113476943	[R]-General-function-prediction-only	fabG gene product [Trichodesmium erythraeum IMS101]	33.404	35.176	33.251	31.381	30.527	27.858	32.803	35.401	29.867	35.77	36.647	30.134	33.893	36.526	33.835	38.286	36.378	42.991	33.191	34.899	33.778	34.435	26.865	33.715
Tery_0196	113474097	none	hypothetical protein [Trichodesmium erythraeum IMS101]	1.8056	0.92568	1.7974	1.7434	0.92505	0.99493	0.99403	1.0412	2.8903	0	2.819	1.2054	2.8244	1.1069	2.3335	2.127	2.9496	1.0748	1.0372	3.6736	1.9869	1.9131	1.791	2.8096
Tery_1147	113474921	none	hypothetical protein [Trichodesmium erythraeum IMS101]	9.028	8.3311	5.3921	4.3585	5.5503	4.9746	6.9582	7.2884	7.7076	7.5877	7.0476	7.2322	7.5318	11.069	9.3339	12.762	13.765	10.748	13.484	11.021	13.909	9.5653	12.537	6.5557
Tery_1104	113474881	none	hypothetical protein [Trichodesmium erythraeum IMS101]	13.542	10.182	9.8855	8.7171	12.951	8.9543	7.9523	3.1236	6.7441	8.6716	5.6381	8.4375	7.5318	9.9617	5.8337	12.762	6.8823	8.5982	5.1861	6.4287	3.9739	9.5653	8.9549	11.238
Tery_0090	113474008	[S]-Function-unknown	hypothetical protein [Trichodesmium erythraeum IMS101]	5.4168	5.5541	7.1894	8.7171	10.176	8.9543	10.934	5.206	7.7076	6.5037	4.2286	8.4375	8.4733	5.5343	3.5002	5.3175	7.8655	8.5982	11.409	6.4287	5.9608	8.6088	13.432	11.238
Tery_1246	113475005	[U]-Intracellular-trafficking,-secretion,-and-vesicular-transport	ATP-dependent Clp protease-like protein [Trichodesmium erythraeum IMS101]	12.639	16.662	14.379	13.076	13.876	13.929	15.905	13.536	16.379	18.427	16.914	18.08	21.654	17.71	18.668	23.397	17.697	20.421	20.744	20.205	18.876	16.261	15.223	14.985
Tery_2995	113476562	[J]-Translation,-ribosomal-structure-and-biogenesis	rplO gene product [Trichodesmium erythraeum IMS101]	43.334	40.73	43.137	33.125	31.452	34.822	27.833	33.319	26.977	32.519	38.057	33.75	46.132	57.557	42.003	47.857	46.21	50.514	35.265	32.144	24.837	33.478	37.61	37.461
Tery_2859	113476445	[U]-Intracellular-trafficking,-secretion,-and-vesicular-transport	sulfotransferase [Trichodesmium erythraeum IMS101]	1.8056	0	0.89868	1.7434	1.8501	0	0.99403	1.0412	0	1.084	1.4095	0	1.883	1.1069	1.1667	0	0	2.1496	1.0372	1.8368	0	1.9131	1.791	0
Tery_4002	113477437	[J]-Translation,-ribosomal-structure-and-biogenesis	cysS gene product [Trichodesmium erythraeum IMS101]	27.084	25.919	26.96	27.023	27.752	28.853	18.887	21.865	19.269	23.847	32.419	22.902	32.952	29.885	29.169	25.524	32.445	22.57	26.968	31.225	29.804	26.783	28.656	30.906
Tery_1600	113475291	[S]-Function-unknown	hypothetical protein [Trichodesmium erythraeum IMS101]	1.8056	1.8514	1.7974	2.6151	0.92505	0.99493	1.9881	3.1236	2.8903	1.084	1.4095	3.6161	0.94148	1.1069	2.3335	2.127	3.9328	0	1.0372	1.8368	2.9804	2.8696	2.6865	2.8096
Tery_4217	113477630	[M]-Cell-wall/membrane/envelope-biogenesis	ddl gene product [Trichodesmium erythraeum IMS101]	11.736	12.034	7.1894	9.5888	8.3255	11.939	8.9463	10.412	9.6345	7.5877	5.6381	8.4375	15.064	6.6412	9.3339	15.952	7.8655	12.897	15.558	5.5104	4.9674	15.304	11.641	13.111
Tery_2751	113476346	[C]-Energy-production-and-conversion	succinyl-CoA synthetase subunit alpha [Trichodesmium erythraeum IMS101]	2.7084	1.8514	2.696	4.3585	5.5503	3.9797	3.9761	4.1648	1.9269	3.2519	4.2286	3.6161	3.7659	2.2137	2.3335	3.1905	4.916	2.1496	5.1861	4.592	2.9804	5.7392	5.3729	2.8096
Tery_2591	113476200	[Q]-Secondary-metabolites-biosynthesis,-transport-and-catabolism	cadherin [Trichodesmium erythraeum IMS101]	1.8056	1.8514	1.7974	1.7434	2.7752	1.9899	2.9821	3.1236	3.8538	3.2519	1.4095	3.6161	0.94148	1.1069	3.5002	5.3175	3.9328	2.1496	2.0744	1.8368	3.9739	0.95653	1.791	1.8731
Tery_1165	113474938	[D]-Cell-cycle-control,-cell-division,-chromosome-partitioning	hypothetical protein [Trichodesmium erythraeum IMS101]	7.2224	6.4797	14.379	5.2302	7.4004	11.939	10.934	9.3708	9.6345	14.091	4.2286	9.6429	3.7659	9.9617	7.0004	0	0	2.1496	8.2977	9.1839	11.922	7.6522	4.4774	5.6192
Tery_4142	113477562	none	nifW gene product [Trichodesmium erythraeum IMS101]	8.1252	9.2568	8.0881	6.9737	7.4004	10.944	6.9582	9.3708	7.7076	8.6716	8.4571	8.4375	5.6489	6.6412	8.1672	7.4444	4.916	8.5982	10.372	7.3471	7.9478	4.7826	7.1639	5.6192
Tery_2745	113476341	none	hypothetical protein [Trichodesmium erythraeum IMS101]	10.834	13.885	12.582	7.8454	9.2505	11.939	10.934	8.3296	8.671	11.923	14.095	9.6429	10.356	12.175	15.168	11.698	9.8319	15.047	12.447	11.021	9.9347	12.435	12.537	11.238
Tery_0507	113474374	[S]-Function-unknown	hypothetical protein [Trichodesmium erythraeum IMS101]	0.9028	0	0	0	1.8501	0	0	2.0824	0	0	0	0	0.94148	0	0	0	0	0	0	0.91839	0	0	1.791	0.93653
Tery_0889	113474702	[E]-Amino-acid-transport-and-metabolism	branched chain amino acid aminotransferase [Trichodesmium erythraeum IMS101]	5.4168	6.4797	8.0881	6.9737	9.2505	6.9645	6.9582	8.3296	7.7076	7.5877	1.4095	4.8214	16.005	11.069	10.501	7.4444	7.8655	8.5982	7.2605	8.2655	9.9347	9.5653	9.8504	13.111
Tery_2334	113475967	[R]-General-function-prediction-only	gas vesicle protein GvpN [Trichodesmium erythraeum IMS101]	15.348	18.514	21.568	25.28	26.826	17.909	21.869	15.618	23.123	14.091	9.8666	16.875	31.069	17.71	30.335	11.698	19.664	18.271	41.489	32.144	28.811	23.913	26.865	26.223
Tery_0966	113474762	[R]-General-function-prediction-only	peptidase M16-like protein [Trichodesmium erythraeum IMS101]	1.8056	0.92568	2.696	1.7434	0.92505	2.9848	0.99403	0	1.9269	1.084	1.4095	1.2054	3.7659	2.2137	2.3335	2.127	1.9664	1.0748	4.1489	1.8368	0.99347	2.8696	4.4774	2.8096
Tery_3296	113476816	[R]-General-function-prediction-only	hypothetical protein [Trichodesmium erythraeum IMS101]	8.1252	11.108	14.379	16.562	16.651	13.929	12.922	10.412	14.452	15.175	7.0476	13.259	15.064	18.817	17.501	18.079	18.681	17.196	17.633	12.857	11.922	19.131	22.387	17.794
Tery_1619	113475310	[P]-Inorganic-ion-transport-and-metabolism	hypothetical protein [Trichodesmium erythraeum IMS101]	1.8056	2.777	0	3.4868	2.7752	1.9899	0.99403	1.0412	2.8903	3.2519	1.4095	1.2054	1.883	3.3206	3.5002	4.254	3.9328	4.2991	3.1117	3.6736	4.9674	3.8261	2.6865	3.7461
Tery_1037	113474821	[T]-Signal-transduction-mechanisms	cyclic nucleotide-binding protein [Trichodesmium erythraeum IMS101]	4.514	5.5541	4.4934	5.2302	6.4754	3.9797	6.9582	4.1648	4.8172	8.6716	1.4095	4.8214	3.7659	7.748	5.8337	10.635	8.8487	10.748	7.2605	8.2655	9.9347	9.5653	7.1639	8.4288
Tery_0752	113474593	[E]-Amino-acid-transport-and-metabolism	ureC gene product [Trichodesmium erythraeum IMS101]	4.514	2.777	3.5947	3.4868	5.5503	1.9899	6.9582	8.3296	5.7807	10.84	5.6381	6.0268	0.94148	2.2137	2.3335	5.3175	5.8991	3.2243	7.2605	7.3471	8.9413	6.6957	8.0594	3.7461
Tery_0462	113474332	[S]-Function-unknown	serine/threonine protein kinase [Trichodesmium erythraeum IMS101]	0	0	0	0	0	0	0	0	0	0	0	0	2.8244	1.1069	1.1667	7.4444	7.8655	6.4487	4.1489	8.2655	2.9804	5.7392	5.3729	3.7461
Tery_0601	113474457	none	Na-Ca exchanger/integrin-beta4 [Trichodesmium erythraeum IMS101]	2.7084	3.7027	2.696	3.4868	0.92505	3.9797	2.9821	5.206	5.7807	7.5877	5.6381	6.0268	2.8244	5.5343	3.5002	10.635	9.8319	8.5982	11.409	9.1839	11.922	5.7392	7.1639	5.6192
Tery_4334	113477738	none	hypothetical protein [Trichodesmium erythraeum IMS101]	2.7084	0.92568	1.7974	0.87171	0.92505	2.9848	0	1.0412	0.96345	1.084	1.4095	1.2054	0	0	0	0	0	0	0	0	0	0	0	0
Tery_0595	113474451	none	hypothetical protein [Trichodesmium erythraeum IMS101]	1.8056	0.92568	0.89868	0.87171	3.7002	3.9797	0.99403	1.0412	0.96345	1.084	0	0	1.883	1.1069	1.1667	3.1905	2.9496	3.2243	1.0372	1.8368	0	1.9131	1.791	2.8096
Tery_4110	113477530	[E]-Amino-acid-transport-and-metabolism	glycine betaine ABC transporter substrate-binding protein [Trichodesmium erythraeum IMS101]	6.3196	6.4797	5.3921	6.102	4.6253	5.9696	5.9642	6.2472	6.7441	8.6716	8.4571	4.8214	5.6489	7.748	4.667	6.3809	3.9328	7.5234	8.2977	6.4287	7.9478	5.7392	5.3729	5.6192
Tery_3658	113477132	[P]-Inorganic-ion-transport-and-metabolism	oxidoreductase FAD/NAD(P)-binding protein [Trichodesmium erythraeum IMS101]	73.127	70.351	65.604	63.635	52.728	63.675	55.666	66.637	60.697	57.449	70.476	56.652	64.021	54.236	67.671	44.667	47.193	52.664	46.675	55.104	49.674	64.087	64.475	69.303
Tery_0332	113474218	[F]-Nucleotide-transport-and-metabolism	Na+ dependent nucleoside transporter-like protein [Trichodesmium erythraeum IMS101]	1.8056	0.92568	0.89868	0.87171	0.92505	1.9899	1.9881	0	0.96345	0	0	0	1.883	3.3206	1.1667	0	1.9664	0	0	2.7552	0.99347	0.95653	0.89549	0.93653
Tery_4301	113477708	none	hypothetical protein [Trichodesmium erythraeum IMS101]	3.6112	1.8514	2.696	3.4868	3.7002	2.9848	1.9881	3.1236	2.8903	2.1679	2.819	2.4107	1.883	2.2137	2.3335	2.127	1.9664	2.1496	2.0744	1.8368	2.9804	2.8696	2.6865	2.8096
Tery_1798	113475469	none	apocytochrome f [Trichodesmium erythraeum IMS101]	9.9308	11.108	10.784	7.8454	7.4004	10.944	7.9523	8.3296	8.671	8.6716	9.8666	10.848	13.181	17.71	15.168	13.825	13.765	10.748	12.447	15.613	9.9347	8.6088	8.0594	11.238
Tery_3564	113477060	[L]-Replication,-recombination-and-repair	exodeoxyribonuclease III [Trichodesmium erythraeum IMS101]	4.514	4.6284	3.5947	5.2302	4.6253	3.9797	2.9821	4.1648	5.7807	5.4198	2.819	3.6161	3.7659	2.2137	2.3335	4.254	2.9496	4.2991	6.2233	9.1839	6.9543	8.6088	8.0594	7.4923
Tery_1143	113474917	[J]-Translation,-ribosomal-structure-and-biogenesis	nucleotidyl transferase [Trichodesmium erythraeum IMS101]	9.9308	7.4054	8.0881	10.46	9.2505	6.9645	9.9403	11.453	8.671	9.7556	4.2286	8.4375	9.4148	4.4274	7.0004	5.3175	10.815	5.3739	9.335	11.021	9.9347	10.522	12.537	8.4288
Tery_3782	113477241	[V]-Defense-mechanisms	ABC transporter-like protein [Trichodesmium erythraeum IMS101]	2.7084	2.777	2.696	2.6151	1.8501	0.99493	2.9821	2.0824	1.9269	1.084	0	1.2054	1.883	2.2137	3.5002	2.127	3.9328	1.0748	3.1117	2.7552	3.9739	1.9131	1.791	4.6827
Tery_3743	113477208	none	hypothetical protein [Trichodesmium erythraeum IMS101]	15.348	12.959	13.48	17.434	11.101	14.924	10.934	10.412	12.525	10.84	11.276	13.259	16.005	9.9617	12.834	14.889	13.765	15.047	14.521	7.3471	10.928	13.391	8.9549	11.238
Tery_0801	113474630	[G]-Carbohydrate-transport-and-metabolism	putative galactoside ABC transporter [Trichodesmium erythraeum IMS101]	6.3196	7.4054	7.1894	9.5888	6.4754	9.9493	4.9702	6.2472	5.7807	8.6716	7.0476	8.4375	9.4148	7.748	3.5002	9.5714	7.8655	9.673	4.1489	4.592	4.9674	6.6957	8.0594	10.302
Tery_0681	113474530	none	stress responsive alpha-beta barrel [Trichodesmium erythraeum IMS101]	5.4168	5.5541	4.4934	6.9737	5.5503	6.9645	5.9642	6.2472	5.7807	4.3358	5.6381	3.6161	6.5904	2.2137	7.0004	3.1905	5.8991	3.2243	6.2233	6.4287	6.9543	6.6957	5.3729	6.5557
Tery_2625	113476232	[P]-Inorganic-ion-transport-and-metabolism	sat gene product [Trichodesmium erythraeum IMS101]	35.209	39.804	36.846	35.74	35.152	30.843	50.696	45.813	43.355	39.022	39.467	38.571	41.425	36.526	33.835	22.333	29.496	25.795	48.749	66.124	47.687	37.305	35.819	31.842
Tery_2192	113475834	[Q]-Secondary-metabolites-biosynthesis,-transport-and-catabolism	FAD dependent oxidoreductase [Trichodesmium erythraeum IMS101]	2.7084	3.7027	4.4934	1.7434	2.7752	1.9899	4.9702	3.1236	3.8538	4.3358	2.819	2.4107	1.883	1.1069	4.667	0	1.9664	1.0748	2.0744	4.592	5.9608	1.9131	2.6865	1.8731
Tery_0043	113473972	[E]-Amino-acid-transport-and-metabolism	argJ gene product [Trichodesmium erythraeum IMS101]	21.667	17.588	17.075	16.562	19.426	19.899	18.887	15.618	14.452	20.595	15.505	15.67	17.888	26.565	16.334	22.333	21.63	23.645	20.744	15.613	15.896	23.913	30.447	21.54
Tery_4959	113478285	[S]-Function-unknown	hypothetical protein [Trichodesmium erythraeum IMS101]	9.9308	10.182	8.9868	11.332	8.3255	11.939	10.934	13.536	10.598	7.5877	12.686	8.4375	10.356	8.8549	11.667	9.5714	11.798	9.673	8.2977	7.3471	14.902	12.435	9.8504	8.4288
Tery_3121	113476665	[J]-Translation,-ribosomal-structure-and-biogenesis	O-methyltransferase family protein [Trichodesmium erythraeum IMS101]	27.084	26.845	23.366	20.049	22.201	20.893	24.851	24.989	21.196	21.679	28.19	22.902	22.595	18.817	26.835	21.27	17.697	19.346	24.893	23.878	21.856	27.739	27.76	30.906
Tery_0770	113474608	[R]-General-function-prediction-only	flavin reductase-like FMN-binding protein [Trichodesmium erythraeum IMS101]	19.862	23.142	20.67	17.434	20.351	17.909	20.875	17.7	23.123	16.259	11.276	12.054	21.654	25.458	24.502	13.825	17.697	9.673	28.005	25.715	19.869	24.87	24.178	21.54
Tery_1842	113475510	[H]-Coenzyme-transport-and-metabolism	bioD gene product [Trichodesmium erythraeum IMS101]	0.9028	0.92568	1.7974	2.6151	1.8501	0.99493	0	1.0412	0.96345	0	0	1.2054	1.883	1.1069	3.5002	2.127	0.98319	1.0748	2.0744	0.91839	0.99347	0.95653	0.89549	0.93653
Tery_1312	113475049	[O]-Posttranslational-modification,-protein-turnover,-chaperones	cyclophilin type peptidyl-prolyl cis-trans isomerase [Trichodesmium erythraeum IMS101]	20.764	15.737	19.771	16.562	18.501	16.914	17.893	23.948	19.269	21.679	19.733	20.491	22.595	17.71	22.168	17.016	19.664	21.496	20.744	21.123	19.869	17.218	21.492	18.731
Tery_0149	113474056	none	Rho termination factor-like protein [Trichodesmium erythraeum IMS101]	37.015	37.953	28.758	32.253	34.227	33.827	27.833	26.03	24.086	31.435	35.238	36.161	36.718	37.633	37.336	38.286	36.378	34.393	31.117	26.633	27.817	27.739	25.074	29.033
Tery_0602	113474458	[H]-Coenzyme-transport-and-metabolism	ferrochelatase [Trichodesmium erythraeum IMS101]	0.9028	1.8514	2.696	0.87171	1.8501	0.99493	0.99403	3.1236	2.8903	3.2519	1.4095	2.4107	1.883	1.1069	2.3335	1.0635	0.98319	2.1496	1.0372	1.8368	1.9869	0.95653	0.89549	0.93653
Tery_3816	113477272	none	hypothetical protein [Trichodesmium erythraeum IMS101]	9.9308	9.2568	9.8855	13.076	6.4754	13.929	14.91	12.494	14.452	10.84	8.4571	10.848	14.122	7.748	4.667	22.333	20.647	20.421	19.707	17.449	18.876	12.435	9.8504	13.111
Tery_0458	113474328	[C]-Energy-production-and-conversion	aldo/keto reductase [Trichodesmium erythraeum IMS101]	9.028	10.182	10.784	12.204	10.176	10.944	18.887	11.453	11.561	14.091	9.8666	14.464	13.181	14.389	12.834	22.333	18.681	22.57	13.484	14.694	13.909	18.174	17.91	19.667
Tery_2255	113475896	[Q]-Secondary-metabolites-biosynthesis,-transport-and-catabolism	hypothetical protein [Trichodesmium erythraeum IMS101]	17.153	20.365	20.67	14.819	19.426	17.909	23.857	20.824	23.123	18.427	18.324	20.491	23.537	16.603	15.168	24.46	26.546	29.019	24.893	25.715	22.85	25.826	24.178	25.286
Tery_2538	113476152	[T]-Signal-transduction-mechanisms	PhoH-like protein [Trichodesmium erythraeum IMS101]	2.7084	1.8514	0	1.7434	0.92505	0	0.99403	0	1.9269	1.084	1.4095	0	0.94148	1.1069	2.3335	1.0635	0	1.0748	4.1489	3.6736	1.9869	0.95653	0.89549	2.8096
Tery_0117	113474026	[O]-Posttranslational-modification,-protein-turnover,-chaperones	peptidase S8/S53 subtilisin kexin sedolisin [Trichodesmium erythraeum IMS101]	0.9028	0.92568	2.696	0.87171	0.92505	0	7.9523	6.2472	6.7441	3.2519	1.4095	2.4107	1.883	2.2137	2.3335	2.127	1.9664	2.1496	15.558	16.531	8.9413	7.6522	10.746	9.3653
Tery_1534	113475227	[E]-Amino-acid-transport-and-metabolism	transglutaminase [Trichodesmium erythraeum IMS101]	13.542	12.959	17.974	16.562	12.951	11.939	18.887	15.618	10.598	15.175	15.505	16.875	16.005	13.282	15.168	9.5714	16.714	18.271	10.372	17.449	13.909	19.131	16.119	18.731
Tery_1910	113475577	none	CAB/ELIP/HLIP-like protein [Trichodesmium erythraeum IMS101]	4.514	3.7027	3.5947	3.4868	1.8501	4.9746	5.9642	4.1648	2.8903	2.1679	1.4095	4.8214	4.7074	4.4274	0	6.3809	5.8991	4.2991	7.2605	10.102	6.9543	7.6522	6.2684	4.6827
Tery_0556	113474416	[P]-Inorganic-ion-transport-and-metabolism	3-mercaptopyruvate sulfurtransferase [Trichodesmium erythraeum IMS101]	1.8056	0	0	0	1.8501	0.99493	2.9821	2.0824	4.8172	1.084	1.4095	0	1.883	5.5343	0	2.127	0.98319	7.5234	3.1117	3.6736	1.9869	2.8696	1.791	1.8731
Tery_0463	113474333	[K]-Transcription	serine/threonine protein kinase [Trichodesmium erythraeum IMS101]	0	0	0	0	0	0	0	0	0	0	0	0	4.7074	2.2137	3.5002	9.5714	5.8991	6.4487	4.1489	8.2655	3.9739	5.7392	7.1639	5.6192
Tery_3822	113477278	[Q]-Secondary-metabolites-biosynthesis,-transport-and-catabolism	beta-ketoacyl synthase [Trichodesmium erythraeum IMS101]	19.862	19.439	10.784	19.178	13.876	14.924	15.905	12.494	20.232	13.007	2.819	8.4375	26.361	26.565	22.168	38.286	43.26	46.215	33.191	35.817	44.706	8.6088	10.746	14.048
Tery_2092	113475743	[M]-Cell-wall/membrane/envelope-biogenesis	lytic transglycosylase catalytic subunit [Trichodesmium erythraeum IMS101]	0	0.92568	0.89868	1.7434	0.92505	0	0.99403	1.0412	0.96345	2.1679	0	1.2054	0.94148	1.1069	1.1667	1.0635	0.98319	0	1.0372	3.6736	1.9869	3.8261	0.89549	1.8731
Tery_2561	113476173	[C]-Energy-production-and-conversion	cytochrome c, class I [Trichodesmium erythraeum IMS101]	18.959	13.885	18.872	17.434	17.576	14.924	22.863	13.536	19.269	16.259	11.276	9.6429	10.356	13.282	16.334	2.127	2.9496	1.0748	16.595	24.797	20.863	10.522	8.0594	6.5557
Tery_4457	113477856	[S]-Function-unknown	hypothetical protein [Trichodesmium erythraeum IMS101]	4.514	6.4797	4.4934	6.102	7.4004	4.9746	2.9821	4.1648	5.7807	5.4198	2.819	3.6161	5.6489	9.9617	5.8337	4.254	5.8991	6.4487	7.2605	5.5104	3.9739	6.6957	6.2684	5.6192
Tery_4155	113477574	[T]-Signal-transduction-mechanisms	response regulator receiver sensor signal transduction histidine kinase [Trichodesmium erythraeum IMS101]	1.8056	0	0	0.87171	0.92505	0.99493	0.99403	1.0412	0.96345	2.1679	0	0	0.94148	2.2137	1.1667	1.0635	2.9496	1.0748	3.1117	1.8368	2.9804	0	0.89549	1.8731
Tery_2740	113476336	[E]-Amino-acid-transport-and-metabolism	bifunctional phosphoribosyl-AMP cyclohydrolase/phosphoribosyl-ATP pyrophosphatase [Trichodesmium erythraeum IMS101]	8.1252	11.108	7.1894	7.8454	4.6253	3.9797	2.9821	4.1648	5.7807	1.084	5.6381	3.6161	7.5318	3.3206	7.0004	1.0635	4.916	5.3739	4.1489	6.4287	2.9804	7.6522	9.8504	10.302
Tery_1809	113475478	none	hypothetical protein [Trichodesmium erythraeum IMS101]	32.501	28.696	30.555	28.766	32.377	28.853	37.773	30.195	36.611	35.77	33.828	36.161	32.01	32.099	33.835	30.841	34.412	31.169	31.117	32.144	36.759	33.478	30.447	33.715
Tery_3126	113476670	[C]-Energy-production-and-conversion	aldo/keto reductase [Trichodesmium erythraeum IMS101]	12.639	12.959	12.582	12.204	13.876	10.944	8.9463	12.494	14.452	17.343	12.686	14.464	8.4733	6.6412	14.001	3.1905	4.916	5.3739	8.2977	11.021	7.9478	14.348	9.8504	11.238
Tery_0535	113474399	[G]-Carbohydrate-transport-and-metabolism	6-phosphogluconolactonase [Trichodesmium erythraeum IMS101]	16.25	23.142	17.075	17.434	13.876	17.909	20.875	23.948	23.123	27.099	26.781	22.902	19.771	23.244	22.168	25.524	22.613	24.72	19.707	22.041	21.856	22	25.074	25.286
Tery_2989	113476556	[J]-Translation,-ribosomal-structure-and-biogenesis	30S ribosomal protein S11 [Trichodesmium erythraeum IMS101]	18.959	24.068	17.075	17.434	15.726	17.909	10.934	17.7	7.7076	14.091	15.505	16.875	14.122	17.71	23.335	20.206	16.714	13.972	11.409	11.021	13.909	10.522	13.432	11.238
Tery_3283	113476807	[J]-Translation,-ribosomal-structure-and-biogenesis	50S ribosomal protein L25 [Trichodesmium erythraeum IMS101]	5.4168	5.5541	6.2908	6.9737	6.4754	5.9696	2.9821	3.1236	2.8903	2.1679	4.2286	3.6161	7.5318	1.1069	7.0004	2.127	1.9664	2.1496	1.0372	3.6736	2.9804	3.8261	5.3729	4.6827
Tery_0366	113474247	[P]-Inorganic-ion-transport-and-metabolism	phosphonate ABC transporter periplasmic phosphonate-binding protein [Trichodesmium erythraeum IMS101]	27.987	25.919	24.264	29.638	24.976	29.848	24.851	26.03	22.159	31.435	25.371	26.518	31.069	26.565	36.169	30.841	32.445	27.944	26.968	24.797	24.837	25.826	28.656	23.413
Tery_0249	113474147	[L]-Replication,-recombination-and-repair	putative RNA methylase [Trichodesmium erythraeum IMS101]	0.9028	0	1.7974	0.87171	1.8501	0	1.9881	1.0412	1.9269	0	0	1.2054	1.883	3.3206	2.3335	3.1905	1.9664	4.2991	0	2.7552	1.9869	0.95653	0.89549	0.93653
Tery_1522	113475218	[M]-Cell-wall/membrane/envelope-biogenesis	group 1 glycosyl transferase [Trichodesmium erythraeum IMS101]	0.9028	0.92568	0.89868	0.87171	0.92505	1.9899	0.99403	2.0824	0.96345	0	0	1.2054	1.883	1.1069	0	1.0635	3.9328	1.0748	3.1117	0.91839	1.9869	0.95653	0.89549	1.8731
Tery_3866	113477317	[J]-Translation,-ribosomal-structure-and-biogenesis	glyQ gene product [Trichodesmium erythraeum IMS101]	9.028	7.4054	8.9868	6.9737	8.3255	7.9594	6.9582	10.412	9.6345	10.84	9.8666	7.2322	7.5318	7.748	9.3339	8.5079	7.8655	5.3739	4.1489	7.3471	4.9674	9.5653	8.9549	10.302
Tery_1679	113475362	none	hypothetical protein [Trichodesmium erythraeum IMS101]	0	0	0	0	0	0	0	0	0	0	0	0	1.883	1.1069	2.3335	4.254	3.9328	1.0748	1.0372	0	0.99347	0	0.89549	0.93653
Tery_3497	113476999	[N]-Cell-motility	peptidase-like protein [Trichodesmium erythraeum IMS101]	0	0	0	0	0	0	1.9881	0	3.8538	1.084	1.4095	0	3.7659	0	1.1667	2.127	3.9328	2.1496	2.0744	5.5104	2.9804	1.9131	2.6865	1.8731
Tery_0881	113474695	[L]-Replication,-recombination-and-repair	nuclease [Trichodesmium erythraeum IMS101]	8.1252	7.4054	7.1894	9.5888	8.3255	6.9645	10.934	8.3296	8.671	9.7556	7.0476	10.848	11.298	7.748	14.001	11.698	10.815	13.972	13.484	8.2655	7.9478	9.5653	10.746	8.4288
Tery_2496	113476115	[T]-Signal-transduction-mechanisms	signal transduction protein [Trichodesmium erythraeum IMS101]	10.834	9.2568	9.8855	6.9737	11.101	6.9645	4.9702	6.2472	8.671	7.5877	7.0476	9.6429	11.298	7.748	14.001	12.762	13.765	5.3739	11.409	9.1839	10.928	10.522	10.746	7.4923
Tery_3009	113476576	[J]-Translation,-ribosomal-structure-and-biogenesis	rplB gene product [Trichodesmium erythraeum IMS101]	28.89	31.473	30.555	26.151	26.826	29.848	23.857	20.824	18.306	23.847	25.371	22.902	32.952	42.061	33.835	29.778	32.445	33.318	28.005	22.041	20.863	30.609	28.656	26.223
Tery_0502	113474369	none	hypothetical protein [Trichodesmium erythraeum IMS101]	0.9028	0.92568	0.89868	0.87171	0.92505	0.99493	1.9881	2.0824	1.9269	0	0	2.4107	1.883	1.1069	1.1667	1.0635	0.98319	1.0748	1.0372	0.91839	0	1.9131	1.791	2.8096
Tery_3115	113476660	[R]-General-function-prediction-only	AAA ATPase [Trichodesmium erythraeum IMS101]	0.9028	3.7027	0.89868	1.7434	1.8501	0.99493	1.9881	2.0824	0.96345	1.084	1.4095	0	5.6489	2.2137	1.1667	4.254	3.9328	3.2243	5.1861	1.8368	4.9674	3.8261	7.1639	6.5557
Tery_3668	113477142	[S]-Function-unknown	pentapeptide repeat-containing protein [Trichodesmium erythraeum IMS101]	0	0	0	0	0	0	0	0	0	0	0	0	0	0	0	2.127	0	0	1.0372	0.91839	0	0.95653	0	0
Tery_1040	113474824	none	hypothetical protein [Trichodesmium erythraeum IMS101]	21.667	15.737	18.872	17.434	14.801	15.919	20.875	12.494	16.379	17.343	18.324	18.08	16.005	18.817	12.834	20.206	15.731	19.346	15.558	15.613	13.909	20.087	14.328	17.794
Tery_1351	113475076	[D]-Cell-cycle-control,-cell-division,-chromosome-partitioning	chromosome segregation ATPase-like protein [Trichodesmium erythraeum IMS101]	11.736	11.108	14.379	16.562	12.026	8.9543	12.922	8.3296	12.525	7.5877	7.0476	9.6429	16.005	21.03	15.168	20.206	20.647	19.346	19.707	13.776	19.869	19.131	13.432	12.175
Tery_0148	113474055	[R]-General-function-prediction-only	glycosyl transferase family protein [Trichodesmium erythraeum IMS101]	1.8056	0	0	0	0	0	0	0	0	0	0	0	0	0	0	0	0	0	0	0	0	0	0	0
Tery_1114	113474889	[P]-Inorganic-ion-transport-and-metabolism	polyphosphate kinase [Trichodesmium erythraeum IMS101]	0.9028	0.92568	0.89868	0.87171	0	0	0	0	1.9269	1.084	0	0	0	1.1069	0	2.127	1.9664	0	2.0744	0.91839	0.99347	5.7392	0.89549	3.7461
Tery_1825	113475494	none	hypothetical protein [Trichodesmium erythraeum IMS101]	1.8056	1.8514	2.696	1.7434	3.7002	1.9899	1.9881	2.0824	3.8538	4.3358	1.4095	2.4107	3.7659	2.2137	2.3335	3.1905	3.9328	2.1496	2.0744	2.7552	1.9869	4.7826	3.5819	4.6827
Tery_1998	113475659	[E]-Amino-acid-transport-and-metabolism	extracellular solute-binding protein [Trichodesmium erythraeum IMS101]	71.321	72.203	69.198	77.582	74.004	81.584	82.505	71.843	82.856	87.8	87.39	91.607	73.435	69.732	65.338	65.936	97.336	90.281	92.312	94.594	97.36	81.305	83.28	85.225
Tery_1764	113475436	[S]-Function-unknown	hypothetical protein [Trichodesmium erythraeum IMS101]	16.25	18.514	13.48	17.434	22.201	16.914	13.916	21.865	19.269	16.259	21.143	13.259	26.361	16.603	18.668	18.079	19.664	20.421	19.707	18.368	18.876	17.218	17.91	15.921
Tery_0845	113474667	[H]-Coenzyme-transport-and-metabolism	TENA/THI-4 protein [Trichodesmium erythraeum IMS101]	0.9028	1.8514	1.7974	0.87171	0	0	0	0	0	0	0	0	6.5904	0	1.1667	4.254	1.9664	5.3739	4.1489	0.91839	0.99347	6.6957	5.3729	6.5557
Tery_2239	113475880	[C]-Energy-production-and-conversion	HEAT repeat-containing PBS lyase [Trichodesmium erythraeum IMS101]	11.736	12.959	10.784	13.076	12.951	13.929	13.916	12.494	11.561	13.007	12.686	10.848	12.239	22.137	8.1672	19.143	13.765	19.346	15.558	13.776	12.915	16.261	14.328	14.985
Tery_0270	113474165	[O]-Posttranslational-modification,-protein-turnover,-chaperones	groEL gene product [Trichodesmium erythraeum IMS101]	254.59	269.37	256.12	255.41	234.04	258.68	223.66	220.74	222.56	203.78	218.48	201.29	272.09	453.81	249.68	382.86	312.65	410.56	277.97	259.91	241.41	235.31	248.95	250.05
Tery_1995	113475657	[R]-General-function-prediction-only	HAD family hydrolase [Trichodesmium erythraeum IMS101]	0	0	0	0	0	0	0	0	0	0	0	0	1.883	0	2.3335	1.0635	0.98319	0	1.0372	2.7552	0.99347	1.9131	0	0.93653
Tery_4993	113478319	[P]-Inorganic-ion-transport-and-metabolism	phosphonate ABC transporter periplasmic phosphonate-binding protein [Trichodesmium erythraeum IMS101]	15.348	9.2568	12.582	13.076	12.951	13.929	61.63	44.772	52.026	57.449	49.333	49.42	15.064	14.389	18.668	23.397	19.664	22.57	52.898	67.961	60.602	30.609	28.656	29.033
Tery_3107	113476652	none	hypothetical protein [Trichodesmium erythraeum IMS101]	1.8056	3.7027	3.5947	6.102	2.7752	3.9797	3.9761	6.2472	6.7441	4.3358	4.2286	6.0268	5.6489	0	3.5002	0	1.9664	0	4.1489	6.4287	7.9478	6.6957	7.1639	6.5557
Tery_4186	113477602	[L]-Replication,-recombination-and-repair	DNA gyrase subunit A [Trichodesmium erythraeum IMS101]	33.404	29.622	32.353	34.868	36.077	29.848	24.851	23.948	25.05	20.595	18.324	21.696	37.659	39.847	38.502	38.286	35.395	32.243	28.005	32.144	31.791	29.652	25.074	36.525
Tery_3965	113477402	none	hypothetical protein [Trichodesmium erythraeum IMS101]	0	0	2.696	0.87171	0.92505	0	0	0	0	0	0	0	0	0	0	0	0	0	0	0	0	0	0	0
Tery_0768	113474607	[H]-Coenzyme-transport-and-metabolism	precorrin-2 C20-methyltransferase / cobalt-factor II C20-methyltransferase [Trichodesmium erythraeum IMS101]	0	0	0	0	0.92505	0	0	0	0	2.1679	0	0	0	0	0	0	0	0	0	0	0	0	0	0
Tery_0161	113474067	[M]-Cell-wall/membrane/envelope-biogenesis	glutamate racemase [Trichodesmium erythraeum IMS101]	2.7084	1.8514	0.89868	2.6151	1.8501	1.9899	0	2.0824	1.9269	2.1679	0	0	1.883	0	1.1667	2.127	2.9496	1.0748	4.1489	1.8368	3.9739	2.8696	3.5819	2.8096
Tery_2976	113476546	[R]-General-function-prediction-only	caffeoyl-CoA O-methyltransferase [Trichodesmium erythraeum IMS101]	34.306	33.324	29.656	27.023	25.901	35.817	6.9582	20.824	15.415	8.6716	19.733	14.464	44.249	39.847	35.002	32.968	33.429	36.542	38.377	30.307	28.811	36.348	38.506	41.207
Tery_2814	113476402	none	peptidase-like protein [Trichodesmium erythraeum IMS101]	13.542	12.034	11.683	14.819	12.951	13.929	5.9642	10.412	8.671	11.923	16.914	8.4375	9.4148	15.496	7.0004	23.397	12.781	18.271	23.856	26.633	24.837	15.304	17.014	13.111
Tery_4132	113477552	[E]-Amino-acid-transport-and-metabolism	serine O-acetyltransferase [Trichodesmium erythraeum IMS101]	1.8056	1.8514	0.89868	2.6151	2.7752	0.99493	0.99403	1.0412	0.96345	0	0	0	0	0	0	0	0	0	0	0	0	0	0	0
Tery_2028	113475686	[E]-Amino-acid-transport-and-metabolism	hisB gene product [Trichodesmium erythraeum IMS101]	0	0	0	0	0	0	0	0	0	0	0	0	1.883	2.2137	3.5002	3.1905	1.9664	1.0748	1.0372	2.7552	2.9804	0.95653	1.791	1.8731
Tery_4305	113477712	[G]-Carbohydrate-transport-and-metabolism	class II aldolase/adducin-like protein [Trichodesmium erythraeum IMS101]	1.8056	0.92568	1.7974	0.87171	0	0	0.99403	2.0824	0.96345	0	2.819	3.6161	4.7074	5.5343	5.8337	2.127	1.9664	3.2243	5.1861	1.8368	1.9869	1.9131	3.5819	4.6827
Tery_1797	113475468	[R]-General-function-prediction-only	alpha/beta hydrolase fold protein [Trichodesmium erythraeum IMS101]	4.514	3.7027	1.7974	2.6151	2.7752	1.9899	3.9761	3.1236	3.8538	3.2519	1.4095	1.2054	3.7659	6.6412	5.8337	9.5714	9.8319	4.2991	4.1489	3.6736	5.9608	2.8696	4.4774	3.7461
Tery_4120	113477540	none	hypothetical protein [Trichodesmium erythraeum IMS101]	18.056	16.662	18.872	18.306	12.026	13.929	19.881	21.865	18.306	21.679	16.914	21.696	20.713	18.817	15.168	43.603	36.378	27.944	17.633	28.47	26.824	19.131	23.283	21.54
Tery_3051	113476611	none	hypothetical protein [Trichodesmium erythraeum IMS101]	16.25	17.588	18.872	15.691	15.726	17.909	12.922	12.494	13.488	11.923	12.686	10.848	19.771	16.603	14.001	19.143	18.681	22.57	17.633	13.776	13.909	17.218	15.223	17.794
Tery_2363	113475995	none	hypothetical protein [Trichodesmium erythraeum IMS101]	9.028	8.3311	9.8855	10.46	9.2505	6.9645	9.9403	5.206	6.7441	7.5877	5.6381	6.0268	11.298	13.282	8.1672	12.762	7.8655	9.673	9.335	8.2655	8.9413	7.6522	9.8504	8.4288
Tery_1810	113475479	none	hypothetical protein [Trichodesmium erythraeum IMS101]	12.639	8.3311	8.0881	8.7171	6.4754	7.9594	6.9582	8.3296	7.7076	9.7556	9.8666	9.6429	4.7074	6.6412	5.8337	7.4444	10.815	9.673	8.2977	6.4287	5.9608	7.6522	5.3729	5.6192
Tery_0435	113474306	[F]-Nucleotide-transport-and-metabolism	adenine phosphoribosyltransferase [Trichodesmium erythraeum IMS101]	9.9308	8.3311	8.0881	8.7171	8.3255	7.9594	6.9582	10.412	9.6345	10.84	8.4571	9.6429	8.4733	7.748	8.1672	4.254	7.8655	8.5982	5.1861	7.3471	6.9543	10.522	6.2684	9.3653
Tery_3394	113476907	[R]-General-function-prediction-only	ABC transporter-like protein [Trichodesmium erythraeum IMS101]	5.4168	1.8514	8.0881	11.332	6.4754	5.9696	0.99403	6.2472	3.8538	3.2519	2.819	3.6161	9.4148	3.3206	7.0004	7.4444	6.8823	7.5234	5.1861	6.4287	4.9674	5.7392	9.8504	7.4923
Tery_1366	113475090	[E]-Amino-acid-transport-and-metabolism	amine oxidase [Trichodesmium erythraeum IMS101]	0	0	0	0	0	0	0	0	0	0	0	0	0.94148	1.1069	1.1667	0	0.98319	1.0748	0	0	0	1.9131	0	0
Tery_0578	113474435	[E]-Amino-acid-transport-and-metabolism	ATP phosphoribosyltransferase regulatory subunit / ATP phosphoribosyltransferase [Trichodesmium erythraeum IMS101]	5.4168	6.4797	3.5947	7.8454	7.4004	5.9696	8.9463	9.3708	11.561	5.4198	4.2286	7.2322	5.6489	9.9617	4.667	9.5714	9.8319	7.5234	8.2977	7.3471	11.922	7.6522	5.3729	5.6192
Tery_2156	113475802	[M]-Cell-wall/membrane/envelope-biogenesis	type 12 methyltransferase [Trichodesmium erythraeum IMS101]	9.9308	9.2568	7.1894	10.46	8.3255	9.9493	2.9821	3.1236	4.8172	3.2519	8.4571	7.2322	14.122	11.069	10.501	7.4444	9.8319	9.673	6.2233	4.592	6.9543	8.6088	7.1639	10.302
Tery_4127	113477547	[O]-Posttranslational-modification,-protein-turnover,-chaperones	heat shock protein 90 [Trichodesmium erythraeum IMS101]	119.17	115.71	119.52	108.96	122.11	117.4	115.31	116.62	96.345	111.65	119.81	115.71	141.22	133.93	141.18	120.17	135.68	120.37	126.54	109.29	108.29	111.91	120.89	112.38
Tery_2869	113476454	[U]-Intracellular-trafficking,-secretion,-and-vesicular-transport	Sec-independent protein translocase TatA [Trichodesmium erythraeum IMS101]	2.7084	2.777	1.7974	3.4868	4.6253	1.9899	2.9821	1.0412	3.8538	2.1679	2.819	2.4107	2.8244	4.4274	4.667	4.254	2.9496	3.2243	2.0744	1.8368	4.9674	1.9131	1.791	0.93653
Tery_0815	113474643	none	membrane attack complex component/perforin/complement C9 [Trichodesmium erythraeum IMS101]	0	0	0	0.87171	0	0	0	0	1.9269	0	0	0	0	0	0	1.0635	0.98319	0	2.0744	2.7552	0.99347	0.95653	1.791	1.8731
Tery_2399	113476029	none	TM2 domain-containing protein [Trichodesmium erythraeum IMS101]	0	0	0	0	0	0	0	0	0	0	0	0	1.883	3.3206	0	3.1905	1.9664	1.0748	1.0372	0.91839	0.99347	0.95653	0.89549	0
Tery_0701	113474547	[S]-Function-unknown	hypothetical protein [Trichodesmium erythraeum IMS101]	2.7084	3.7027	2.696	2.6151	3.7002	3.9797	0	0	0	1.084	0	0	4.7074	4.4274	1.1667	3.1905	2.9496	2.1496	1.0372	0.91839	0.99347	2.8696	2.6865	3.7461
Tery_0610	113474466	[M]-Cell-wall/membrane/envelope-biogenesis	glycosyl transferase family protein [Trichodesmium erythraeum IMS101]	27.084	26.845	25.163	25.28	28.677	26.863	25.845	19.783	26.013	23.847	32.419	21.696	24.478	26.565	28.002	19.143	21.63	21.496	32.154	24.797	25.83	25.826	24.178	27.159
Tery_4696	113478071	[R]-General-function-prediction-only	glycine cleavage T protein (aminomethyl transferase) [Trichodesmium erythraeum IMS101]	9.028	8.3311	8.0881	10.46	9.2505	6.9645	7.9523	3.1236	5.7807	6.5037	2.819	3.6161	11.298	8.8549	9.3339	10.635	8.8487	8.5982	9.335	6.4287	7.9478	12.435	8.9549	12.175
Tery_3012	113476579	[J]-Translation,-ribosomal-structure-and-biogenesis	rplC gene product [Trichodesmium erythraeum IMS101]	31.598	30.547	27.859	27.023	27.752	27.858	21.869	23.948	22.159	23.847	28.19	25.313	30.127	37.633	30.335	35.095	33.429	32.243	22.819	23.878	22.85	29.652	27.76	29.033
Tery_2910	113476490	[R]-General-function-prediction-only	zinc-binding alcohol dehydrogenase [Trichodesmium erythraeum IMS101]	4.514	4.6284	5.3921	6.102	4.6253	2.9848	2.9821	4.1648	3.8538	7.5877	2.819	1.2054	2.8244	4.4274	5.8337	7.4444	10.815	8.5982	4.1489	7.3471	8.9413	5.7392	7.1639	3.7461
Tery_0949	113474752	[H]-Coenzyme-transport-and-metabolism	hemA gene product [Trichodesmium erythraeum IMS101]	5.4168	3.7027	6.2908	6.102	5.5503	6.9645	4.9702	4.1648	4.8172	5.4198	4.2286	3.6161	4.7074	8.8549	5.8337	7.4444	6.8823	6.4487	5.1861	6.4287	5.9608	5.7392	7.1639	7.4923
Tery_2805	113476393	[E]-Amino-acid-transport-and-metabolism	spermidine/putrescine ABC transporter ATPase [Trichodesmium erythraeum IMS101]	2.7084	2.777	4.4934	3.4868	2.7752	3.9797	3.9761	5.206	2.8903	3.2519	2.819	3.6161	5.6489	2.2137	3.5002	3.1905	1.9664	4.2991	4.1489	4.592	2.9804	4.7826	5.3729	4.6827
Tery_2322	113475956	none	gas vesicle synthesis protein GvpA [Trichodesmium erythraeum IMS101]	0	0.92568	0	0	0	0	0.99403	2.0824	1.9269	1.084	0	0	0	0	0	0	0	0	0	0	0	0	0	0
Tery_0205	113474106	[R]-General-function-prediction-only	short-chain dehydrogenase/reductase SDR [Trichodesmium erythraeum IMS101]	11.736	15.737	14.379	19.178	13.876	17.909	23.857	24.989	28.903	24.931	23.962	22.902	19.771	17.71	17.501	21.27	23.597	19.346	21.782	28.47	28.811	25.826	25.969	26.223
Tery_3976	113477413	[J]-Translation,-ribosomal-structure-and-biogenesis	translation initiation factor 2 [Trichodesmium erythraeum IMS101]	59.585	52.764	60.212	68.865	54.578	69.645	45.725	45.813	58.77	42.274	49.333	47.009	76.26	68.625	66.504	60.619	58.992	65.561	68.456	42.246	52.654	52.609	45.67	48.7
Tery_1065	113474846	[M]-Cell-wall/membrane/envelope-biogenesis	mechanosensitive ion channel MscS [Trichodesmium erythraeum IMS101]	0.9028	1.8514	0.89868	0.87171	2.7752	0.99493	1.9881	1.0412	0.96345	0	1.4095	0	0.94148	3.3206	3.5002	3.1905	2.9496	4.2991	2.0744	2.7552	1.9869	0.95653	0.89549	0.93653
Tery_4013	113477445	[O]-Posttranslational-modification,-protein-turnover,-chaperones	chaperone DnaJ-like protein [Trichodesmium erythraeum IMS101]	0.9028	0	0	1.7434	0.92505	0.99493	0	0	0	0	0	0	0	0	0	0	0	0	0	0	0	0	0	0
Tery_0221	113474121	[M]-Cell-wall/membrane/envelope-biogenesis	hypothetical protein [Trichodesmium erythraeum IMS101]	0	1.8514	8.0881	0	0	0	0	1.0412	0	0	0	0	9.4148	13.282	2.3335	0	0	3.2243	0	0	0	0	0	0
Tery_1579	113475271	[C]-Energy-production-and-conversion	NADH dehydrogenase subunit H [Trichodesmium erythraeum IMS101]	9.9308	12.959	7.1894	10.46	11.101	14.924	10.934	11.453	11.561	8.6716	11.276	14.464	14.122	12.175	12.834	7.4444	8.8487	7.5234	12.447	11.939	14.902	9.5653	9.8504	11.238
Tery_1531	113475224	[R]-General-function-prediction-only	hypothetical protein [Trichodesmium erythraeum IMS101]	5.4168	4.6284	4.4934	6.9737	4.6253	2.9848	5.9642	6.2472	5.7807	6.5037	4.2286	3.6161	4.7074	2.2137	2.3335	3.1905	1.9664	3.2243	2.0744	7.3471	3.9739	5.7392	7.1639	6.5557
Tery_4469	113477868	[H]-Coenzyme-transport-and-metabolism	Mg-protoporphyrin IX methyl transferase [Trichodesmium erythraeum IMS101]	9.028	13.885	10.784	12.204	10.176	10.944	6.9582	11.453	9.6345	10.84	11.276	13.259	11.298	8.8549	9.3339	8.5079	8.8487	9.673	13.484	10.102	10.928	10.522	9.8504	10.302
Tery_3155	113476695	[T]-Signal-transduction-mechanisms	adenylate/guanylate cyclase [Trichodesmium erythraeum IMS101]	1.8056	1.8514	2.696	2.6151	4.6253	2.9848	1.9881	8.3296	3.8538	4.3358	1.4095	7.2322	2.8244	2.2137	3.5002	5.3175	5.8991	5.3739	5.1861	3.6736	6.9543	4.7826	3.5819	4.6827
Tery_2210	113475851	none	phycobilisome linker polypeptide [Trichodesmium erythraeum IMS101]	59.585	67.574	51.225	51.431	46.253	44.772	60.636	62.472	58.77	53.114	54.971	59.063	55.547	52.022	68.838	53.175	61.941	52.664	57.047	56.022	66.563	61.218	55.52	61.811
Tery_2416	113476045	[J]-Translation,-ribosomal-structure-and-biogenesis	putative endoribonuclease L-PSP [Trichodesmium erythraeum IMS101]	5.4168	8.3311	7.1894	6.102	5.5503	4.9746	5.9642	7.2884	4.8172	6.5037	8.4571	7.2322	6.5904	7.748	2.3335	5.3175	8.8487	8.5982	6.2233	7.3471	8.9413	7.6522	8.9549	7.4923
Tery_2384	113476016	[R]-General-function-prediction-only	surE gene product [Trichodesmium erythraeum IMS101]	9.9308	8.3311	8.9868	6.102	7.4004	7.9594	3.9761	3.1236	4.8172	4.3358	1.4095	1.2054	6.5904	5.5343	10.501	8.5079	7.8655	9.673	6.2233	8.2655	5.9608	6.6957	7.1639	5.6192
Tery_4388	113477789	[H]-Coenzyme-transport-and-metabolism	type 11 methyltransferase [Trichodesmium erythraeum IMS101]	13.542	14.811	11.683	11.332	10.176	10.944	6.9582	9.3708	10.598	6.5037	9.8666	4.8214	12.239	13.282	4.667	9.5714	7.8655	10.748	14.521	12.857	10.928	12.435	14.328	14.985
Tery_2756	113476351	[C]-Energy-production-and-conversion	aldo/keto reductase [Trichodesmium erythraeum IMS101]	2.7084	4.6284	2.696	2.6151	4.6253	0.99493	3.9761	5.206	3.8538	3.2519	1.4095	1.2054	2.8244	3.3206	7.0004	6.3809	4.916	5.3739	5.1861	5.5104	3.9739	3.8261	4.4774	3.7461
Tery_1771	113475443	[G]-Carbohydrate-transport-and-metabolism	SMP-30/gluconolaconase/LRE-like region [Trichodesmium erythraeum IMS101]	9.028	4.6284	2.696	6.9737	5.5503	2.9848	9.9403	7.2884	8.671	8.6716	11.276	8.4375	8.4733	12.175	9.3339	8.5079	6.8823	10.748	14.521	14.694	8.9413	9.5653	8.9549	10.302
Tery_1972	113475635	[Q]-Secondary-metabolites-biosynthesis,-transport-and-catabolism	AMP-dependent synthetase and ligase [Trichodesmium erythraeum IMS101]	2.7084	0.92568	0.89868	1.7434	1.8501	0	0.99403	1.0412	0.96345	1.084	0	0	4.7074	1.1069	3.5002	0	1.9664	0	2.0744	1.8368	0	1.9131	2.6865	2.8096
Tery_4426	113477826	[K]-Transcription	RNA polymerase subunit sigma 28 [Trichodesmium erythraeum IMS101]	0.9028	1.8514	2.696	0.87171	0.92505	0.99493	0	1.0412	0.96345	1.084	1.4095	1.2054	0	0	0	0	0	0	0	0	0	0	0	0
Tery_2471	113476093	[R]-General-function-prediction-only	peptidase C14, caspase catalytic subunit p20 [Trichodesmium erythraeum IMS101]	6.3196	8.3311	4.4934	5.2302	8.3255	4.9746	3.9761	5.206	7.7076	5.4198	1.4095	3.6161	3.7659	4.4274	7.0004	5.3175	7.8655	5.3739	12.447	4.592	5.9608	7.6522	6.2684	8.4288
Tery_1430	113475138	[R]-General-function-prediction-only	ATPase [Trichodesmium erythraeum IMS101]	1.8056	1.8514	0.89868	2.6151	1.8501	0.99493	0.99403	0	1.9269	0	0	1.2054	1.883	1.1069	1.1667	2.127	4.916	4.2991	1.0372	0.91839	2.9804	1.9131	2.6865	4.6827
Tery_0984	113474776	none	phycobilisome protein [Trichodesmium erythraeum IMS101]	93.891	75.906	88.969	81.069	70.304	84.569	91.451	86.42	93.454	92.136	78.933	77.143	80.026	135.04	74.671	152.08	108.15	146.17	100.61	92.758	102.33	101.39	97.608	97.399
Tery_4091	113477511	[C]-Energy-production-and-conversion	glycolate oxidase GlcD [Trichodesmium erythraeum IMS101]	0	0	0	0	0	0	0	0	0	0	0	0	0.94148	0	1.1667	0	0	0	0	0.91839	1.9869	0	0	0.93653
Tery_0460	113474330	[R]-General-function-prediction-only	serine/threonine protein kinase [Trichodesmium erythraeum IMS101]	6.3196	6.4797	6.2908	5.2302	5.5503	3.9797	3.9761	3.1236	4.8172	3.2519	4.2286	6.0268	3.7659	1.1069	3.5002	6.3809	5.8991	6.4487	3.1117	7.3471	2.9804	7.6522	7.1639	5.6192
Tery_4026	113477456	[T]-Signal-transduction-mechanisms	protein tyrosine phosphatase [Trichodesmium erythraeum IMS101]	3.6112	6.4797	4.4934	4.3585	1.8501	2.9848	3.9761	5.206	1.9269	4.3358	4.2286	2.4107	3.7659	2.2137	3.5002	1.0635	4.916	3.2243	3.1117	1.8368	1.9869	3.8261	3.5819	6.5557
Tery_1913	113475580	[E]-Amino-acid-transport-and-metabolism	gamma-glutamyl kinase [Trichodesmium erythraeum IMS101]	5.4168	4.6284	4.4934	6.102	4.6253	7.9594	4.9702	6.2472	4.8172	2.1679	5.6381	6.0268	7.5318	7.748	7.0004	7.4444	9.8319	9.673	2.0744	4.592	4.9674	6.6957	8.0594	6.5557
Tery_1773	113475445	none	Na-Ca exchanger/integrin-beta4 [Trichodesmium erythraeum IMS101]	0.9028	0	0.89868	0	0.92505	0	2.9821	1.0412	1.9269	4.3358	1.4095	1.2054	0.94148	0	0	3.1905	0	1.0748	2.0744	5.5104	7.9478	1.9131	2.6865	1.8731
Tery_0494	113474362	[C]-Energy-production-and-conversion	FAD dependent oxidoreductase [Trichodesmium erythraeum IMS101]	2.7084	2.777	3.5947	2.6151	3.7002	2.9848	3.9761	2.0824	2.8903	2.1679	2.819	4.8214	3.7659	3.3206	3.5002	3.1905	3.9328	3.2243	3.1117	5.5104	5.9608	3.8261	5.3729	3.7461
Tery_2613	113476220	none	hypothetical protein [Trichodesmium erythraeum IMS101]	9.028	4.6284	2.696	10.46	7.4004	4.9746	0.99403	3.1236	0	1.084	1.4095	1.2054	9.4148	1.1069	3.5002	6.3809	7.8655	2.1496	4.1489	3.6736	3.9739	3.8261	2.6865	3.7461
Tery_0107	113474018	none	hypothetical protein [Trichodesmium erythraeum IMS101]	4.514	3.7027	4.4934	3.4868	3.7002	2.9848	4.9702	5.206	4.8172	3.2519	4.2286	3.6161	4.7074	3.3206	5.8337	8.5079	7.8655	2.1496	4.1489	5.5104	7.9478	3.8261	3.5819	3.7461
Tery_0944	113474749	[E]-Amino-acid-transport-and-metabolism	succinyldiaminopimelate transaminase [Trichodesmium erythraeum IMS101]	3.6112	1.8514	2.696	2.6151	2.7752	2.9848	2.9821	2.0824	2.8903	1.084	2.819	3.6161	4.7074	4.4274	4.667	4.254	6.8823	5.3739	4.1489	4.592	6.9543	3.8261	3.5819	3.7461
Tery_0143	113474050	[D]-Cell-cycle-control,-cell-division,-chromosome-partitioning	cobyrinic acid a,c-diamide synthase [Trichodesmium erythraeum IMS101]	2.7084	4.6284	4.4934	5.2302	4.6253	2.9848	1.9881	4.1648	2.8903	1.084	1.4095	2.4107	2.8244	3.3206	2.3335	3.1905	5.8991	5.3739	4.1489	3.6736	2.9804	1.9131	2.6865	3.7461
Tery_3213	113476744	[R]-General-function-prediction-only	WD-40 repeat-containing protein [Trichodesmium erythraeum IMS101]	1.8056	0	0	0	0	0	0	0	0	0	0	0	0	0	0	0	0	0	0	0	0	0	0	0
Tery_3239	113476766	[M]-Cell-wall/membrane/envelope-biogenesis	hypothetical protein [Trichodesmium erythraeum IMS101]	14.445	20.365	20.67	21.793	21.276	21.888	18.887	19.783	22.159	19.511	14.095	22.902	29.186	29.885	24.502	26.587	28.513	20.421	32.154	30.307	29.804	32.522	34.028	33.715
Tery_1883	113475551	[R]-General-function-prediction-only	hypothetical protein [Trichodesmium erythraeum IMS101]	9.028	7.4054	4.4934	6.9737	9.2505	6.9645	2.9821	7.2884	4.8172	7.5877	4.2286	4.8214	7.5318	11.069	9.3339	9.5714	9.8319	7.5234	8.2977	8.2655	8.9413	7.6522	6.2684	6.5557
Tery_1714	113475390	[H]-Coenzyme-transport-and-metabolism	hemE gene product [Trichodesmium erythraeum IMS101]	7.2224	9.2568	14.379	13.076	14.801	9.9493	6.9582	7.2884	10.598	6.5037	5.6381	4.8214	12.239	7.748	11.667	4.254	5.8991	7.5234	10.372	9.1839	6.9543	10.522	13.432	12.175
Tery_1643	113475329	[J]-Translation,-ribosomal-structure-and-biogenesis	SUA5/yciO/yrdC-like protein [Trichodesmium erythraeum IMS101]	0	0	0	0	0	0	0	0	0	0	0	0	1.883	2.2137	2.3335	3.1905	1.9664	3.2243	3.1117	0.91839	0	1.9131	1.791	0.93653
Tery_4436	113477835	none	hypothetical protein [Trichodesmium erythraeum IMS101]	2.7084	2.777	1.7974	2.6151	3.7002	1.9899	0	1.0412	1.9269	3.2519	1.4095	0	1.883	1.1069	3.5002	0	1.9664	0	1.0372	1.8368	0.99347	4.7826	2.6865	2.8096
Tery_3662	113477136	none	hypothetical protein [Trichodesmium erythraeum IMS101]	0.9028	1.8514	0.89868	0.87171	0.92505	0.99493	0	0	0	0	0	1.2054	0	0	2.3335	2.127	0	1.0748	2.0744	0	0.99347	0.95653	1.791	0.93653
Tery_1787	113475458	none	hypothetical protein [Trichodesmium erythraeum IMS101]	0	0.92568	0	1.7434	0	0	2.9821	1.0412	0.96345	1.084	0	0	0	0	0	0	0	0	0	0	0	0	0	0
Tery_3244	113476771	[T]-Signal-transduction-mechanisms	putative CheA signal transduction histidine kinase [Trichodesmium erythraeum IMS101]	2.7084	2.777	3.5947	2.6151	1.8501	1.9899	2.9821	5.206	3.8538	5.4198	1.4095	3.6161	1.883	3.3206	2.3335	3.1905	4.916	1.0748	3.1117	5.5104	2.9804	2.8696	4.4774	2.8096
Tery_2841	113476427	[D]-Cell-cycle-control,-cell-division,-chromosome-partitioning	gidA gene product [Trichodesmium erythraeum IMS101]	1.8056	2.777	3.5947	4.3585	1.8501	1.9899	0.99403	2.0824	1.9269	1.084	0	0	2.8244	1.1069	0	2.127	1.9664	2.1496	4.1489	1.8368	1.9869	3.8261	1.791	2.8096
Tery_0970	113474765	[G]-Carbohydrate-transport-and-metabolism	phosphoglucomutase [Trichodesmium erythraeum IMS101]	8.1252	10.182	11.683	12.204	10.176	8.9543	8.9463	6.2472	7.7076	13.007	5.6381	10.848	12.239	9.9617	5.8337	17.016	14.748	19.346	13.484	9.1839	12.915	15.304	15.223	10.302
Tery_1141	113474915	[F]-Nucleotide-transport-and-metabolism	ndk gene product [Trichodesmium erythraeum IMS101]	37.015	34.25	36.846	33.997	33.302	31.838	39.761	46.854	39.501	42.274	49.333	43.393	38.601	33.206	40.836	27.651	32.445	31.169	36.303	39.491	37.752	42.087	35.819	38.398
Tery_3733	113477201	[J]-Translation,-ribosomal-structure-and-biogenesis	MiaB-like tRNA modifying protein YliG [Trichodesmium erythraeum IMS101]	3.6112	3.7027	7.1894	6.102	6.4754	5.9696	0	1.0412	0	1.084	0	0	7.5318	6.6412	8.1672	4.254	4.916	1.0748	2.0744	3.6736	0	3.8261	2.6865	2.8096
Tery_0491	113474359	[G]-Carbohydrate-transport-and-metabolism	NAD-dependent epimerase/dehydratase [Trichodesmium erythraeum IMS101]	18.056	19.439	17.075	15.691	22.201	18.904	21.869	18.742	24.086	21.679	21.143	19.286	24.478	24.351	30.335	18.079	21.63	19.346	21.782	22.96	23.843	26.783	23.283	24.35
Tery_3914	113477358	none	hypothetical protein [Trichodesmium erythraeum IMS101]	3.6112	2.777	4.4934	4.3585	3.7002	2.9848	3.9761	4.1648	6.7441	2.1679	2.819	3.6161	4.7074	4.4274	4.667	4.254	3.9328	5.3739	4.1489	3.6736	3.9739	6.6957	4.4774	5.6192
Tery_0544	113474406	[T]-Signal-transduction-mechanisms	sensor signal transduction histidine kinase [Trichodesmium erythraeum IMS101]	0	0	0	0	0	0	0	0	0	0	0	0	0	0	1.1667	2.127	1.9664	1.0748	1.0372	0	1.9869	1.9131	1.791	0.93653
Tery_0163	113474069	[D]-Cell-cycle-control,-cell-division,-chromosome-partitioning	Maf-like protein [Trichodesmium erythraeum IMS101]	6.3196	1.8514	3.5947	2.6151	2.7752	1.9899	5.9642	4.1648	4.8172	3.2519	1.4095	1.2054	6.5904	4.4274	1.1667	7.4444	6.8823	8.5982	5.1861	7.3471	6.9543	3.8261	8.0594	4.6827
Tery_3690	113477163	[R]-General-function-prediction-only	amidohydrolase [Trichodesmium erythraeum IMS101]	2.7084	5.5541	3.5947	0.87171	0.92505	0.99493	0	0	0	2.1679	0	0	0	2.2137	2.3335	4.254	2.9496	6.4487	0	0	0.99347	0	0.89549	0
Tery_3540	113477039	[P]-Inorganic-ion-transport-and-metabolism	response regulator receiver protein [Trichodesmium erythraeum IMS101]	3.6112	2.777	4.4934	1.7434	1.8501	0.99493	15.905	18.742	19.269	20.595	12.686	15.67	4.7074	3.3206	1.1667	2.127	0.98319	0	15.558	18.368	13.909	16.261	13.432	14.048
Tery_3229	113476758	[I]-Lipid-transport-and-metabolism	G-D-S-L family lipolytic protein [Trichodesmium erythraeum IMS101]	5.4168	5.5541	4.4934	6.9737	9.2505	5.9696	10.934	11.453	9.6345	11.923	14.095	8.4375	6.5904	5.5343	5.8337	8.5079	6.8823	6.4487	6.2233	7.3471	8.9413	9.5653	8.9549	6.5557
Tery_3853	113477307	[P]-Inorganic-ion-transport-and-metabolism	NAD(P)H-quinone oxidoreductase subunit F [Trichodesmium erythraeum IMS101]	4.514	4.6284	8.0881	6.9737	4.6253	4.9746	5.9642	6.2472	6.7441	5.4198	4.2286	4.8214	7.5318	1.1069	4.667	0	2.9496	3.2243	3.1117	4.592	3.9739	8.6088	8.0594	7.4923
Tery_0586	113474442	[O]-Posttranslational-modification,-protein-turnover,-chaperones	tig gene product [Trichodesmium erythraeum IMS101]	54.168	59.243	57.516	60.148	55.503	56.711	42.743	45.813	52.026	43.358	54.971	44.598	58.372	64.198	52.503	60.619	55.059	58.038	51.861	45.001	43.713	55.479	61.789	59.002
Tery_0342	113474227	[S]-Function-unknown	hypothetical protein [Trichodesmium erythraeum IMS101]	0	0	0	0	0	0	0	0	0	0	0	0	0	0	0	0	0	2.1496	0	0	0	0	0	0
Tery_1567	113475259	[C]-Energy-production-and-conversion	ferredoxin thioredoxin reductase subunit beta [Trichodesmium erythraeum IMS101]	1.8056	3.7027	4.4934	3.4868	4.6253	2.9848	0.99403	1.0412	2.8903	3.2519	1.4095	1.2054	3.7659	4.4274	8.1672	2.127	0.98319	0	5.1861	1.8368	1.9869	1.9131	2.6865	4.6827
Tery_0235	113474135	[O]-Posttranslational-modification,-protein-turnover,-chaperones	alkyl hydroperoxide reductase [Trichodesmium erythraeum IMS101]	9.028	9.2568	10.784	9.5888	8.3255	6.9645	13.916	16.659	21.196	10.84	12.686	20.491	12.239	16.603	15.168	12.762	15.731	12.897	18.67	19.286	20.863	16.261	17.014	16.858
Tery_3373	113476887	[M]-Cell-wall/membrane/envelope-biogenesis	beta-Ig-H3/fasciclin [Trichodesmium erythraeum IMS101]	2.7084	5.5541	7.1894	6.9737	5.5503	4.9746	4.9702	4.1648	4.8172	5.4198	4.2286	4.8214	8.4733	5.5343	7.0004	8.5079	7.8655	6.4487	10.372	8.2655	7.9478	10.522	9.8504	10.302
Tery_4464	113477863	[R]-General-function-prediction-only	hypothetical protein [Trichodesmium erythraeum IMS101]	3.6112	4.6284	2.696	0.87171	2.7752	0	0	1.0412	3.8538	1.084	1.4095	2.4107	1.883	2.2137	0	3.1905	1.9664	4.2991	3.1117	4.592	3.9739	3.8261	8.0594	4.6827
Tery_0546	113474408	[L]-Replication,-recombination-and-repair	DNA polymerase I [Trichodesmium erythraeum IMS101]	4.514	3.7027	6.2908	7.8454	7.4004	4.9746	1.9881	3.1236	4.8172	4.3358	0	1.2054	6.5904	5.5343	8.1672	9.5714	9.8319	4.2991	3.1117	3.6736	1.9869	5.7392	6.2684	8.4288
Tery_3954	113477393	[S]-Function-unknown	zeta-carotene desaturase [Trichodesmium erythraeum IMS101]	12.639	11.108	13.48	6.9737	13.876	12.934	11.928	12.494	12.525	8.6716	7.0476	10.848	12.239	7.748	15.168	7.4444	7.8655	8.5982	6.2233	11.021	12.915	7.6522	12.537	9.3653
Tery_2500	113476119	none	hypothetical protein [Trichodesmium erythraeum IMS101]	0.9028	1.8514	0.89868	1.7434	0.92505	0.99493	0	0	0.96345	0	1.4095	0	2.8244	4.4274	2.3335	0	0.98319	1.0748	1.0372	0.91839	0.99347	2.8696	1.791	2.8096
Tery_1964	113475628	[Q]-Secondary-metabolites-biosynthesis,-transport-and-catabolism	cyanophycinase [Trichodesmium erythraeum IMS101]	27.084	30.547	34.15	34.868	38.852	28.853	22.863	33.319	20.232	26.015	31.009	31.339	38.601	44.274	40.836	35.095	38.344	39.767	35.265	38.572	32.785	34.435	34.028	25.286
Tery_1604	113475295	[G]-Carbohydrate-transport-and-metabolism	extracellular solute-binding protein [Trichodesmium erythraeum IMS101]	0.9028	1.8514	1.7974	1.7434	1.8501	1.9899	2.9821	2.0824	1.9269	2.1679	2.819	3.6161	2.8244	0	1.1667	2.127	0.98319	1.0748	2.0744	3.6736	3.9739	2.8696	3.5819	0.93653
Tery_0265	113474160	[J]-Translation,-ribosomal-structure-and-biogenesis	50S ribosomal protein L11 [Trichodesmium erythraeum IMS101]	37.015	44.433	44.035	36.612	37.927	44.772	39.761	37.483	35.648	31.435	42.286	37.366	36.718	37.633	32.669	39.349	38.344	44.066	35.265	30.307	24.837	34.435	33.133	31.842
Tery_0847	113474669	[E]-Amino-acid-transport-and-metabolism	5-methyltetrahydropteroyltriglutamate/homocysteine S-methyltransferase [Trichodesmium erythraeum IMS101]	146.25	161.07	145.59	116.81	108.23	132.33	35.785	51.019	52.99	36.854	53.562	38.571	180.76	183.74	155.18	136.13	156.33	171.96	164.92	168.98	161.94	195.13	206.86	197.61
Tery_1566	113475258	[S]-Function-unknown	hypothetical protein [Trichodesmium erythraeum IMS101]	1.8056	2.777	1.7974	0.87171	2.7752	1.9899	0.99403	1.0412	0.96345	0	1.4095	1.2054	1.883	1.1069	1.1667	1.0635	2.9496	2.1496	1.0372	0.91839	0	0.95653	0.89549	2.8096
Tery_2987	113476554	[J]-Translation,-ribosomal-structure-and-biogenesis	rplQ gene product [Trichodesmium erythraeum IMS101]	12.639	12.034	12.582	13.076	12.026	11.939	6.9582	10.412	10.598	7.5877	9.8666	7.2322	9.4148	9.9617	12.834	8.5079	9.8319	9.673	4.1489	5.5104	6.9543	7.6522	8.0594	10.302
Tery_2937	113476513	[K]-Transcription	DNA-directed RNA polymerase subunit beta' [Trichodesmium erythraeum IMS101]	65.905	69.426	65.604	70.608	59.203	64.67	44.731	52.06	37.574	40.106	43.695	51.83	72.494	68.625	71.171	63.809	69.807	68.786	47.712	50.512	40.732	57.392	61.789	71.177
Tery_0737	113474580	[K]-Transcription	nusB gene product [Trichodesmium erythraeum IMS101]	18.056	12.034	8.0881	12.204	12.026	13.929	9.9403	11.453	9.6345	10.84	14.095	10.848	14.122	16.603	12.834	15.952	17.697	16.122	13.484	12.857	15.896	12.435	11.641	8.4288
Tery_3850	113477304	[Q]-Secondary-metabolites-biosynthesis,-transport-and-catabolism	ethanolamine utilization protein EutN/carboxysome structural protein Ccml [Trichodesmium erythraeum IMS101]	5.4168	4.6284	4.4934	5.2302	4.6253	6.9645	6.9582	8.3296	6.7441	6.5037	7.0476	6.0268	6.5904	2.2137	5.8337	5.3175	6.8823	3.2243	6.2233	7.3471	8.9413	7.6522	8.9549	8.4288
Tery_1479	113475180	[R]-General-function-prediction-only	type 11 methyltransferase [Trichodesmium erythraeum IMS101]	32.501	34.25	43.137	33.997	42.552	30.843	26.839	30.195	29.867	26.015	22.552	30.134	42.367	61.984	57.17	49.984	58.008	40.841	42.526	49.593	49.674	48.783	50.147	46.827
Tery_2763	113476358	[S]-Function-unknown	hypothetical protein [Trichodesmium erythraeum IMS101]	5.4168	6.4797	7.1894	6.102	6.4754	7.9594	5.9642	7.2884	5.7807	5.4198	8.4571	7.2322	6.5904	4.4274	5.8337	6.3809	4.916	6.4487	5.1861	3.6736	5.9608	5.7392	6.2684	3.7461
Tery_2742	113476338	[R]-General-function-prediction-only	hypothetical protein [Trichodesmium erythraeum IMS101]	1.8056	2.777	3.5947	2.6151	3.7002	1.9899	1.9881	4.1648	4.8172	2.1679	5.6381	3.6161	5.6489	5.5343	3.5002	6.3809	6.8823	6.4487	6.2233	3.6736	3.9739	4.7826	5.3729	3.7461
Tery_0503	113474370	[S]-Function-unknown	hypothetical protein [Trichodesmium erythraeum IMS101]	0	1.8514	0.89868	0.87171	0	0.99493	0	0	0.96345	1.084	1.4095	1.2054	0	0	0	0	0	0	0	0	0	0	0	0
Tery_2268	113475908	[R]-General-function-prediction-only	glycosyl transferase family protein [Trichodesmium erythraeum IMS101]	0.9028	0	0.89868	0	0	0	0	0	1.9269	0	0	0	0	0	0	0	0	0	0	0	0	0	0	0
Tery_0218	113474119	[G]-Carbohydrate-transport-and-metabolism	glycogen/starch/alpha-glucan phosphorylase [Trichodesmium erythraeum IMS101]	32.501	22.216	26.062	22.664	30.527	24.873	41.749	38.525	39.501	37.938	35.238	33.75	28.244	28.778	40.836	36.159	41.294	31.169	40.451	45.001	45.7	30.609	41.192	37.461
Tery_4353	113477757	none	hypothetical protein [Trichodesmium erythraeum IMS101]	1.8056	4.6284	3.5947	5.2302	4.6253	5.9696	2.9821	1.0412	4.8172	2.1679	1.4095	1.2054	3.7659	4.4274	4.667	7.4444	3.9328	7.5234	4.1489	4.592	6.9543	6.6957	6.2684	4.6827
Tery_0585	113474441	[O]-Posttranslational-modification,-protein-turnover,-chaperones	ATP-dependent Clp protease proteolytic subunit ClpP [Trichodesmium erythraeum IMS101]	29.792	21.291	24.264	28.766	26.826	20.893	27.833	26.03	24.086	24.931	23.962	27.723	28.244	35.419	23.335	27.651	24.58	29.019	29.042	23.878	22.85	22.957	24.178	27.159
Tery_0471	113474339	[G]-Carbohydrate-transport-and-metabolism	mannose-6-phosphate isomerase [Trichodesmium erythraeum IMS101]	1.8056	3.7027	3.5947	1.7434	1.8501	1.9899	1.9881	1.0412	0	1.084	0	0	2.8244	4.4274	3.5002	1.0635	0.98319	1.0748	0	0	0.99347	1.9131	1.791	0.93653
Tery_2705	113476306	[O]-Posttranslational-modification,-protein-turnover,-chaperones	cyclophilin type peptidyl-prolyl cis-trans isomerase [Trichodesmium erythraeum IMS101]	19.862	15.737	24.264	28.766	24.051	25.868	22.863	26.03	20.232	19.511	28.19	26.518	23.537	21.03	23.335	32.968	26.546	24.72	18.67	21.123	24.837	17.218	16.119	19.667
Tery_4761	113478127	[M]-Cell-wall/membrane/envelope-biogenesis	mechanosensitive ion channel MscS [Trichodesmium erythraeum IMS101]	21.667	21.291	17.075	20.921	23.126	20.893	28.827	24.989	26.013	20.595	32.419	28.929	23.537	25.458	29.169	27.651	33.429	29.019	26.968	30.307	27.817	24.87	27.76	24.35
Tery_2437	113476064	[O]-Posttranslational-modification,-protein-turnover,-chaperones	ATPase [Trichodesmium erythraeum IMS101]	115.56	121.26	123.12	115.07	113.78	110.44	137.18	125.99	114.65	120.32	133.9	127.77	115.8	102.94	120.17	93.587	104.22	108.55	113.06	121.23	113.26	110.96	120.89	120.81
Tery_1621	113475312	[J]-Translation,-ribosomal-structure-and-biogenesis	3'-5' exonuclease [Trichodesmium erythraeum IMS101]	4.514	5.5541	4.4934	5.2302	5.5503	5.9696	5.9642	5.206	3.8538	5.4198	5.6381	6.0268	8.4733	8.8549	7.0004	7.4444	8.8487	10.748	11.409	9.1839	10.928	7.6522	8.0594	8.4288
Tery_3824	113477280	[P]-Inorganic-ion-transport-and-metabolism	putative flavin-binding monooxygenase [Trichodesmium erythraeum IMS101]	4.514	3.7027	5.3921	4.3585	4.6253	2.9848	6.9582	3.1236	4.8172	4.3358	2.819	3.6161	5.6489	3.3206	3.5002	4.254	7.8655	3.2243	6.2233	8.2655	11.922	4.7826	6.2684	5.6192
Tery_0918	113474728	[D]-Cell-cycle-control,-cell-division,-chromosome-partitioning	SpoIID/LytB domain-containing protein [Trichodesmium erythraeum IMS101]	1.8056	0	1.7974	1.7434	0	0	0	0	0	0	0	0	0	0	1.1667	0	0	1.0748	1.0372	1.8368	0	0	0	0
Tery_1023	113474811	[E]-Amino-acid-transport-and-metabolism	aspartate aminotransferase [Trichodesmium erythraeum IMS101]	13.542	10.182	14.379	14.819	12.951	16.914	9.9403	11.453	10.598	17.343	12.686	14.464	20.713	16.603	22.168	19.143	19.664	23.645	16.595	13.776	15.896	19.131	19.701	16.858
Tery_3943	113477384	[P]-Inorganic-ion-transport-and-metabolism	periplasmic binding protein [Trichodesmium erythraeum IMS101]	6.3196	7.4054	5.3921	7.8454	5.5503	6.9645	9.9403	11.453	9.6345	8.6716	7.0476	6.0268	3.7659	4.4274	8.1672	9.5714	5.8991	9.673	6.2233	11.939	8.9413	11.478	9.8504	8.4288
Tery_3231	113476760	none	hypothetical protein [Trichodesmium erythraeum IMS101]	0.9028	0	1.7974	0	0.92505	0	0.99403	1.0412	0	2.1679	1.4095	0	0.94148	2.2137	1.1667	5.3175	4.916	2.1496	2.0744	0	1.9869	0	3.5819	0.93653
Tery_3482	113476984	[J]-Translation,-ribosomal-structure-and-biogenesis	pheS gene product [Trichodesmium erythraeum IMS101]	9.9308	8.3311	8.9868	12.204	12.026	8.9543	11.928	14.577	9.6345	13.007	9.8666	8.4375	13.181	12.175	16.334	9.5714	13.765	9.673	13.484	16.531	13.909	14.348	13.432	11.238
Tery_4082	113477503	[T]-Signal-transduction-mechanisms	phage shock protein A PspA [Trichodesmium erythraeum IMS101]	27.987	24.993	22.467	22.664	19.426	26.863	23.857	22.907	25.05	21.679	21.143	18.08	31.069	27.671	19.835	29.778	29.496	29.019	26.968	31.225	28.811	24.87	25.074	25.286
Tery_3905	113477350	[L]-Replication,-recombination-and-repair	DNA adenine methylase [Trichodesmium erythraeum IMS101]	0	0	0	0	0	0	0	0	0	2.1679	0	0	0	0	0	0	0	0	0	0	0	0	0	0
Tery_1150	113474924	[D]-Cell-cycle-control,-cell-division,-chromosome-partitioning	rod shape-determining protein MreB [Trichodesmium erythraeum IMS101]	9.028	7.4054	8.0881	9.5888	6.4754	9.9493	3.9761	8.3296	6.7441	9.7556	4.2286	7.2322	11.298	15.496	11.667	12.762	11.798	13.972	10.372	14.694	8.9413	12.435	10.746	11.238
Tery_1890	113475558	none	integrin, beta chain-like [Trichodesmium erythraeum IMS101]	4.514	2.777	2.696	9.5888	7.4004	6.9645	6.9582	10.412	11.561	10.84	4.2286	8.4375	4.7074	1.1069	1.1667	11.698	11.798	10.748	14.521	11.021	13.909	12.435	9.8504	13.111
Tery_4108	113477528	none	CopG-like DNA-binding protein [Trichodesmium erythraeum IMS101]	0.9028	0.92568	1.7974	6.9737	6.4754	1.9899	1.9881	3.1236	0.96345	3.2519	2.819	4.8214	3.7659	3.3206	2.3335	5.3175	3.9328	2.1496	3.1117	2.7552	2.9804	2.8696	4.4774	2.8096
Tery_3311	113476827	[O]-Posttranslational-modification,-protein-turnover,-chaperones	thioredoxin [Trichodesmium erythraeum IMS101]	10.834	9.2568	12.582	13.076	11.101	14.924	14.91	15.618	12.525	9.7556	14.095	7.2322	16.005	18.817	11.667	19.143	19.664	20.421	12.447	12.857	21.856	13.391	14.328	15.921
Tery_2607	113476214	[O]-Posttranslational-modification,-protein-turnover,-chaperones	DSBA oxidoreductase [Trichodesmium erythraeum IMS101]	12.639	17.588	15.278	17.434	15.726	16.914	14.91	18.742	15.415	19.511	18.324	20.491	18.83	18.817	18.668	21.27	20.647	22.57	15.558	15.613	16.889	21.044	16.119	17.794
Tery_1161	113474934	[J]-Translation,-ribosomal-structure-and-biogenesis	rpsB gene product [Trichodesmium erythraeum IMS101]	24.376	31.473	29.656	29.638	25.901	28.853	14.91	16.659	18.306	23.847	29.6	30.134	25.42	28.778	26.835	24.46	29.496	29.019	21.782	14.694	13.909	26.783	27.76	25.286
Tery_1108	113474884	[P]-Inorganic-ion-transport-and-metabolism	hypothetical protein [Trichodesmium erythraeum IMS101]	42.432	41.655	39.542	41.842	42.552	46.762	38.767	41.648	40.465	40.106	40.876	36.161	47.074	54.236	49.003	51.048	53.092	51.589	41.489	41.328	42.719	38.261	37.61	43.081
Tery_0444	113474315	[M]-Cell-wall/membrane/envelope-biogenesis	1A family penicillin-binding protein [Trichodesmium erythraeum IMS101]	0	0	0	0	0	0	0	0	0	0	0	0	0.94148	1.1069	2.3335	1.0635	1.9664	1.0748	1.0372	3.6736	0.99347	1.9131	1.791	1.8731
Tery_2905	113476485	[T]-Signal-transduction-mechanisms	cyclic nucleotide-binding protein [Trichodesmium erythraeum IMS101]	0	0.92568	1.7974	0.87171	0.92505	0.99493	1.9881	0	0.96345	1.084	0	0	0.94148	0	1.1667	0	0.98319	0	1.0372	0.91839	0.99347	2.8696	0	1.8731
Tery_0409	113474285	[R]-General-function-prediction-only	HAD family hydrolase [Trichodesmium erythraeum IMS101]	19.862	23.142	23.366	18.306	16.651	18.904	17.893	13.536	18.306	17.343	15.505	14.464	14.122	18.817	11.667	13.825	10.815	11.823	13.484	13.776	21.856	13.391	13.432	14.048
Tery_2341	113475973	none	hypothetical protein [Trichodesmium erythraeum IMS101]	15.348	14.811	11.683	13.947	17.576	14.924	17.893	8.3296	12.525	9.7556	8.4571	8.4375	19.771	9.9617	16.334	13.825	7.8655	13.972	12.447	19.286	19.869	23.913	23.283	24.35
Tery_0199	113474100	[E]-Amino-acid-transport-and-metabolism	ABC transporter-like protein [Trichodesmium erythraeum IMS101]	4.514	3.7027	3.5947	2.6151	3.7002	5.9696	1.9881	2.0824	1.9269	1.084	1.4095	1.2054	5.6489	2.2137	2.3335	6.3809	7.8655	6.4487	3.1117	4.592	4.9674	7.6522	4.4774	4.6827
Tery_3773	113477233	[P]-Inorganic-ion-transport-and-metabolism	nitrogenase-associated protein [Trichodesmium erythraeum IMS101]	6.3196	6.4797	7.1894	6.102	7.4004	6.9645	3.9761	3.1236	4.8172	3.2519	4.2286	2.4107	4.7074	2.2137	5.8337	9.5714	8.8487	7.5234	7.2605	4.592	5.9608	4.7826	8.0594	4.6827
Tery_4419	113477819	none	hypothetical protein [Trichodesmium erythraeum IMS101]	3.6112	1.8514	3.5947	1.7434	0.92505	2.9848	2.9821	2.0824	2.8903	2.1679	2.819	2.4107	2.8244	4.4274	3.5002	6.3809	5.8991	4.2991	4.1489	5.5104	6.9543	5.7392	3.5819	4.6827
Tery_0258	113474154	[E]-Amino-acid-transport-and-metabolism	asparaginase [Trichodesmium erythraeum IMS101]	10.834	8.3311	9.8855	10.46	12.026	11.939	10.934	10.412	10.598	13.007	9.8666	7.2322	14.122	17.71	16.334	15.952	12.781	18.271	14.521	15.613	12.915	15.304	14.328	12.175
Tery_3143	113476685	none	hypothetical protein [Trichodesmium erythraeum IMS101]	0.9028	0.92568	2.696	0.87171	1.8501	0.99493	1.9881	2.0824	3.8538	4.3358	2.819	2.4107	1.883	2.2137	4.667	2.127	3.9328	1.0748	1.0372	1.8368	3.9739	1.9131	2.6865	2.8096
Tery_4516	113477913	[S]-Function-unknown	hypothetical protein [Trichodesmium erythraeum IMS101]	0	1.8514	1.7974	0	0	0	1.9881	2.0824	0.96345	0	0	0	1.883	1.1069	1.1667	0	0.98319	1.0748	1.0372	0.91839	3.9739	0.95653	0.89549	0
Tery_1346	113475072	[M]-Cell-wall/membrane/envelope-biogenesis	dTDP-4-dehydrorhamnose 3,5-epimerase [Trichodesmium erythraeum IMS101]	11.736	8.3311	12.582	11.332	12.026	8.9543	9.9403	11.453	6.7441	9.7556	9.8666	12.054	8.4733	9.9617	11.667	9.5714	9.8319	9.673	7.2605	10.102	10.928	9.5653	9.8504	9.3653
Tery_3397	113476910	[R]-General-function-prediction-only	N-acetyltransferase GCN5 [Trichodesmium erythraeum IMS101]	5.4168	5.5541	6.2908	5.2302	6.4754	6.9645	4.9702	4.1648	7.7076	5.4198	2.819	3.6161	5.6489	3.3206	3.5002	5.3175	4.916	7.5234	3.1117	1.8368	5.9608	8.6088	5.3729	5.6192
Tery_3503	113477005	[R]-General-function-prediction-only	Ycf48-like protein [Trichodesmium erythraeum IMS101]	18.056	21.291	17.974	18.306	22.201	21.888	20.875	23.948	22.159	20.595	22.552	14.464	20.713	26.565	25.668	25.524	23.597	16.122	15.558	19.286	20.863	13.391	20.596	21.54
Tery_1625	113475315	[P]-Inorganic-ion-transport-and-metabolism	binding-protein-dependent transport system inner membrane protein [Trichodesmium erythraeum IMS101]	0	0	0	0	0	0	0	0	0	0	0	0	1.883	0	1.1667	0	0	0	1.0372	0	0	2.8696	2.6865	0.93653
Tery_0198	113474099	none	hypothetical protein [Trichodesmium erythraeum IMS101]	0	0	0	0	0	0	0	0	0	0	0	0	0.94148	2.2137	1.1667	0	1.9664	1.0748	1.0372	2.7552	2.9804	0	0	2.8096
Tery_2971	113476541	[M]-Cell-wall/membrane/envelope-biogenesis	D-alanine--D-alanine ligase [Trichodesmium erythraeum IMS101]	1.8056	5.5541	3.5947	2.6151	1.8501	0.99493	0	0	0	0	0	0	5.6489	3.3206	1.1667	3.1905	1.9664	2.1496	6.2233	5.5104	3.9739	3.8261	5.3729	5.6192
Tery_0644	113474497	[L]-Replication,-recombination-and-repair	DNA repair protein RecN [Trichodesmium erythraeum IMS101]	2.7084	1.8514	1.7974	0.87171	0	0.99493	0	2.0824	1.9269	0	0	3.6161	0.94148	0	1.1667	1.0635	1.9664	1.0748	0	2.7552	1.9869	1.9131	4.4774	0
Tery_1102	113474879	[U]-Intracellular-trafficking,-secretion,-and-vesicular-transport	hypothetical protein [Trichodesmium erythraeum IMS101]	4.514	0.92568	2.696	5.2302	4.6253	1.9899	0	0	2.8903	1.084	0	1.2054	2.8244	3.3206	3.5002	2.127	1.9664	0	2.0744	4.592	2.9804	0	1.791	0.93653
Tery_3183	113476720	[J]-Translation,-ribosomal-structure-and-biogenesis	sigma 54 modulation protein / 30S ribosomal protein S30P [Trichodesmium erythraeum IMS101]	28.89	31.473	31.454	29.638	28.677	30.843	26.839	23.948	26.013	27.099	25.371	26.518	33.893	33.206	35.002	36.159	28.513	39.767	25.93	23.878	24.837	33.478	30.447	29.969
Tery_3102	113476647	[Q]-Secondary-metabolites-biosynthesis,-transport-and-catabolism	phytanoyl-CoA dioxygenase [Trichodesmium erythraeum IMS101]	17.153	16.662	17.075	16.562	16.651	12.934	15.905	15.618	16.379	11.923	16.914	19.286	24.478	26.565	21.001	26.587	19.664	22.57	19.707	31.225	22.85	21.044	23.283	19.667
Tery_0340	113474225	[R]-General-function-prediction-only	murQ gene product [Trichodesmium erythraeum IMS101]	2.7084	1.8514	0.89868	1.7434	0.92505	0.99493	0.99403	1.0412	0.96345	0	0	1.2054	0.94148	3.3206	2.3335	2.127	0.98319	2.1496	1.0372	2.7552	1.9869	1.9131	2.6865	2.8096
Tery_3040	113476603	[M]-Cell-wall/membrane/envelope-biogenesis	glycosyl transferase family protein [Trichodesmium erythraeum IMS101]	0.9028	1.8514	2.696	2.6151	0.92505	0.99493	1.9881	1.0412	0.96345	2.1679	0	2.4107	4.7074	5.5343	1.1667	2.127	2.9496	4.2991	2.0744	5.5104	3.9739	2.8696	3.5819	1.8731
Tery_2169	113475814	none	FkbM family methyltransferase [Trichodesmium erythraeum IMS101]	0	0	0	0.87171	1.8501	0	0	1.0412	0	0	0	0	0	0	0	0	0	0	0	0	0	0	0	0
Tery_1097	113474874	[R]-General-function-prediction-only	glycosyl transferase family protein [Trichodesmium erythraeum IMS101]	0.9028	0.92568	0.89868	0.87171	0	0	0.99403	2.0824	0	1.084	0	0	0	0	0	0	0	0	0	0	0	0	0	0
Tery_2200	113475841	[C]-Energy-production-and-conversion	F0F1 ATP synthase subunit delta [Trichodesmium erythraeum IMS101]	34.306	30.547	31.454	37.483	30.527	32.833	37.773	30.195	33.721	39.022	39.467	34.955	36.718	53.129	38.502	63.809	43.26	56.963	44.6	43.164	42.719	37.305	36.715	35.588
Tery_0082	113474002	none	metallophosphoesterase [Trichodesmium erythraeum IMS101]	5.4168	5.5541	4.4934	5.2302	3.7002	6.9645	1.9881	8.3296	7.7076	7.5877	1.4095	7.2322	2.8244	7.748	5.8337	6.3809	4.916	6.4487	11.409	15.613	12.915	6.6957	4.4774	1.8731
Tery_2773	113476368	[R]-General-function-prediction-only	peptidase M16-like protein [Trichodesmium erythraeum IMS101]	9.9308	5.5541	7.1894	8.7171	5.5503	8.9543	12.922	7.2884	10.598	9.7556	2.819	6.0268	6.5904	6.6412	8.1672	8.5079	10.815	4.2991	6.2233	6.4287	8.9413	6.6957	6.2684	6.5557
Tery_1229	113474992	none	hypothetical protein [Trichodesmium erythraeum IMS101]	22.57	24.993	21.568	27.023	25.901	26.863	30.815	29.154	24.086	29.267	32.419	26.518	29.186	17.71	30.335	28.714	34.412	23.645	29.042	28.47	32.785	27.739	26.865	28.096
Tery_0869	113474686	[D]-Cell-cycle-control,-cell-division,-chromosome-partitioning	hypothetical protein [Trichodesmium erythraeum IMS101]	7.2224	4.6284	6.2908	5.2302	4.6253	5.9696	4.9702	5.206	8.671	7.5877	5.6381	4.8214	6.5904	7.748	8.1672	8.5079	5.8991	6.4487	9.335	14.694	11.922	8.6088	8.0594	6.5557
Tery_3823	113477279	none	hypothetical protein [Trichodesmium erythraeum IMS101]	3.6112	4.6284	3.5947	3.4868	4.6253	2.9848	6.9582	5.206	5.7807	6.5037	2.819	3.6161	5.6489	3.3206	5.8337	7.4444	8.8487	5.3739	5.1861	7.3471	7.9478	2.8696	4.4774	8.4288
Tery_1671	113475354	[K]-Transcription	transcription-repair coupling factor [Trichodesmium erythraeum IMS101]	1.8056	0.92568	2.696	1.7434	1.8501	1.9899	0.99403	1.0412	0	0	0	3.6161	4.7074	3.3206	1.1667	3.1905	4.916	1.0748	3.1117	3.6736	2.9804	3.8261	3.5819	0.93653
Tery_4441	113477840	[H]-Coenzyme-transport-and-metabolism	type 11 methyltransferase [Trichodesmium erythraeum IMS101]	9.028	12.034	10.784	12.204	15.726	14.924	16.899	14.577	17.342	20.595	16.914	15.67	11.298	17.71	17.501	18.079	11.798	11.823	19.707	19.286	19.869	11.478	17.014	19.667
Tery_2896	113476476	none	hypothetical protein [Trichodesmium erythraeum IMS101]	1.8056	0	0.89868	0.87171	0.92505	0	1.9881	0	1.9269	0	0	0	0	0	0	0	0	0	0	0	0	0	0	0
Tery_3366	113476880	none	hypothetical protein [Trichodesmium erythraeum IMS101]	0.9028	1.8514	1.7974	1.7434	2.7752	1.9899	1.9881	1.0412	1.9269	0	1.4095	1.2054	0.94148	3.3206	0	0	0	0	1.0372	0.91839	0	1.9131	2.6865	1.8731
Tery_3745	113477210	[H]-Coenzyme-transport-and-metabolism	precorrin-8X methylmutase [Trichodesmium erythraeum IMS101]	6.3196	7.4054	7.1894	6.102	8.3255	3.9797	6.9582	6.2472	6.7441	9.7556	5.6381	6.0268	8.4733	7.748	7.0004	3.1905	9.8319	3.2243	11.409	6.4287	10.928	7.6522	7.1639	6.5557
Tery_0607	113474463	[S]-Function-unknown	hypothetical protein [Trichodesmium erythraeum IMS101]	18.056	10.182	14.379	14.819	21.276	19.899	21.869	19.783	21.196	26.015	18.324	24.107	19.771	14.389	17.501	20.206	21.63	22.57	28.005	22.041	24.837	22	21.492	19.667
Tery_2337	113475969	[O]-Posttranslational-modification,-protein-turnover,-chaperones	vesicle-fusing ATPase [Trichodesmium erythraeum IMS101]	58.682	61.095	60.212	55.789	67.529	67.655	99.403	73.926	78.039	89.968	77.524	85.58	69.669	67.518	61.837	84.016	78.655	78.459	80.903	62.451	74.511	59.305	52.834	57.129
Tery_1507	113475205	none	hypothetical protein [Trichodesmium erythraeum IMS101]	1.8056	0.92568	1.7974	0.87171	0.92505	0	0	1.0412	1.9269	0	0	0	1.883	2.2137	1.1667	0	2.9496	2.1496	1.0372	0.91839	1.9869	1.9131	2.6865	0.93653
Tery_3140	113476682	none	sulfotransferase [Trichodesmium erythraeum IMS101]	1.8056	0.92568	1.7974	0.87171	0.92505	0.99493	0	0	0	0	0	0	0	0	0	0	0	0	0	0	0	0	0	0
Tery_1740	113475412	none	photosystem II 11 kD protein [Trichodesmium erythraeum IMS101]	23.473	19.439	17.075	19.178	21.276	20.893	16.899	15.618	17.342	18.427	19.733	15.67	16.947	18.817	17.501	18.079	17.697	21.496	18.67	11.939	13.909	15.304	15.223	15.921
Tery_2749	113476344	[M]-Cell-wall/membrane/envelope-biogenesis	glycosyl transferase family protein [Trichodesmium erythraeum IMS101]	1.8056	0.92568	0.89868	0	0.92505	1.9899	0.99403	2.0824	1.9269	0	0	0	1.883	1.1069	1.1667	0	0.98319	2.1496	3.1117	0.91839	1.9869	1.9131	2.6865	0.93653
Tery_0612	113474468	none	hypothetical protein [Trichodesmium erythraeum IMS101]	0	0	0	1.7434	0	0	0	0	0	0	0	1.2054	0	0	0	2.127	0	0	0	0	0.99347	0.95653	0.89549	0
Tery_0783	113474615	none	peptidase-like protein [Trichodesmium erythraeum IMS101]	20.764	18.514	20.67	19.178	22.201	17.909	23.857	26.03	21.196	24.931	25.371	22.902	17.888	14.389	18.668	25.524	26.546	25.795	22.819	18.368	22.85	14.348	22.387	14.985
Tery_2993	113476560	[F]-Nucleotide-transport-and-metabolism	adenylate kinase [Trichodesmium erythraeum IMS101]	18.959	20.365	18.872	22.664	20.351	19.899	13.916	19.783	15.415	15.175	21.143	19.286	21.654	22.137	24.502	25.524	27.529	22.57	21.782	17.449	21.856	17.218	23.283	22.477
Tery_1362	113475086	[G]-Carbohydrate-transport-and-metabolism	ABC transporter-like protein [Trichodesmium erythraeum IMS101]	2.7084	0.92568	1.7974	0.87171	0	0	0.99403	2.0824	1.9269	2.1679	0	0	2.8244	1.1069	1.1667	1.0635	0.98319	2.1496	1.0372	0.91839	1.9869	2.8696	3.5819	2.8096
Tery_2332	113475966	none	gas vesicle K [Trichodesmium erythraeum IMS101]	0	0	0	1.7434	0	0	1.9881	0	1.9269	0	0	0	0	0	0	0	0	0	0	0	2.9804	0	0	0
Tery_0980	113474773	none	HEAT repeat-containing PBS lyase [Trichodesmium erythraeum IMS101]	3.6112	2.777	4.4934	4.3585	5.5503	4.9746	3.9761	5.206	5.7807	5.4198	7.0476	6.0268	7.5318	4.4274	3.5002	5.3175	3.9328	3.2243	6.2233	4.592	3.9739	4.7826	3.5819	3.7461
Tery_0437	113474308	[R]-General-function-prediction-only	peptidase S15 [Trichodesmium erythraeum IMS101]	2.7084	0.92568	1.7974	1.7434	6.4754	4.9746	2.9821	1.0412	3.8538	4.3358	2.819	1.2054	3.7659	4.4274	3.5002	6.3809	3.9328	5.3739	7.2605	6.4287	7.9478	6.6957	3.5819	4.6827
Tery_0314	113474202	[S]-Function-unknown	hypothetical protein [Trichodesmium erythraeum IMS101]	23.473	24.993	23.366	20.921	23.126	21.888	22.863	24.989	23.123	28.183	23.962	25.313	23.537	22.137	28.002	24.46	32.445	24.72	30.079	33.981	34.772	26.783	27.76	27.159
Tery_0519	113474384	[G]-Carbohydrate-transport-and-metabolism	transaldolase [Trichodesmium erythraeum IMS101]	4.514	4.6284	6.2908	4.3585	6.4754	7.9594	3.9761	6.2472	3.8538	5.4198	1.4095	4.8214	5.6489	11.069	8.1672	6.3809	7.8655	7.5234	10.372	8.2655	7.9478	7.6522	5.3729	7.4923
Tery_3306	113476824	[F]-Nucleotide-transport-and-metabolism	IMP dehydrogenase subunit [Trichodesmium erythraeum IMS101]	33.404	37.027	40.441	30.51	30.527	34.822	26.839	35.401	34.684	28.183	40.876	37.366	41.425	44.274	45.503	36.159	36.378	40.841	43.563	40.409	32.785	34.435	33.133	33.715
Tery_3392	113476905	none	hypothetical protein [Trichodesmium erythraeum IMS101]	0.9028	0	0.89868	1.7434	0.92505	0	0	0	0.96345	1.084	0	0	0	1.1069	0	1.0635	1.9664	1.0748	1.0372	0.91839	0.99347	1.9131	0.89549	0.93653
Tery_1041	113474825	[E]-Amino-acid-transport-and-metabolism	3-isopropylmalate dehydratase small subunit [Trichodesmium erythraeum IMS101]	19.862	19.439	18.872	18.306	18.501	17.909	15.905	18.742	15.415	18.427	18.324	19.286	21.654	21.03	24.502	18.079	19.664	17.196	17.633	11.021	10.928	15.304	19.701	17.794
Tery_1726	113475401	none	hypothetical protein [Trichodesmium erythraeum IMS101]	3.6112	2.777	3.5947	3.4868	2.7752	2.9848	0.99403	1.0412	0.96345	0	0	1.2054	4.7074	4.4274	4.667	2.127	2.9496	2.1496	0	0.91839	2.9804	2.8696	1.791	4.6827
Tery_1310	113475047	[U]-Intracellular-trafficking,-secretion,-and-vesicular-transport	thylakoidal processing peptidase [Trichodesmium erythraeum IMS101]	0.9028	0.92568	0	0.87171	2.7752	0	2.9821	0	1.9269	1.084	0	0	0.94148	1.1069	0	1.0635	2.9496	0	2.0744	0.91839	0.99347	0.95653	0	1.8731
Tery_1845	113475513	[F]-Nucleotide-transport-and-metabolism	phosphoribulokinase [Trichodesmium erythraeum IMS101]	12.639	15.737	15.278	13.947	13.876	11.939	4.9702	9.3708	4.8172	6.5037	7.0476	7.2322	14.122	11.069	12.834	6.3809	7.8655	10.748	3.1117	2.7552	2.9804	11.478	8.0594	12.175
Tery_3268	113476792	[M]-Cell-wall/membrane/envelope-biogenesis	hypothetical protein [Trichodesmium erythraeum IMS101]	21.667	23.142	19.771	27.023	22.201	21.888	11.928	14.577	13.488	17.343	15.505	18.08	22.595	26.565	26.835	29.778	26.546	30.094	23.856	21.123	24.837	24.87	17.014	19.667
Tery_1128	113474902	[F]-Nucleotide-transport-and-metabolism	purH gene product [Trichodesmium erythraeum IMS101]	32.501	34.25	34.15	30.51	32.377	38.802	32.803	30.195	30.83	30.351	38.057	28.929	33.893	40.954	33.835	37.222	37.361	31.169	35.265	37.654	35.765	35.392	31.342	34.652
Tery_2462	113476085	[F]-Nucleotide-transport-and-metabolism	pyrE gene product [Trichodesmium erythraeum IMS101]	9.028	7.4054	7.1894	6.102	6.4754	11.939	8.9463	7.2884	6.7441	7.5877	4.2286	9.6429	9.4148	7.748	10.501	6.3809	9.8319	5.3739	8.2977	11.021	9.9347	9.5653	9.8504	7.4923
Tery_3274	113476798	[G]-Carbohydrate-transport-and-metabolism	glyceraldehyde-3-phosphate dehydrogenase [Trichodesmium erythraeum IMS101]	3.6112	3.7027	7.1894	6.9737	6.4754	4.9746	4.9702	6.2472	9.6345	8.6716	2.819	6.0268	10.356	7.748	7.0004	6.3809	8.8487	8.5982	10.372	8.2655	7.9478	6.6957	8.9549	6.5557
Tery_5013	113478337	[T]-Signal-transduction-mechanisms	putative anti-sigma regulatory factor [Trichodesmium erythraeum IMS101]	0	0	0	0	0	0	0	0	0	0	0	0	0	0	0	1.0635	0	0	1.0372	0.91839	0	1.9131	1.791	1.8731
Tery_2023	113475682	[T]-Signal-transduction-mechanisms	Crp/FNR family transcriptional regulator [Trichodesmium erythraeum IMS101]	13.542	12.034	10.784	11.332	11.101	12.934	8.9463	12.494	9.6345	16.259	8.4571	7.2322	15.064	13.282	18.668	9.5714	17.697	18.271	12.447	18.368	12.915	11.478	10.746	10.302
Tery_2117	113475764	[R]-General-function-prediction-only	hypothetical protein [Trichodesmium erythraeum IMS101]	0.9028	1.8514	3.5947	0	0	0	1.9881	1.0412	0.96345	2.1679	1.4095	3.6161	1.883	3.3206	0	1.0635	3.9328	2.1496	2.0744	0.91839	0.99347	0.95653	0.89549	0.93653
Tery_3224	113476754	[H]-Coenzyme-transport-and-metabolism	magnesium chelatase subunit H [Trichodesmium erythraeum IMS101]	14.445	13.885	19.771	24.408	29.602	23.878	11.928	9.3708	17.342	6.5037	8.4571	7.2322	16.947	14.389	25.668	8.5079	10.815	11.823	8.2977	7.3471	11.922	11.478	13.432	9.3653
Tery_2593	113476202	[M]-Cell-wall/membrane/envelope-biogenesis	periplasmic protein TonB links inner and outer membranes-like [Trichodesmium erythraeum IMS101]	36.112	33.324	31.454	27.023	32.377	34.822	38.767	29.154	33.721	37.938	32.419	28.929	31.069	25.458	26.835	31.905	26.546	35.468	46.675	41.328	35.765	33.478	40.297	32.779
Tery_3688	113477161	[E]-Amino-acid-transport-and-metabolism	avtA gene product [Trichodesmium erythraeum IMS101]	18.959	23.142	18.872	26.151	24.976	21.888	17.893	24.989	19.269	23.847	22.552	24.107	25.42	23.244	24.502	29.778	23.597	21.496	21.782	18.368	21.856	22.957	19.701	26.223
Tery_4276	113477685	[L]-Replication,-recombination-and-repair	helicase-like protein [Trichodesmium erythraeum IMS101]	1.8056	0.92568	0	2.6151	0.92505	0.99493	0	2.0824	0.96345	0	1.4095	0	0.94148	1.1069	1.1667	1.0635	1.9664	1.0748	1.0372	0.91839	0	1.9131	0	0.93653
Tery_3700	113477171	[H]-Coenzyme-transport-and-metabolism	hypothetical protein [Trichodesmium erythraeum IMS101]	0	0	0	0	0	0	0	0	0	0	0	0	0.94148	0	0	0	0	0	0	1.8368	0	0	1.791	0
Tery_3869	113477320	[R]-General-function-prediction-only	WD-40 repeat-containing protein [Trichodesmium erythraeum IMS101]	3.6112	4.6284	1.7974	3.4868	6.4754	2.9848	2.9821	4.1648	2.8903	3.2519	0	2.4107	1.883	5.5343	4.667	5.3175	4.916	4.2991	7.2605	4.592	5.9608	1.9131	5.3729	4.6827
Tery_3158	113476698	none	hypothetical protein [Trichodesmium erythraeum IMS101]	8.1252	5.5541	7.1894	8.7171	5.5503	6.9645	4.9702	8.3296	5.7807	6.5037	8.4571	7.2322	7.5318	12.175	10.501	7.4444	9.8319	7.5234	6.2233	7.3471	8.9413	10.522	7.1639	10.302
Tery_1135	113474909	[M]-Cell-wall/membrane/envelope-biogenesis	group 1 glycosyl transferase [Trichodesmium erythraeum IMS101]	0.9028	0.92568	0.89868	0.87171	1.8501	0	1.9881	1.0412	1.9269	1.084	0	1.2054	0.94148	0	2.3335	0	0	1.0748	1.0372	0.91839	0.99347	2.8696	1.791	1.8731
Tery_4809	113478169	[P]-Inorganic-ion-transport-and-metabolism	calcium-translocating P-type ATPase [Trichodesmium erythraeum IMS101]	9.028	14.811	16.176	15.691	12.951	18.904	8.9463	8.3296	8.671	9.7556	12.686	8.4375	14.122	16.603	21.001	15.952	13.765	13.972	11.409	10.102	8.9413	15.304	11.641	9.3653
Tery_0914	113474725	[C]-Energy-production-and-conversion	2Fe-2S ferredoxin [Trichodesmium erythraeum IMS101]	10.834	8.3311	8.9868	6.9737	8.3255	8.9543	12.922	15.618	10.598	13.007	14.095	13.259	5.6489	11.069	9.3339	2.127	2.9496	3.2243	12.447	13.776	13.909	6.6957	6.2684	6.5557
Tery_3523	113477024	[J]-Translation,-ribosomal-structure-and-biogenesis	seryl-tRNA synthetase [Trichodesmium erythraeum IMS101]	27.084	25.919	24.264	24.408	22.201	22.883	16.899	16.659	16.379	18.427	21.143	16.875	27.303	34.313	32.669	31.905	38.344	37.617	26.968	28.47	27.817	28.696	25.969	29.969
Tery_1609	113475300	[U]-Intracellular-trafficking,-secretion,-and-vesicular-transport	type II and III secretion system protein [Trichodesmium erythraeum IMS101]	5.4168	6.4797	8.9868	11.332	11.101	4.9746	10.934	6.2472	10.598	11.923	1.4095	2.4107	11.298	9.9617	10.501	15.952	12.781	10.748	9.335	11.939	14.902	7.6522	13.432	9.3653
Tery_2351	113475983	none	hypothetical protein [Trichodesmium erythraeum IMS101]	0.9028	0.92568	0.89868	1.7434	0	0.99493	2.9821	2.0824	1.9269	1.084	0	2.4107	0.94148	0	0	1.0635	0	1.0748	0	0	2.9804	1.9131	1.791	1.8731
Tery_3452	113476956	[R]-General-function-prediction-only	HAD family hydrolase [Trichodesmium erythraeum IMS101]	4.514	2.777	3.5947	3.4868	4.6253	3.9797	3.9761	3.1236	2.8903	4.3358	2.819	3.6161	7.5318	1.1069	3.5002	4.254	4.916	4.2991	6.2233	4.592	2.9804	4.7826	4.4774	4.6827
Tery_3238	113476765	[R]-General-function-prediction-only	glycosyl transferase family protein [Trichodesmium erythraeum IMS101]	6.3196	9.2568	10.784	6.9737	7.4004	9.9493	6.9582	7.2884	8.671	7.5877	5.6381	2.4107	17.888	9.9617	11.667	11.698	18.681	8.5982	18.67	17.449	16.889	17.218	20.596	21.54
Tery_1661	113475344	[H]-Coenzyme-transport-and-metabolism	5-amino-6-(5-phosphoribosylamino)uracil reductase / diaminohydroxyphosphoribosylaminopyrimidine deaminase [Trichodesmium erythraeum IMS101]	0	0	0	0	0	0	0	0	0	0	0	0	0.94148	1.1069	0	7.4444	7.8655	7.5234	0	0.91839	0	1.9131	2.6865	2.8096
Tery_0866	113474684	[H]-Coenzyme-transport-and-metabolism	hydrogenobyrinic acid a,c-diamide cobaltochelatase [Trichodesmium erythraeum IMS101]	1.8056	4.6284	2.696	1.7434	5.5503	2.9848	0.99403	2.0824	0.96345	3.2519	1.4095	1.2054	4.7074	3.3206	8.1672	2.127	4.916	2.1496	7.2605	11.021	6.9543	6.6957	9.8504	3.7461
Tery_2675	113476278	none	sulfotransferase [Trichodesmium erythraeum IMS101]	0.9028	0.92568	1.7974	0.87171	0	0	1.9881	1.0412	0.96345	1.084	0	0	0.94148	0	0	2.127	0	1.0748	0	0	0.99347	1.9131	0.89549	0
Tery_0800	113474629	[G]-Carbohydrate-transport-and-metabolism	ABC transporter-like protein [Trichodesmium erythraeum IMS101]	0.9028	0	0.89868	1.7434	0	0	0	0	0.96345	2.1679	0	0	0	0	0	0	1.9664	1.0748	0	0.91839	0.99347	0.95653	1.791	0.93653
Tery_1476	113475177	[S]-Function-unknown	hypothetical protein [Trichodesmium erythraeum IMS101]	15.348	13.885	12.582	13.076	12.951	12.934	13.916	12.494	13.488	15.175	14.095	13.259	14.122	6.6412	16.334	8.5079	9.8319	4.2991	12.447	18.368	16.889	13.391	13.432	14.048
Tery_4661	113478041	[H]-Coenzyme-transport-and-metabolism	S-adenosylmethionine synthetase [Trichodesmium erythraeum IMS101]	74.933	73.129	81.78	74.967	76.779	73.625	64.612	79.132	76.112	71.541	74.704	73.527	71.552	85.228	86.339	53.175	62.924	52.664	71.568	71.635	65.569	72.696	75.221	74.923
Tery_3995	113477430	[E]-Amino-acid-transport-and-metabolism	carboxypeptidase [Trichodesmium erythraeum IMS101]	5.4168	4.6284	6.2908	6.102	8.3255	5.9696	1.9881	4.1648	1.9269	6.5037	1.4095	0	5.6489	9.9617	3.5002	3.1905	3.9328	3.2243	3.1117	2.7552	1.9869	4.7826	6.2684	6.5557
Tery_0455	113474326	[M]-Cell-wall/membrane/envelope-biogenesis	glucosamine--fructose-6-phosphate aminotransferase [Trichodesmium erythraeum IMS101]	3.6112	7.4054	5.3921	6.9737	6.4754	5.9696	2.9821	0	4.8172	2.1679	1.4095	2.4107	3.7659	8.8549	9.3339	5.3175	3.9328	5.3739	7.2605	5.5104	7.9478	4.7826	4.4774	5.6192
Tery_0678	113474527	[K]-Transcription	BolA-like protein [Trichodesmium erythraeum IMS101]	5.4168	5.5541	6.2908	5.2302	6.4754	6.9645	4.9702	5.206	3.8538	4.3358	1.4095	2.4107	3.7659	4.4274	3.5002	4.254	2.9496	2.1496	9.335	5.5104	5.9608	6.6957	8.0594	8.4288
Tery_2627	113476234	[G]-Carbohydrate-transport-and-metabolism	nagB gene product [Trichodesmium erythraeum IMS101]	0	0	0	0	0	0	0	0	0	0	0	0	0	1.1069	0	1.0635	0	0	1.0372	0	0	1.9131	0.89549	0
Tery_1699	113475376	[O]-Posttranslational-modification,-protein-turnover,-chaperones	thioredoxin-disulfide reductase [Trichodesmium erythraeum IMS101]	20.764	13.885	19.771	24.408	18.501	18.904	6.9582	7.2884	10.598	5.4198	5.6381	8.4375	28.244	14.389	25.668	17.016	16.714	13.972	13.484	9.1839	13.909	13.391	17.91	14.985
Tery_3171	113476711	[C]-Energy-production-and-conversion	dihydrolipoamide dehydrogenase [Trichodesmium erythraeum IMS101]	51.46	59.243	54.82	54.046	51.803	57.706	49.702	44.772	52.026	45.526	56.381	49.42	62.138	66.412	67.671	63.809	65.874	64.487	58.084	53.267	44.706	55.479	57.311	55.255
Tery_1748	113475420	[U]-Intracellular-trafficking,-secretion,-and-vesicular-transport	type II secretion system protein E [Trichodesmium erythraeum IMS101]	6.3196	9.2568	8.9868	12.204	8.3255	15.919	13.916	11.453	13.488	10.84	7.0476	8.4375	14.122	13.282	12.834	11.698	16.714	13.972	17.633	16.531	13.909	9.5653	9.8504	14.048
Tery_2641	113476248	[R]-General-function-prediction-only	phospholipase/carboxylesterase [Trichodesmium erythraeum IMS101]	6.3196	2.777	4.4934	3.4868	4.6253	2.9848	4.9702	7.2884	5.7807	3.2519	2.819	4.8214	6.5904	7.748	3.5002	4.254	6.8823	4.2991	7.2605	7.3471	6.9543	7.6522	7.1639	6.5557
Tery_3125	113476669	none	hypothetical protein [Trichodesmium erythraeum IMS101]	2.7084	2.777	1.7974	4.3585	3.7002	1.9899	2.9821	5.206	2.8903	1.084	4.2286	3.6161	6.5904	2.2137	5.8337	4.254	2.9496	3.2243	5.1861	5.5104	4.9674	8.6088	5.3729	4.6827
Tery_2345	113475977	[G]-Carbohydrate-transport-and-metabolism	glycoside hydrolase family protein [Trichodesmium erythraeum IMS101]	5.4168	2.777	2.696	6.102	3.7002	2.9848	3.9761	4.1648	4.8172	8.6716	2.819	7.2322	5.6489	4.4274	2.3335	4.254	5.8991	3.2243	3.1117	5.5104	5.9608	3.8261	7.1639	6.5557
Tery_3304	113476822	[F]-Nucleotide-transport-and-metabolism	IMP dehydrogenase [Trichodesmium erythraeum IMS101]	18.959	24.068	14.379	20.049	19.426	18.904	14.91	16.659	16.379	19.511	12.686	15.67	25.42	24.351	19.835	24.46	20.647	24.72	21.782	17.449	18.876	20.087	14.328	19.667
Tery_2459	113476083	[N]-Cell-motility	hypothetical protein [Trichodesmium erythraeum IMS101]	23.473	24.993	25.163	22.664	27.752	27.858	24.851	24.989	26.977	23.847	25.371	22.902	30.127	28.778	32.669	30.841	29.496	25.795	30.079	34.899	32.785	27.739	25.074	25.286
Tery_4265	113477674	[H]-Coenzyme-transport-and-metabolism	FAD-binding monooxygenase [Trichodesmium erythraeum IMS101]	2.7084	2.777	1.7974	3.4868	2.7752	1.9899	2.9821	3.1236	0.96345	2.1679	1.4095	3.6161	0.94148	1.1069	2.3335	1.0635	0.98319	3.2243	1.0372	1.8368	1.9869	0.95653	3.5819	1.8731
Tery_1000	113474790	[R]-General-function-prediction-only	ankyrin [Trichodesmium erythraeum IMS101]	5.4168	3.7027	4.4934	5.2302	4.6253	2.9848	4.9702	6.2472	5.7807	7.5877	4.2286	4.8214	7.5318	4.4274	5.8337	6.3809	4.916	10.748	5.1861	4.592	8.9413	7.6522	4.4774	7.4923
Tery_5015	113478339	[T]-Signal-transduction-mechanisms	anti-sigma-factor antagonist [Trichodesmium erythraeum IMS101]	10.834	9.2568	12.582	13.076	12.951	10.944	15.905	14.577	15.415	10.84	9.8666	12.054	11.298	9.9617	9.3339	14.889	14.748	18.271	14.521	19.286	9.9347	15.304	17.91	18.731
Tery_3376	113476890	[G]-Carbohydrate-transport-and-metabolism	pgk gene product [Trichodesmium erythraeum IMS101]	103.82	116.64	109.64	101.12	94.355	104.47	113.32	116.62	115.61	109.48	133.9	122.95	122.39	158.28	128.34	153.14	130.76	166.59	144.17	123.98	118.22	132	119.1	127.37
Tery_2690	113476291	none	hypothetical protein [Trichodesmium erythraeum IMS101]	3.6112	3.7027	4.4934	2.6151	4.6253	2.9848	0.99403	3.1236	1.9269	1.084	1.4095	1.2054	3.7659	2.2137	1.1667	3.1905	1.9664	4.2991	4.1489	2.7552	1.9869	1.9131	2.6865	2.8096
Tery_0130	113474037	[E]-Amino-acid-transport-and-metabolism	extracellular ligand-binding receptor [Trichodesmium erythraeum IMS101]	18.959	19.439	17.075	24.408	21.276	18.904	15.905	20.824	19.269	20.595	15.505	16.875	25.42	23.244	25.668	25.524	32.445	29.019	26.968	28.47	24.837	25.826	26.865	29.033
Tery_0069	113473990	[E]-Amino-acid-transport-and-metabolism	leucyl aminopeptidase [Trichodesmium erythraeum IMS101]	37.015	33.324	37.745	27.895	32.377	31.838	37.773	39.566	38.538	36.854	43.695	42.188	43.308	44.274	46.67	40.413	50.143	46.215	48.749	51.43	44.706	49.739	49.252	59.002
Tery_0561	113474421	[C]-Energy-production-and-conversion	zinc-binding alcohol dehydrogenase [Trichodesmium erythraeum IMS101]	1.8056	1.8514	2.696	3.4868	1.8501	0.99493	3.9761	2.0824	4.8172	7.5877	4.2286	6.0268	1.883	3.3206	3.5002	5.3175	4.916	6.4487	4.1489	6.4287	4.9674	7.6522	5.3729	3.7461
Tery_1823	113475492	[C]-Energy-production-and-conversion	geranylgeranyl reductase [Trichodesmium erythraeum IMS101]	10.834	11.108	12.582	9.5888	14.801	10.944	5.9642	10.412	8.671	5.4198	8.4571	10.848	13.181	11.069	12.834	6.3809	5.8991	6.4487	9.335	7.3471	9.9347	7.6522	11.641	10.302
Tery_1892	113475560	none	peptidase-like protein [Trichodesmium erythraeum IMS101]	67.71	62.02	66.502	67.122	72.154	60.69	91.451	80.173	105.98	105.14	95.847	100.04	61.196	23.244	35.002	76.571	68.823	63.412	96.461	95.513	107.3	88.001	92.235	88.971
Tery_2468	113476090	none	hypothetical protein [Trichodesmium erythraeum IMS101]	0.9028	0.92568	0.89868	0.87171	0.92505	0	1.9881	2.0824	1.9269	2.1679	1.4095	1.2054	0.94148	0	1.1667	2.127	1.9664	2.1496	1.0372	0.91839	0.99347	1.9131	1.791	1.8731
Tery_4162	113477580	[R]-General-function-prediction-only	alpha/beta hydrolase fold protein [Trichodesmium erythraeum IMS101]	3.6112	4.6284	4.4934	7.8454	2.7752	2.9848	10.934	6.2472	5.7807	7.5877	7.0476	6.0268	7.5318	6.6412	5.8337	11.698	8.8487	12.897	10.372	14.694	11.922	8.6088	7.1639	8.4288
Tery_3804	113477261	none	circadian clock protein KaiB [Trichodesmium erythraeum IMS101]	5.4168	6.4797	4.4934	5.2302	7.4004	3.9797	4.9702	5.206	4.8172	4.3358	5.6381	3.6161	5.6489	1.1069	5.8337	5.3175	4.916	5.3739	4.1489	4.592	5.9608	5.7392	4.4774	3.7461
Tery_3686	113477159	[F]-Nucleotide-transport-and-metabolism	5'-methylthioadenosine phosphorylase [Trichodesmium erythraeum IMS101]	11.736	5.5541	8.9868	8.7171	9.2505	9.9493	6.9582	7.2884	11.561	6.5037	4.2286	7.2322	5.6489	12.175	12.834	12.762	11.798	11.823	9.335	10.102	8.9413	8.6088	12.537	12.175
Tery_2218	113475859	[H]-Coenzyme-transport-and-metabolism	protoporphyrinogen oxidase [Trichodesmium erythraeum IMS101]	23.473	15.737	19.771	17.434	17.576	17.909	21.869	27.071	24.086	21.679	22.552	24.107	22.595	28.778	26.835	30.841	28.513	31.169	34.228	38.572	40.732	34.435	33.133	24.35
Tery_2528	113476144	[G]-Carbohydrate-transport-and-metabolism	ribose-5-phosphate isomerase A [Trichodesmium erythraeum IMS101]	24.376	24.068	18.872	19.178	27.752	18.904	24.851	28.113	27.94	23.847	23.962	30.134	24.478	23.244	21.001	35.095	31.462	34.393	29.042	34.899	32.785	27.739	22.387	25.286
Tery_2139	113475785	none	hypothetical protein [Trichodesmium erythraeum IMS101]	2.7084	4.6284	1.7974	2.6151	1.8501	1.9899	5.9642	3.1236	2.8903	4.3358	0	1.2054	2.8244	3.3206	3.5002	3.1905	2.9496	3.2243	2.0744	4.592	3.9739	3.8261	2.6865	1.8731
Tery_4323	113477729	[T]-Signal-transduction-mechanisms	two component LuxR family transcriptional regulator [Trichodesmium erythraeum IMS101]	0.9028	0.92568	0.89868	2.6151	2.7752	0	0	1.0412	1.9269	1.084	0	1.2054	2.8244	1.1069	0	0	0.98319	1.0748	1.0372	1.8368	0.99347	1.9131	1.791	0.93653
Tery_0648	113474500	none	hypothetical protein [Trichodesmium erythraeum IMS101]	1.8056	0.92568	1.7974	0.87171	3.7002	1.9899	0.99403	4.1648	4.8172	1.084	0	2.4107	0	2.2137	1.1667	3.1905	0.98319	1.0748	2.0744	1.8368	1.9869	0	0	0.93653
Tery_4315	113477722	[E]-Amino-acid-transport-and-metabolism	saccharopine dehydrogenase [Trichodesmium erythraeum IMS101]	1.8056	0	2.696	0.87171	1.8501	1.9899	0	3.1236	0.96345	1.084	0	2.4107	1.883	2.2137	1.1667	4.254	2.9496	4.2991	1.0372	2.7552	3.9739	2.8696	0	1.8731
Tery_0331	113474217	[R]-General-function-prediction-only	ABC transporter-like protein [Trichodesmium erythraeum IMS101]	15.348	11.108	11.683	7.8454	11.101	13.929	3.9761	5.206	6.7441	7.5877	1.4095	7.2322	9.4148	14.389	15.168	8.5079	9.8319	8.5982	7.2605	6.4287	7.9478	7.6522	10.746	7.4923
Tery_4144	113477564	[S]-Function-unknown	iron-sulfur cluster assembly accessory protein [Trichodesmium erythraeum IMS101]	5.4168	6.4797	5.3921	5.2302	5.5503	4.9746	4.9702	5.206	4.8172	4.3358	7.0476	4.8214	5.6489	5.5343	3.5002	1.0635	2.9496	2.1496	2.0744	3.6736	2.9804	4.7826	3.5819	5.6192
Tery_2822	113476410	[S]-Function-unknown	hypothetical protein [Trichodesmium erythraeum IMS101]	10.834	8.3311	11.683	14.819	11.101	9.9493	12.922	14.577	11.561	16.259	15.505	13.259	13.181	7.748	9.3339	10.635	12.781	12.897	10.372	15.613	13.909	10.522	14.328	15.921
Tery_0948	113474751	[G]-Carbohydrate-transport-and-metabolism	glpX gene product [Trichodesmium erythraeum IMS101]	107.43	104.6	112.34	106.35	97.13	105.46	128.23	110.37	118.5	107.31	108.53	100.04	99.797	88.549	107.34	70.19	80.622	82.758	90.238	112.96	97.36	127.22	115.52	118
Tery_3384	113476897	[D]-Cell-cycle-control,-cell-division,-chromosome-partitioning	cell division topological specificity factor MinE [Trichodesmium erythraeum IMS101]	1.8056	0.92568	1.7974	0.87171	0.92505	0.99493	0.99403	1.0412	0.96345	0	1.4095	0	2.8244	1.1069	1.1667	4.254	3.9328	2.1496	3.1117	1.8368	1.9869	0.95653	1.791	1.8731
Tery_0170	113474074	none	hypothetical protein [Trichodesmium erythraeum IMS101]	0.9028	0.92568	0.89868	0.87171	0.92505	0	1.9881	2.0824	0.96345	0	0	0	2.8244	2.2137	2.3335	2.127	0.98319	3.2243	2.0744	1.8368	1.9869	0.95653	1.791	0.93653
Tery_2179	113475822	[F]-Nucleotide-transport-and-metabolism	dihydroorotase [Trichodesmium erythraeum IMS101]	0.9028	1.8514	0	2.6151	0.92505	0.99493	0	1.0412	0.96345	1.084	1.4095	0	0.94148	0	0	3.1905	1.9664	3.2243	0	0	0.99347	0.95653	1.791	2.8096
Tery_1450	113475152	[Q]-Secondary-metabolites-biosynthesis,-transport-and-catabolism	hemolysin-type calcium-binding protein [Trichodesmium erythraeum IMS101]	18.959	17.588	18.872	3.4868	7.4004	2.9848	4.9702	3.1236	5.7807	5.4198	1.4095	0	12.239	2.2137	8.1672	7.4444	3.9328	10.748	15.558	18.368	13.909	11.478	14.328	8.4288
Tery_2602	113476209	[S]-Function-unknown	prolyl 4-hydroxylase subunit alpha [Trichodesmium erythraeum IMS101]	0	0	0	0	0	0	0	0	0	0	0	0	0.94148	1.1069	1.1667	1.0635	2.9496	1.0748	1.0372	0.91839	0	0.95653	2.6865	0.93653
Tery_3023	113476588	[R]-General-function-prediction-only	alpha/beta hydrolase fold protein [Trichodesmium erythraeum IMS101]	0.9028	1.8514	1.7974	0.87171	0.92505	0	2.9821	0	0.96345	0	0	0	1.883	2.2137	1.1667	1.0635	0	0	1.0372	0	0	0	1.791	0
Tery_0766	113474605	none	hypothetical protein [Trichodesmium erythraeum IMS101]	0.9028	2.777	1.7974	2.6151	0.92505	0.99493	1.9881	2.0824	1.9269	0	0	0	0.94148	2.2137	2.3335	2.127	3.9328	3.2243	1.0372	2.7552	2.9804	0.95653	0	0.93653
Tery_0597	113474453	[E]-Amino-acid-transport-and-metabolism	ribose-phosphate pyrophosphokinase [Trichodesmium erythraeum IMS101]	9.9308	9.2568	10.784	7.8454	11.101	6.9645	13.916	11.453	12.525	7.5877	8.4571	12.054	6.5904	12.175	11.667	8.5079	8.8487	8.5982	12.447	12.857	8.9413	9.5653	10.746	9.3653
Tery_1457	113475159	[J]-Translation,-ribosomal-structure-and-biogenesis	thrS gene product [Trichodesmium erythraeum IMS101]	18.056	20.365	17.075	22.664	19.426	20.893	17.893	15.618	13.488	18.427	14.095	18.08	22.595	19.923	24.502	20.206	23.597	20.421	20.744	14.694	15.896	18.174	17.91	19.667
Tery_2484	113476104	none	photosystem antenna protein-like protein [Trichodesmium erythraeum IMS101]	7.2224	8.3311	4.4934	13.076	8.3255	11.939	3.9761	4.1648	6.7441	5.4198	5.6381	8.4375	18.83	5.5343	7.0004	20.206	22.613	21.496	9.335	7.3471	7.9478	18.174	19.701	17.794
Tery_3133	113476675	[C]-Energy-production-and-conversion	NADH:flavin oxidoreductase [Trichodesmium erythraeum IMS101]	1.8056	2.777	2.696	5.2302	3.7002	0	0	2.0824	4.8172	1.084	1.4095	0	6.5904	3.3206	1.1667	5.3175	2.9496	5.3739	5.1861	6.4287	5.9608	5.7392	7.1639	5.6192
Tery_2529	113476145	[C]-Energy-production-and-conversion	NAD(P)H-quinone oxidoreductase subunit 2 [Trichodesmium erythraeum IMS101]	8.1252	12.034	8.9868	10.46	4.6253	6.9645	9.9403	8.3296	7.7076	4.3358	1.4095	9.6429	3.7659	1.1069	4.667	2.127	1.9664	2.1496	3.1117	3.6736	2.9804	3.8261	7.1639	4.6827
Tery_4173	113477591	[H]-Coenzyme-transport-and-metabolism	farnesyl-diphosphate synthase [Trichodesmium erythraeum IMS101]	6.3196	9.2568	7.1894	7.8454	6.4754	6.9645	4.9702	5.206	7.7076	4.3358	5.6381	4.8214	5.6489	5.5343	7.0004	4.254	2.9496	4.2991	6.2233	2.7552	2.9804	7.6522	8.0594	7.4923
Tery_1646	113475332	[E]-Amino-acid-transport-and-metabolism	L-threonine aldolase [Trichodesmium erythraeum IMS101]	3.6112	3.7027	5.3921	3.4868	6.4754	3.9797	0.99403	1.0412	1.9269	2.1679	1.4095	2.4107	2.8244	9.9617	5.8337	4.254	5.8991	6.4487	1.0372	1.8368	1.9869	4.7826	4.4774	4.6827
Tery_4139	113477559	[C]-Energy-production-and-conversion	bifunctional nitrogenase molybdenum-cofactor biosynthesis protein NifE/NifN [Trichodesmium erythraeum IMS101]	25.278	24.068	26.062	16.562	20.351	22.883	28.827	28.113	32.757	26.015	22.552	32.545	16.005	18.817	23.335	5.3175	8.8487	8.5982	17.633	24.797	27.817	18.174	18.805	14.048
Tery_4181	113477598	[O]-Posttranslational-modification,-protein-turnover,-chaperones	hypothetical protein [Trichodesmium erythraeum IMS101]	12.639	10.182	10.784	10.46	13.876	3.9797	11.928	10.412	12.525	7.5877	7.0476	7.2322	8.4733	12.175	8.1672	13.825	12.781	16.122	9.335	12.857	10.928	13.391	10.746	13.111
Tery_0686	113474535	[H]-Coenzyme-transport-and-metabolism	type 11 methyltransferase [Trichodesmium erythraeum IMS101]	1.8056	2.777	0.89868	0.87171	1.8501	0.99493	1.9881	1.0412	1.9269	1.084	1.4095	2.4107	1.883	2.2137	1.1667	3.1905	3.9328	3.2243	2.0744	2.7552	1.9869	1.9131	2.6865	2.8096
Tery_4633	113478017	[F]-Nucleotide-transport-and-metabolism	phosphoribosylglycinamide formyltransferase [Trichodesmium erythraeum IMS101]	3.6112	0.92568	2.696	2.6151	3.7002	0.99493	0.99403	3.1236	1.9269	2.1679	0	2.4107	1.883	1.1069	4.667	2.127	1.9664	2.1496	2.0744	6.4287	3.9739	2.8696	5.3729	4.6827
Tery_3513	113477015	[S]-Function-unknown	hypothetical protein [Trichodesmium erythraeum IMS101]	0.9028	0.92568	0.89868	1.7434	1.8501	0.99493	0	1.0412	0	2.1679	1.4095	1.2054	1.883	3.3206	1.1667	2.127	3.9328	4.2991	3.1117	1.8368	0	2.8696	1.791	2.8096
Tery_1015	113474804	[L]-Replication,-recombination-and-repair	formamidopyrimidine-DNA glycosylase [Trichodesmium erythraeum IMS101]	0	0	0	0	0	0	0	0	0	0	0	0	0	0	0	1.0635	1.9664	1.0748	0	0	0	0	0	0.93653
Tery_4358	113477762	[E]-Amino-acid-transport-and-metabolism	cysteine desulfurase [Trichodesmium erythraeum IMS101]	12.639	10.182	10.784	7.8454	8.3255	5.9696	6.9582	5.206	8.671	6.5037	7.0476	3.6161	4.7074	9.9617	10.501	0	1.9664	1.0748	8.2977	8.2655	4.9674	4.7826	5.3729	6.5557
Tery_2998	113476565	[J]-Translation,-ribosomal-structure-and-biogenesis	50S ribosomal protein L6 [Trichodesmium erythraeum IMS101]	12.639	12.959	12.582	13.076	10.176	7.9594	8.9463	5.206	5.7807	7.5877	8.4571	8.4375	10.356	9.9617	10.501	10.635	7.8655	8.5982	8.2977	5.5104	4.9674	11.478	10.746	10.302
Tery_3593	113477083	[G]-Carbohydrate-transport-and-metabolism	PEP-utilizing protein [Trichodesmium erythraeum IMS101]	0	0.92568	1.7974	0	0	1.9899	0.99403	1.0412	0.96345	1.084	0	1.2054	0	0	1.1667	0	0	0	0	1.8368	0.99347	0.95653	0.89549	0
Tery_0211	113474112	none	hypothetical protein [Trichodesmium erythraeum IMS101]	12.639	10.182	11.683	9.5888	11.101	12.934	12.922	12.494	9.6345	14.091	8.4571	12.054	10.356	13.282	16.334	12.762	13.765	10.748	15.558	16.531	13.909	10.522	9.8504	13.111
Tery_1091	113474869	[S]-Function-unknown	phage tail Collar [Trichodesmium erythraeum IMS101]	31.598	32.399	27.859	23.536	26.826	27.858	40.755	44.772	44.319	42.274	39.467	37.366	33.893	29.885	33.835	36.159	29.496	30.094	59.121	56.022	52.654	51.653	55.52	54.319
Tery_1891	113475559	none	peptidase-like protein [Trichodesmium erythraeum IMS101]	111.95	112.01	115.03	105.48	112.86	99.493	126.24	122.86	132.96	139.83	126.86	128.97	94.148	56.45	73.505	121.24	117	105.33	160.77	138.68	150.01	102.35	126.26	106.76
Tery_3957	113477396	[H]-Coenzyme-transport-and-metabolism	cobyric acid synthase [Trichodesmium erythraeum IMS101]	0.9028	0.92568	0.89868	0.87171	0	1.9899	1.9881	2.0824	1.9269	1.084	0	0	0.94148	2.2137	2.3335	1.0635	1.9664	2.1496	2.0744	3.6736	2.9804	0.95653	0.89549	1.8731
Tery_1949	113475614	none	ferredoxin thioredoxin reductase subunit alpha [Trichodesmium erythraeum IMS101]	5.4168	2.777	3.5947	3.4868	0.92505	4.9746	0.99403	1.0412	1.9269	2.1679	2.819	4.8214	2.8244	6.6412	5.8337	2.127	0	1.0748	5.1861	2.7552	5.9608	3.8261	4.4774	3.7461
Tery_1795	113475466	[R]-General-function-prediction-only	short-chain dehydrogenase/reductase SDR [Trichodesmium erythraeum IMS101]	7.2224	7.4054	6.2908	6.9737	8.3255	5.9696	8.9463	10.412	6.7441	6.5037	7.0476	10.848	10.356	8.8549	8.1672	8.5079	8.8487	12.897	9.335	9.1839	9.9347	11.478	10.746	9.3653
Tery_4649	113478031	[E]-Amino-acid-transport-and-metabolism	oligopeptidase A [Trichodesmium erythraeum IMS101]	31.598	29.622	31.454	27.023	34.227	31.838	21.869	31.236	33.721	31.435	26.781	34.955	42.367	36.526	35.002	26.587	29.496	32.243	29.042	23.878	27.817	39.218	35.819	39.334
Tery_4714	113478089	none	hypothetical protein [Trichodesmium erythraeum IMS101]	1.8056	0.92568	1.7974	0.87171	0	0	0	1.0412	0.96345	1.084	0	1.2054	1.883	2.2137	2.3335	1.0635	0.98319	0	1.0372	1.8368	0.99347	0.95653	0.89549	0.93653
Tery_0698	113474545	[I]-Lipid-transport-and-metabolism	short-chain dehydrogenase/reductase SDR [Trichodesmium erythraeum IMS101]	5.4168	3.7027	4.4934	2.6151	3.7002	1.9899	3.9761	3.1236	2.8903	3.2519	4.2286	3.6161	2.8244	1.1069	1.1667	2.127	2.9496	2.1496	2.0744	1.8368	0.99347	4.7826	1.791	1.8731
Tery_3660	113477134	[R]-General-function-prediction-only	hydrolase [Trichodesmium erythraeum IMS101]	1.8056	1.8514	1.7974	0.87171	0.92505	0	0.99403	2.0824	2.8903	2.1679	0	1.2054	2.8244	0	2.3335	0	0	0	1.0372	1.8368	0.99347	1.9131	0.89549	1.8731
Tery_2580	113476189	none	hypothetical protein [Trichodesmium erythraeum IMS101]	0	0	0	0	0	0	0	0	0	0	0	0	0	0	0	0	1.9664	0	1.0372	0.91839	1.9869	0.95653	0.89549	0
Tery_0119	113474028	none	hypothetical protein [Trichodesmium erythraeum IMS101]	0	0	0	0	0	0	0	0	0	0	0	0	0.94148	0	0	2.127	0.98319	0	0	0.91839	1.9869	0.95653	0.89549	1.8731
Tery_4105	113477525	none	phycobilisome linker polypeptide [Trichodesmium erythraeum IMS101]	37.918	38.878	50.326	39.227	41.627	34.822	43.737	37.483	32.757	34.686	49.333	37.366	46.132	68.625	40.836	56.365	41.294	44.066	36.303	42.246	34.772	37.305	37.61	40.271
Tery_1112	113474887	none	hypothetical protein [Trichodesmium erythraeum IMS101]	1.8056	0	0	1.7434	0	0	0	0	0	0	0	0	0	0	0	0	0	0	0	0	0	0	0	0
Tery_2886	113476469	none	hypothetical protein [Trichodesmium erythraeum IMS101]	0.9028	1.8514	1.7974	2.6151	2.7752	2.9848	2.9821	2.0824	2.8903	3.2519	2.819	1.2054	2.8244	2.2137	1.1667	2.127	2.9496	4.2991	4.1489	3.6736	3.9739	2.8696	3.5819	2.8096
Tery_0485	113474353	[C]-Energy-production-and-conversion	radical SAM family protein [Trichodesmium erythraeum IMS101]	0.9028	0.92568	0	0	1.8501	0	0	0	0	0	0	0	0.94148	4.4274	3.5002	0	0.98319	1.0748	1.0372	0.91839	1.9869	0	0	0
Tery_0758	113474598	[J]-Translation,-ribosomal-structure-and-biogenesis	hisS gene product [Trichodesmium erythraeum IMS101]	18.056	14.811	17.974	13.947	12.951	13.929	15.905	21.865	21.196	24.931	18.324	21.696	18.83	18.817	24.502	13.825	16.714	22.57	21.782	20.205	16.889	20.087	16.119	14.048
Tery_1169	113474942	none	hypothetical protein [Trichodesmium erythraeum IMS101]	10.834	10.182	13.48	14.819	14.801	14.924	14.91	14.577	11.561	9.7556	15.505	9.6429	17.888	13.282	14.001	17.016	13.765	11.823	16.595	14.694	13.909	14.348	12.537	14.985
Tery_3494	113476996	[K]-Transcription	response regulator receiver protein [Trichodesmium erythraeum IMS101]	6.3196	5.5541	6.2908	7.8454	3.7002	3.9797	8.9463	7.2884	8.671	10.84	7.0476	8.4375	9.4148	3.3206	7.0004	8.5079	5.8991	6.4487	8.2977	11.021	8.9413	9.5653	10.746	8.4288
Tery_4221	113477634	[T]-Signal-transduction-mechanisms	PAS/PAC sensor signal transduction histidine kinase [Trichodesmium erythraeum IMS101]	0	0.92568	0.89868	2.6151	0.92505	0	1.9881	1.0412	1.9269	1.084	0	2.4107	0	2.2137	0	0	0	1.0748	1.0372	1.8368	1.9869	0.95653	0.89549	0.93653
Tery_3961	113477398	[L]-Replication,-recombination-and-repair	DNA gyrase subunit B [Trichodesmium erythraeum IMS101]	28.89	33.324	25.163	32.253	29.602	26.863	20.875	20.824	19.269	23.847	23.962	16.875	28.244	44.274	42.003	31.905	33.429	34.393	25.93	24.797	24.837	25.826	30.447	28.096
Tery_1901	113475568	[L]-Replication,-recombination-and-repair	DNA topoisomerase IV subunit A [Trichodesmium erythraeum IMS101]	6.3196	7.4054	7.1894	7.8454	6.4754	6.9645	1.9881	3.1236	4.8172	5.4198	5.6381	1.2054	11.298	2.2137	4.667	8.5079	2.9496	2.1496	1.0372	5.5104	5.9608	7.6522	9.8504	14.985
Tery_0512	113474379	none	photosystem I assembly protein Ycf4 [Trichodesmium erythraeum IMS101]	2.7084	1.8514	0.89868	0	0.92505	0	0.99403	0	0.96345	1.084	1.4095	1.2054	1.883	1.1069	2.3335	2.127	1.9664	3.2243	3.1117	1.8368	1.9869	1.9131	1.791	0.93653
Tery_3495	113476997	[M]-Cell-wall/membrane/envelope-biogenesis	rfaE bifunctional protein [Trichodesmium erythraeum IMS101]	5.4168	4.6284	5.3921	4.3585	4.6253	2.9848	11.928	10.412	11.561	11.923	7.0476	7.2322	5.6489	5.5343	5.8337	8.5079	12.781	11.823	14.521	11.939	9.9347	8.6088	9.8504	12.175
Tery_0629	113474483	none	hypothetical protein [Trichodesmium erythraeum IMS101]	4.514	5.5541	4.4934	6.102	5.5503	4.9746	3.9761	4.1648	2.8903	5.4198	7.0476	4.8214	4.7074	2.2137	4.667	4.254	4.916	4.2991	4.1489	2.7552	3.9739	5.7392	6.2684	4.6827
Tery_0568	113474427	none	hypothetical protein [Trichodesmium erythraeum IMS101]	0.9028	0	0.89868	2.6151	1.8501	0.99493	0	1.0412	0.96345	0	0	0	0	0	0	0	0	0	0	0	0	0	0	0
Tery_3131	113476673	none	hypothetical protein [Trichodesmium erythraeum IMS101]	11.736	8.3311	8.9868	11.332	9.2505	7.9594	10.934	9.3708	12.525	7.5877	9.8666	6.0268	6.5904	6.6412	10.501	4.254	5.8991	3.2243	9.335	8.2655	7.9478	7.6522	9.8504	8.4288
Tery_2881	113476465	[G]-Carbohydrate-transport-and-metabolism	glyceraldehyde-3-phosphate dehydrogenase [Trichodesmium erythraeum IMS101]	36.112	37.953	35.947	39.227	45.327	36.812	37.773	36.442	40.465	34.686	32.419	31.339	43.308	38.74	44.336	42.54	45.227	41.916	50.824	47.756	49.674	43.044	43.879	44.017
Tery_3010	113476577	[J]-Translation,-ribosomal-structure-and-biogenesis	rplW gene product [Trichodesmium erythraeum IMS101]	25.278	26.845	26.062	28.766	25.901	32.833	17.893	21.865	17.342	21.679	21.143	22.902	26.361	30.992	31.502	29.778	24.58	26.869	20.744	20.205	19.869	22	22.387	19.667
Tery_0216	113474117	none	AbrB family transcriptional regulator [Trichodesmium erythraeum IMS101]	8.1252	6.4797	7.1894	6.9737	6.4754	8.9543	6.9582	8.3296	5.7807	7.5877	5.6381	6.0268	8.4733	1.1069	2.3335	2.127	2.9496	2.1496	5.1861	5.5104	5.9608	6.6957	7.1639	6.5557
Tery_3470	113476972	[Q]-Secondary-metabolites-biosynthesis,-transport-and-catabolism	hemolysin-type calcium-binding protein [Trichodesmium erythraeum IMS101]	46.946	42.581	52.124	45.329	52.728	43.777	73.558	78.09	69.368	80.212	47.924	68.705	39.542	44.274	61.837	68.063	78.655	66.636	58.084	71.635	75.504	56.435	45.67	45.89
Tery_0655	113474506	none	hypothetical protein [Trichodesmium erythraeum IMS101]	3.6112	1.8514	2.696	0.87171	0	1.9899	1.9881	2.0824	1.9269	2.1679	2.819	2.4107	2.8244	1.1069	0	1.0635	0.98319	2.1496	2.0744	2.7552	1.9869	1.9131	2.6865	2.8096
Tery_1179	113474949	[R]-General-function-prediction-only	peptidase M16C associated [Trichodesmium erythraeum IMS101]	65.905	62.946	70.996	65.378	68.454	75.614	70.576	72.884	75.149	66.121	69.066	62.679	70.611	73.053	80.505	67	71.773	73.085	61.196	63.369	60.602	76.522	68.057	65.557
Tery_3830	113477285	[S]-Function-unknown	filamentous hemagglutinin outer membrane protein [Trichodesmium erythraeum IMS101]	0	0	1.7974	1.7434	0.92505	0	0	2.0824	0	0	0	0	0.94148	0	0	0	0	0	0	0	0.99347	1.9131	0	0
Tery_2052	113475705	[E]-Amino-acid-transport-and-metabolism	peptidase S9, prolyl oligopeptidase active site region [Trichodesmium erythraeum IMS101]	11.736	7.4054	10.784	11.332	17.576	9.9493	8.9463	10.412	11.561	9.7556	5.6381	3.6161	14.122	21.03	15.168	14.889	16.714	11.823	15.558	19.286	16.889	13.391	14.328	14.985
Tery_1095	113474872	[G]-Carbohydrate-transport-and-metabolism	glmM gene product [Trichodesmium erythraeum IMS101]	0	0	0	0	0	0	0	0	0	0	0	0	0	0	0	0	0	1.0748	2.0744	1.8368	0.99347	0.95653	1.791	0
Tery_0474	113474342	[J]-Translation,-ribosomal-structure-and-biogenesis	30S ribosomal protein S7 [Trichodesmium erythraeum IMS101]	29.792	31.473	31.454	29.638	32.377	34.822	19.881	27.071	21.196	27.099	29.6	25.313	31.069	33.206	35.002	29.778	29.496	26.869	26.968	22.041	26.824	20.087	23.283	25.286
Tery_3983	113477420	[C]-Energy-production-and-conversion	malate dehydrogenase [Trichodesmium erythraeum IMS101]	31.598	34.25	33.251	31.381	34.227	34.822	39.761	35.401	34.684	33.602	42.286	39.777	43.308	47.595	45.503	43.603	47.193	42.991	49.786	44.083	49.674	40.174	38.506	43.081
Tery_4098	113477518	[S]-Function-unknown	pentapeptide repeat-containing protein [Trichodesmium erythraeum IMS101]	2.7084	1.8514	3.5947	0.87171	1.8501	1.9899	0.99403	1.0412	0.96345	2.1679	0	1.2054	0.94148	1.1069	2.3335	7.4444	2.9496	3.2243	4.1489	4.592	3.9739	1.9131	2.6865	0.93653
Tery_0721	113474565	[G]-Carbohydrate-transport-and-metabolism	transketolase [Trichodesmium erythraeum IMS101]	132.71	128.67	131.21	113.32	126.73	138.29	173.96	157.22	146.44	170.18	183.24	162.72	125.22	139.46	136.51	99.968	117.98	110.7	125.5	146.94	125.18	133.91	121.79	122.69
Tery_0739	113474582	[T]-Signal-transduction-mechanisms	serine phosphatase [Trichodesmium erythraeum IMS101]	3.6112	0	0.89868	1.7434	1.8501	0	1.9881	2.0824	2.8903	0	0	0	2.8244	2.2137	2.3335	2.127	0.98319	2.1496	4.1489	2.7552	4.9674	1.9131	3.5819	0.93653
Tery_4000	113477435	[T]-Signal-transduction-mechanisms	response regulator receiver protein [Trichodesmium erythraeum IMS101]	0	0	0	0	0	0	0	0	0	0	0	0	0.94148	1.1069	1.1667	2.127	2.9496	1.0748	2.0744	1.8368	0.99347	0.95653	1.791	0.93653
Tery_0242	113474140	[S]-Function-unknown	glutamate--cysteine ligase [Trichodesmium erythraeum IMS101]	8.1252	7.4054	6.2908	7.8454	8.3255	6.9645	9.9403	11.453	7.7076	8.6716	7.0476	6.0268	9.4148	5.5343	8.1672	7.4444	5.8991	4.2991	9.335	5.5104	5.9608	6.6957	6.2684	7.4923
Tery_2788	113476381	[E]-Amino-acid-transport-and-metabolism	argC gene product [Trichodesmium erythraeum IMS101]	19.862	20.365	16.176	16.562	22.201	18.904	22.863	17.7	21.196	18.427	12.686	22.902	21.654	24.351	29.169	36.159	28.513	33.318	22.819	26.633	23.843	30.609	26.865	29.969
Tery_1704	113475381	[J]-Translation,-ribosomal-structure-and-biogenesis	leucyl-tRNA synthetase [Trichodesmium erythraeum IMS101]	22.57	26.845	21.568	20.049	21.276	23.878	26.839	18.742	21.196	17.343	16.914	16.875	32.952	24.351	29.169	24.46	29.496	30.094	28.005	25.715	22.85	35.392	33.133	29.033
Tery_0863	113474681	[O]-Posttranslational-modification,-protein-turnover,-chaperones	hypothetical protein [Trichodesmium erythraeum IMS101]	28.89	31.473	28.758	28.766	33.302	25.868	25.845	34.36	27.94	37.938	32.419	36.161	32.01	32.099	31.502	27.651	27.529	27.944	33.191	33.062	29.804	30.609	30.447	31.842
Tery_0316	113474203	none	hypothetical protein [Trichodesmium erythraeum IMS101]	1.8056	0.92568	1.7974	1.7434	0.92505	2.9848	1.9881	2.0824	1.9269	6.5037	1.4095	2.4107	0	0	1.1667	0	0	0	0	1.8368	0	2.8696	2.6865	1.8731
Tery_0217	113474118	[R]-General-function-prediction-only	creatininase [Trichodesmium erythraeum IMS101]	6.3196	5.5541	6.2908	3.4868	8.3255	8.9543	5.9642	7.2884	5.7807	8.6716	5.6381	4.8214	6.5904	5.5343	10.501	5.3175	6.8823	7.5234	4.1489	6.4287	6.9543	5.7392	7.1639	4.6827
Tery_3289	113476811	none	hypothetical protein [Trichodesmium erythraeum IMS101]	6.3196	6.4797	4.4934	6.9737	4.6253	6.9645	1.9881	7.2884	6.7441	5.4198	5.6381	3.6161	7.5318	4.4274	4.667	9.5714	6.8823	4.2991	5.1861	5.5104	4.9674	9.5653	5.3729	6.5557
Tery_0664	113474515	[C]-Energy-production-and-conversion	bifunctional aconitate hydratase 2/2-methylisocitrate dehydratase [Trichodesmium erythraeum IMS101]	49.654	40.73	46.731	42.714	49.953	44.772	43.737	54.143	53.953	46.61	35.238	45.804	46.132	53.129	68.838	21.27	23.597	19.346	33.191	29.389	26.824	20.087	20.596	25.286
Tery_3190	113476726	none	type 11 methyltransferase [Trichodesmium erythraeum IMS101]	0	0	2.696	0	0.92505	0.99493	2.9821	1.0412	1.9269	3.2519	2.819	1.2054	0.94148	0	0	2.127	0.98319	0	3.1117	3.6736	0.99347	1.9131	2.6865	2.8096
Tery_2519	113476137	none	hypothetical protein [Trichodesmium erythraeum IMS101]	0.9028	1.8514	1.7974	0.87171	0.92505	1.9899	1.9881	2.0824	0.96345	1.084	1.4095	1.2054	2.8244	4.4274	3.5002	2.127	3.9328	1.0748	2.0744	2.7552	0.99347	1.9131	0.89549	0.93653
Tery_3649	113477125	none	allophycocyanin subunit beta [Trichodesmium erythraeum IMS101]	114.66	113.86	113.23	123.78	132.28	117.4	99.403	108.29	101.16	120.32	109.94	119.33	126.16	133.93	106.17	134	110.12	127.9	125.5	110.21	103.32	113.83	108.35	115.19
Tery_2206	113475847	[H]-Coenzyme-transport-and-metabolism	type 12 methyltransferase [Trichodesmium erythraeum IMS101]	2.7084	1.8514	0.89868	2.6151	3.7002	2.9848	5.9642	7.2884	5.7807	6.5037	4.2286	8.4375	2.8244	1.1069	3.5002	0	0.98319	0	5.1861	1.8368	3.9739	6.6957	8.0594	5.6192
Tery_2394	113476024	none	hypothetical protein [Trichodesmium erythraeum IMS101]	12.639	15.737	8.9868	11.332	12.026	8.9543	5.9642	6.2472	5.7807	6.5037	4.2286	8.4375	5.6489	7.748	5.8337	7.4444	7.8655	6.4487	7.2605	5.5104	4.9674	4.7826	6.2684	7.4923
Tery_2485	113476105	none	photosystem antenna protein-like protein [Trichodesmium erythraeum IMS101]	6.3196	5.5541	5.3921	10.46	9.2505	9.9493	2.9821	4.1648	2.8903	2.1679	5.6381	2.4107	13.181	6.6412	9.3339	7.4444	6.8823	8.5982	4.1489	3.6736	7.9478	10.522	11.641	12.175
Tery_3408	113476921	[Q]-Secondary-metabolites-biosynthesis,-transport-and-catabolism	Na-Ca exchanger/integrin-beta4 [Trichodesmium erythraeum IMS101]	22.57	20.365	20.67	16.562	17.576	15.919	17.893	17.7	22.159	15.175	18.324	14.464	21.654	18.817	22.168	28.714	27.529	31.169	23.856	22.96	26.824	24.87	25.074	25.286
Tery_3978	113477415	[K]-Transcription	nusA gene product [Trichodesmium erythraeum IMS101]	11.736	14.811	14.379	14.819	13.876	9.9493	7.9523	11.453	10.598	11.923	11.276	13.259	18.83	14.389	16.334	15.952	17.697	13.972	9.335	12.857	12.915	10.522	18.805	14.985
Tery_3434	113476939	[M]-Cell-wall/membrane/envelope-biogenesis	glycosyl transferase family protein [Trichodesmium erythraeum IMS101]	4.514	4.6284	3.5947	5.2302	5.5503	3.9797	7.9523	4.1648	6.7441	8.6716	2.819	3.6161	5.6489	6.6412	7.0004	6.3809	8.8487	5.3739	7.2605	9.1839	7.9478	9.5653	10.746	8.4288
Tery_1138	113474912	[M]-Cell-wall/membrane/envelope-biogenesis	C-terminal processing peptidase-2 [Trichodesmium erythraeum IMS101]	16.25	21.291	19.771	22.664	23.126	20.893	16.899	20.824	19.269	22.763	14.095	21.696	28.244	19.923	19.835	19.143	19.664	22.57	20.744	18.368	21.856	20.087	19.701	21.54
Tery_3889	113477337	none	hypothetical protein [Trichodesmium erythraeum IMS101]	0	0	0	0	0	0	0	0	0	0	0	0	0	1.1069	1.1667	1.0635	0.98319	2.1496	4.1489	0	1.9869	0	0	0.93653
Tery_2498	113476117	[T]-Signal-transduction-mechanisms	signal transduction protein [Trichodesmium erythraeum IMS101]	0	0	0	0	0	0	0	0	0	0	0	0	12.239	9.9617	12.834	11.698	16.714	9.673	11.409	8.2655	12.915	10.522	10.746	7.4923
Tery_4328	113477733	[C]-Energy-production-and-conversion	microcompartments protein [Trichodesmium erythraeum IMS101]	4.514	3.7027	4.4934	6.102	5.5503	3.9797	2.9821	3.1236	1.9269	5.4198	2.819	4.8214	5.6489	6.6412	4.667	2.127	3.9328	5.3739	4.1489	2.7552	3.9739	4.7826	5.3729	6.5557
Tery_3259	113476784	none	hypothetical protein [Trichodesmium erythraeum IMS101]	2.7084	2.777	4.4934	3.4868	3.7002	3.9797	5.9642	4.1648	2.8903	3.2519	2.819	4.8214	4.7074	2.2137	4.667	5.3175	4.916	5.3739	5.1861	2.7552	3.9739	1.9131	1.791	2.8096
Tery_0731	113474574	[J]-Translation,-ribosomal-structure-and-biogenesis	queA gene product [Trichodesmium erythraeum IMS101]	0.9028	0.92568	0.89868	0.87171	1.8501	0.99493	1.9881	2.0824	1.9269	2.1679	0	3.6161	3.7659	2.2137	1.1667	4.254	4.916	2.1496	5.1861	7.3471	3.9739	4.7826	1.791	2.8096
Tery_4961	113478287	none	hypothetical protein [Trichodesmium erythraeum IMS101]	0.9028	1.8514	0.89868	3.4868	2.7752	1.9899	1.9881	3.1236	1.9269	0	1.4095	1.2054	0	1.1069	2.3335	1.0635	0.98319	0	0	1.8368	2.9804	2.8696	3.5819	2.8096
Tery_3348	113476862	[C]-Energy-production-and-conversion	pyridine nucleotide-disulfide oxidoreductase dimerisation subunit [Trichodesmium erythraeum IMS101]	4.514	2.777	1.7974	4.3585	3.7002	4.9746	3.9761	4.1648	4.8172	3.2519	1.4095	3.6161	2.8244	2.2137	4.667	4.254	3.9328	4.2991	6.2233	7.3471	5.9608	4.7826	2.6865	3.7461
Tery_4623	113478007	none	hypothetical protein [Trichodesmium erythraeum IMS101]	5.4168	2.777	3.5947	6.102	3.7002	3.9797	9.9403	7.2884	11.561	11.923	9.8666	8.4375	4.7074	3.3206	7.0004	7.4444	7.8655	7.5234	10.372	11.021	10.928	8.6088	8.9549	7.4923
Tery_3241	113476768	[C]-Energy-production-and-conversion	NAD(P)H-quinone oxidoreductase subunit 4 [Trichodesmium erythraeum IMS101]	2.7084	3.7027	4.4934	3.4868	2.7752	3.9797	1.9881	2.0824	1.9269	3.2519	0	1.2054	1.883	1.1069	2.3335	2.127	2.9496	3.2243	3.1117	1.8368	1.9869	1.9131	3.5819	2.8096
Tery_3279	113476803	[J]-Translation,-ribosomal-structure-and-biogenesis	ribonuclease T2 [Trichodesmium erythraeum IMS101]	3.6112	3.7027	3.5947	2.6151	3.7002	1.9899	1.9881	1.0412	2.8903	4.3358	0	2.4107	1.883	4.4274	8.1672	6.3809	6.8823	7.5234	3.1117	5.5104	3.9739	1.9131	3.5819	1.8731
Tery_3110	113476655	[Q]-Secondary-metabolites-biosynthesis,-transport-and-catabolism	taurine dioxygenase [Trichodesmium erythraeum IMS101]	15.348	16.662	15.278	14.819	16.651	11.939	15.905	16.659	19.269	17.343	18.324	19.286	20.713	13.282	18.668	14.889	12.781	9.673	11.409	16.531	12.915	20.087	17.91	21.54
Tery_0584	113474440	[O]-Posttranslational-modification,-protein-turnover,-chaperones	clpX gene product [Trichodesmium erythraeum IMS101]	9.028	7.4054	5.3921	7.8454	3.7002	6.9645	2.9821	8.3296	5.7807	4.3358	5.6381	6.0268	7.5318	5.5343	7.0004	11.698	7.8655	6.4487	6.2233	4.592	6.9543	6.6957	4.4774	10.302
Tery_3924	113477368	none	hypothetical protein [Trichodesmium erythraeum IMS101]	3.6112	1.8514	2.696	4.3585	2.7752	1.9899	0.99403	3.1236	4.8172	1.084	1.4095	2.4107	4.7074	3.3206	2.3335	5.3175	2.9496	4.2991	5.1861	3.6736	6.9543	3.8261	4.4774	5.6192
Tery_3461	113476965	[L]-Replication,-recombination-and-repair	DSH-like [Trichodesmium erythraeum IMS101]	13.542	10.182	5.3921	4.3585	2.7752	1.9899	0	1.0412	0	0	1.4095	1.2054	10.356	6.6412	4.667	3.1905	6.8823	5.3739	0	1.8368	2.9804	3.8261	1.791	6.5557
Tery_4494	113477892	none	hypothetical protein [Trichodesmium erythraeum IMS101]	1.8056	0.92568	1.7974	0.87171	0.92505	1.9899	0.99403	1.0412	0.96345	1.084	2.819	2.4107	0.94148	2.2137	0	1.0635	2.9496	1.0748	1.0372	0.91839	2.9804	1.9131	1.791	0.93653
Tery_1641	113475327	none	Tic22-like [Trichodesmium erythraeum IMS101]	7.2224	3.7027	4.4934	2.6151	6.4754	6.9645	1.9881	6.2472	6.7441	5.4198	2.819	3.6161	7.5318	5.5343	8.1672	18.079	14.748	10.748	7.2605	6.4287	5.9608	5.7392	7.1639	5.6192
Tery_0034	113473966	[H]-Coenzyme-transport-and-metabolism	hypothetical protein [Trichodesmium erythraeum IMS101]	5.4168	5.5541	5.3921	6.9737	6.4754	7.9594	3.9761	3.1236	3.8538	6.5037	4.2286	4.8214	11.298	5.5343	9.3339	13.825	9.8319	11.823	7.2605	6.4287	5.9608	9.5653	6.2684	8.4288
Tery_3157	113476697	[E]-Amino-acid-transport-and-metabolism	prolyl oligopeptidase [Trichodesmium erythraeum IMS101]	16.25	13.885	18.872	19.178	16.651	16.914	10.934	13.536	9.6345	13.007	7.0476	14.464	18.83	15.496	16.334	17.016	13.765	16.122	11.409	15.613	11.922	16.261	16.119	14.985
Tery_4593	113477981	none	hypothetical protein [Trichodesmium erythraeum IMS101]	82.155	81.46	74.591	72.352	71.229	82.579	87.475	80.173	74.185	91.052	91.619	86.786	91.323	88.549	81.672	79.762	83.571	89.206	78.828	99.186	82.458	91.827	88.653	90.844
Tery_0352	113474234	[H]-Coenzyme-transport-and-metabolism	8-amino-7-oxononanoate synthase [Trichodesmium erythraeum IMS101]	1.8056	0	0	0.87171	0	0	0	0	0	0	0	0	0	0	0	0	0	0	0	0	0	0	0	0
Tery_3681	113477154	[R]-General-function-prediction-only	WD-40 repeat-containing serine/threonine protein kinase [Trichodesmium erythraeum IMS101]	0	0	0.89868	1.7434	1.8501	0	1.9881	2.0824	1.9269	1.084	0	0	0	0	0	0	0.98319	0	0	1.8368	0	0	0	0
Tery_3124	113476668	none	hypothetical protein [Trichodesmium erythraeum IMS101]	8.1252	10.182	13.48	10.46	11.101	9.9493	9.9403	14.577	9.6345	7.5877	9.8666	13.259	13.181	8.8549	12.834	10.635	7.8655	9.673	14.521	9.1839	11.922	14.348	13.432	12.175
Tery_0087	113474005	[E]-Amino-acid-transport-and-metabolism	aspartate kinase [Trichodesmium erythraeum IMS101]	5.4168	6.4797	7.1894	3.4868	7.4004	3.9797	1.9881	4.1648	4.8172	3.2519	2.819	6.0268	8.4733	9.9617	8.1672	7.4444	6.8823	8.5982	8.2977	7.3471	8.9413	7.6522	9.8504	8.4288
Tery_1919	113475586	[R]-General-function-prediction-only	flavin reductase-like FMN-binding protein [Trichodesmium erythraeum IMS101]	11.736	8.3311	7.1894	6.9737	7.4004	7.9594	5.9642	5.206	3.8538	6.5037	1.4095	6.0268	12.239	7.748	9.3339	7.4444	9.8319	5.3739	9.335	11.939	11.922	9.5653	12.537	14.985
Tery_0171	113474075	[E]-Amino-acid-transport-and-metabolism	3-deoxy-7-phosphoheptulonate synthase [Trichodesmium erythraeum IMS101]	33.404	32.399	40.441	33.125	35.152	24.873	28.827	33.319	30.83	24.931	25.371	25.313	30.127	33.206	38.502	18.079	16.714	22.57	35.265	30.307	21.856	24.87	29.551	31.842
Tery_0381	113474261	none	hypothetical protein [Trichodesmium erythraeum IMS101]	1.8056	0.92568	1.7974	0	0	0.99493	0.99403	1.0412	0.96345	1.084	1.4095	0	1.883	0	1.1667	1.0635	0	1.0748	1.0372	0	0	1.9131	0.89549	0
Tery_1170	113474943	[M]-Cell-wall/membrane/envelope-biogenesis	peptidase M23B [Trichodesmium erythraeum IMS101]	9.028	6.4797	6.2908	6.9737	6.4754	4.9746	5.9642	11.453	8.671	5.4198	7.0476	6.0268	9.4148	8.8549	5.8337	11.698	7.8655	7.5234	8.2977	6.4287	6.9543	3.8261	8.9549	7.4923
Tery_0419	113474293	[Q]-Secondary-metabolites-biosynthesis,-transport-and-catabolism	hemolysin-type calcium-binding protein [Trichodesmium erythraeum IMS101]	79.447	73.129	70.996	75.839	82.33	84.569	81.511	74.967	81.893	80.212	95.847	79.554	91.323	79.694	80.505	131.87	117.98	134.35	102.68	101.94	103.32	109.04	113.73	104.89
Tery_2426	113476055	none	hypothetical protein [Trichodesmium erythraeum IMS101]	1.8056	0	0.89868	1.7434	0.92505	1.9899	0.99403	0	1.9269	1.084	0	0	0.94148	3.3206	2.3335	5.3175	1.9664	1.0748	0	1.8368	2.9804	0.95653	0	0.93653
Tery_1950	113475615	[T]-Signal-transduction-mechanisms	protein serine/threonine phosphatase [Trichodesmium erythraeum IMS101]	5.4168	2.777	3.5947	3.4868	2.7752	3.9797	5.9642	2.0824	5.7807	2.1679	0	2.4107	9.4148	8.8549	4.667	9.5714	11.798	7.5234	6.2233	8.2655	8.9413	6.6957	5.3729	4.6827
Tery_2302	113475938	[S]-Function-unknown	hypothetical protein [Trichodesmium erythraeum IMS101]	1.8056	0.92568	1.7974	0.87171	0	2.9848	0.99403	2.0824	1.9269	2.1679	0	2.4107	1.883	0	2.3335	1.0635	1.9664	0	2.0744	2.7552	3.9739	0	1.791	0.93653
Tery_3163	113476703	[G]-Carbohydrate-transport-and-metabolism	ppnK gene product [Trichodesmium erythraeum IMS101]	0	0	0	0	1.8501	0	0	0	0	0	0	0	0	2.2137	0	0	0	0	0	0.91839	0	0.95653	0	0
Tery_3992	113477427	[R]-General-function-prediction-only	short-chain dehydrogenase/reductase SDR [Trichodesmium erythraeum IMS101]	1.8056	1.8514	1.7974	1.7434	1.8501	2.9848	0.99403	0	0.96345	0	0	1.2054	2.8244	1.1069	3.5002	4.254	4.916	2.1496	1.0372	1.8368	1.9869	1.9131	0.89549	1.8731
Tery_4533	113477925	[P]-Inorganic-ion-transport-and-metabolism	superoxide dismutase [Trichodesmium erythraeum IMS101]	2.7084	0	1.7974	1.7434	0.92505	0	3.9761	4.1648	4.8172	2.1679	2.819	2.4107	0.94148	2.2137	1.1667	2.127	2.9496	2.1496	2.0744	2.7552	3.9739	0.95653	1.791	3.7461
Tery_1580	113475272	[C]-Energy-production-and-conversion	citrate synthase [Trichodesmium erythraeum IMS101]	26.181	28.696	26.062	21.793	25.901	24.873	29.821	26.03	25.05	29.267	31.009	30.134	26.361	15.496	26.835	9.5714	21.63	6.4487	21.782	26.633	23.843	26.783	22.387	23.413
Tery_4121	113477541	none	sulfotransferase [Trichodesmium erythraeum IMS101]	0	0	0	0	0	0	0	0	0	0	0	0	0	0	0	0	0	0	2.0744	0	0.99347	1.9131	0.89549	0.93653
Tery_1193	113474962	none	hypothetical protein [Trichodesmium erythraeum IMS101]	1.8056	0.92568	0	2.6151	0.92505	0	0	0	0	0	0	2.4107	2.8244	1.1069	0	1.0635	0	1.0748	2.0744	0	0	2.8696	2.6865	1.8731
Tery_3369	113476883	[C]-Energy-production-and-conversion	NADH ubiquinone oxidoreductase, 20 kDa subunit [Trichodesmium erythraeum IMS101]	1.8056	2.777	2.696	3.4868	4.6253	2.9848	2.9821	3.1236	3.8538	5.4198	2.819	1.2054	0.94148	0	4.667	1.0635	0	0	0	0.91839	1.9869	2.8696	2.6865	1.8731
Tery_1134	113474908	none	hypothetical protein [Trichodesmium erythraeum IMS101]	0	0	0	0	0	0	0	0	0	0	0	0	1.883	1.1069	2.3335	0	1.9664	1.0748	0	0.91839	0	0.95653	0	0
Tery_2105	113475753	[G]-Carbohydrate-transport-and-metabolism	sodium:galactoside symporter family protein [Trichodesmium erythraeum IMS101]	0.9028	1.8514	1.7974	1.7434	0	0	0.99403	0	0	0	0	1.2054	1.883	0	0	0	1.9664	1.0748	1.0372	1.8368	0	1.9131	0	1.8731
Tery_4754	113478121	[T]-Signal-transduction-mechanisms	Na-Ca exchanger/integrin-beta4 [Trichodesmium erythraeum IMS101]	17.153	15.737	15.278	10.46	18.501	7.9594	3.9761	9.3708	12.525	6.5037	1.4095	2.4107	18.83	3.3206	15.168	4.254	6.8823	7.5234	35.265	26.633	19.869	19.131	20.596	14.985
Tery_0930	113474737	[J]-Translation,-ribosomal-structure-and-biogenesis	translation initiation factor 3 [Trichodesmium erythraeum IMS101]	21.667	36.101	26.96	26.151	25.901	29.848	17.893	14.577	14.452	15.175	21.143	20.491	17.888	23.244	18.668	18.079	20.647	24.72	18.67	13.776	10.928	22.957	19.701	17.794
Tery_2311	113475947	[T]-Signal-transduction-mechanisms	anti-sigma-factor antagonist domain-containing protein [Trichodesmium erythraeum IMS101]	9.028	12.034	9.8855	8.7171	11.101	11.939	8.9463	10.412	10.598	8.6716	11.276	7.2322	10.356	11.069	8.1672	9.5714	10.815	9.673	11.409	12.857	7.9478	7.6522	8.0594	9.3653
Tery_4400	113477800	[S]-Function-unknown	hypothetical protein [Trichodesmium erythraeum IMS101]	13.542	16.662	13.48	14.819	13.876	16.914	15.905	13.536	17.342	16.259	15.505	16.875	14.122	13.282	18.668	20.206	20.647	17.196	15.558	15.613	21.856	18.174	16.119	21.54
Tery_4461	113477860	[C]-Energy-production-and-conversion	cob(II)yrinic acid a,c-diamide reductase [Trichodesmium erythraeum IMS101]	3.6112	3.7027	3.5947	3.4868	4.6253	3.9797	2.9821	5.206	5.7807	4.3358	4.2286	3.6161	4.7074	3.3206	3.5002	3.1905	3.9328	2.1496	5.1861	3.6736	4.9674	2.8696	4.4774	4.6827
Tery_2368	113476000	[R]-General-function-prediction-only	von Willebrand factor, type A [Trichodesmium erythraeum IMS101]	1.8056	2.777	1.7974	3.4868	4.6253	1.9899	0	3.1236	0.96345	1.084	1.4095	2.4107	4.7074	2.2137	3.5002	4.254	2.9496	4.2991	2.0744	1.8368	1.9869	3.8261	4.4774	5.6192
Tery_2833	113476419	[E]-Amino-acid-transport-and-metabolism	periplasmic polyamine-binding protein of ABC transporter [Trichodesmium erythraeum IMS101]	0	0	0	0	0	0	0	0	0	0	0	0	0.94148	0	0	1.0635	1.9664	2.1496	2.0744	0	0.99347	1.9131	0	0.93653
Tery_4486	113477884	[R]-General-function-prediction-only	hexapaptide repeat-containing transferase [Trichodesmium erythraeum IMS101]	2.7084	1.8514	1.7974	2.6151	2.7752	0.99493	1.9881	3.1236	3.8538	3.2519	1.4095	2.4107	4.7074	2.2137	3.5002	4.254	4.916	4.2991	4.1489	3.6736	3.9739	3.8261	4.4774	3.7461
Tery_1512	113475209	none	hypothetical protein [Trichodesmium erythraeum IMS101]	2.7084	4.6284	4.4934	6.9737	5.5503	4.9746	3.9761	6.2472	1.9269	2.1679	4.2286	6.0268	7.5318	6.6412	5.8337	7.4444	6.8823	4.2991	8.2977	3.6736	4.9674	4.7826	4.4774	5.6192
Tery_4136	113477556	[P]-Inorganic-ion-transport-and-metabolism	nitrogenase iron protein subunit NifH [Trichodesmium erythraeum IMS101]	112.85	124.04	111.44	104.6	107.31	111.43	74.552	84.338	93.454	63.953	98.666	84.375	102.62	126.18	129.51	76.571	63.907	77.384	100.61	95.513	75.504	99.479	99.399	90.844
Tery_3314	113476830	[N]-Cell-motility	hypothetical protein [Trichodesmium erythraeum IMS101]	92.989	104.6	80.881	88.914	93.43	84.569	120.28	108.29	101.16	106.23	105.71	106.07	96.972	78.587	82.839	107.41	110.12	118.23	90.238	105.62	102.33	93.74	83.28	85.225
Tery_3707	113477178	[I]-Lipid-transport-and-metabolism	acetyl-CoA carboxylase biotin carboxylase subunit [Trichodesmium erythraeum IMS101]	27.084	26.845	26.96	31.381	28.677	29.848	25.845	26.03	26.013	28.183	25.371	26.518	32.01	30.992	30.335	30.841	35.395	31.169	31.117	25.715	25.83	31.565	31.342	29.033
Tery_3018	113476585	[S]-Function-unknown	pyridoxamine 5'-phosphate oxidase-like FMN-binding protein [Trichodesmium erythraeum IMS101]	2.7084	0	0.89868	2.6151	2.7752	0.99493	0	0	1.9269	0	0	0	0	4.4274	2.3335	2.127	0	0	1.0372	1.8368	0.99347	0.95653	1.791	0.93653
Tery_3566	113477062	none	hypothetical protein [Trichodesmium erythraeum IMS101]	0	0	0	0	0	0	0	0	0	0	0	0	0	0	0	2.127	0	0	0	0	0	0	0.89549	0
Tery_3963	113477400	[G]-Carbohydrate-transport-and-metabolism	aldose 1-epimerase [Trichodesmium erythraeum IMS101]	32.501	31.473	27.859	26.151	26.826	29.848	33.797	33.319	27.94	27.099	42.286	33.75	29.186	37.633	33.835	32.968	24.58	27.944	33.191	32.144	33.778	28.696	29.551	29.969
Tery_3161	113476701	[H]-Coenzyme-transport-and-metabolism	pdxA gene product [Trichodesmium erythraeum IMS101]	2.7084	0.92568	3.5947	4.3585	1.8501	2.9848	0.99403	2.0824	1.9269	4.3358	2.819	1.2054	1.883	1.1069	2.3335	4.254	0.98319	3.2243	1.0372	1.8368	0.99347	3.8261	3.5819	2.8096
Tery_3424	113476932	none	hypothetical protein [Trichodesmium erythraeum IMS101]	5.4168	7.4054	7.1894	7.8454	6.4754	8.9543	5.9642	7.2884	6.7441	8.6716	9.8666	9.6429	6.5904	8.8549	9.3339	9.5714	7.8655	10.748	7.2605	7.3471	7.9478	6.6957	8.0594	5.6192
Tery_0979	113474772	none	hypothetical protein [Trichodesmium erythraeum IMS101]	0.9028	1.8514	0	3.4868	1.8501	1.9899	0.99403	1.0412	0.96345	1.084	0	1.2054	0.94148	0	2.3335	0	0	1.0748	3.1117	0.91839	1.9869	1.9131	2.6865	1.8731
Tery_2469	113476091	none	hypothetical protein [Trichodesmium erythraeum IMS101]	0.9028	1.8514	0.89868	3.4868	2.7752	0.99493	4.9702	3.1236	5.7807	6.5037	1.4095	4.8214	2.8244	2.2137	1.1667	6.3809	1.9664	5.3739	4.1489	1.8368	2.9804	2.8696	4.4774	4.6827
Tery_2088	113475740	[H]-Coenzyme-transport-and-metabolism	cob(I)yrinic acid a,c-diamide adenosyltransferase [Trichodesmium erythraeum IMS101]	6.3196	6.4797	5.3921	3.4868	4.6253	4.9746	5.9642	6.2472	5.7807	3.2519	5.6381	6.0268	4.7074	6.6412	9.3339	6.3809	6.8823	5.3739	5.1861	7.3471	3.9739	5.7392	5.3729	4.6827
Tery_0295	113474187	[E]-Amino-acid-transport-and-metabolism	peptidase M1, membrane alanine aminopeptidase [Trichodesmium erythraeum IMS101]	55.974	53.689	54.82	50.559	56.428	47.756	38.767	40.607	45.282	45.526	43.695	47.009	69.669	55.343	67.671	49.984	52.109	45.141	40.451	42.246	49.674	56.435	51.938	57.129
Tery_4677	113478055	none	hypothetical protein [Trichodesmium erythraeum IMS101]	0	0	0	0	0	0	0	0	0	0	0	0	0	1.1069	0	1.0635	0.98319	0	0	0	1.9869	0.95653	0	0
Tery_1907	113475574	[O]-Posttranslational-modification,-protein-turnover,-chaperones	peptidase M48, Ste24p [Trichodesmium erythraeum IMS101]	1.8056	6.4797	4.4934	3.4868	7.4004	6.9645	6.9582	5.206	7.7076	4.3358	4.2286	1.2054	6.5904	7.748	11.667	14.889	15.731	18.271	7.2605	7.3471	5.9608	7.6522	8.0594	4.6827
Tery_4410	113477810	[G]-Carbohydrate-transport-and-metabolism	rbcL gene product [Trichodesmium erythraeum IMS101]	152.57	176.8	154.57	145.58	156.33	182.07	150.1	158.26	138.74	150.67	166.32	157.9	173.23	250.15	190.18	213.76	234.98	284.82	184.62	147.86	160.94	205.65	208.65	193.86
Tery_4448	113477847	[U]-Intracellular-trafficking,-secretion,-and-vesicular-transport	MotA/TolQ/ExbB proton channel [Trichodesmium erythraeum IMS101]	0.9028	1.8514	1.7974	1.7434	0.92505	1.9899	1.9881	2.0824	1.9269	2.1679	1.4095	1.2054	0.94148	3.3206	3.5002	5.3175	4.916	4.2991	6.2233	3.6736	4.9674	0.95653	3.5819	2.8096
Tery_4894	113478231	none	hypothetical protein [Trichodesmium erythraeum IMS101]	9.028	10.182	10.784	9.5888	6.4754	8.9543	9.9403	9.3708	8.671	8.6716	9.8666	9.6429	8.4733	9.9617	7.0004	6.3809	7.8655	11.823	9.335	8.2655	5.9608	9.5653	12.537	13.111
Tery_1016	113474805	none	hypothetical protein [Trichodesmium erythraeum IMS101]	2.7084	2.777	2.696	3.4868	2.7752	3.9797	0.99403	2.0824	3.8538	3.2519	5.6381	2.4107	5.6489	5.5343	5.8337	3.1905	1.9664	1.0748	4.1489	5.5104	5.9608	3.8261	4.4774	4.6827
Tery_1251	113475008	[U]-Intracellular-trafficking,-secretion,-and-vesicular-transport	FkbM family methyltransferase [Trichodesmium erythraeum IMS101]	22.57	24.068	24.264	26.151	20.351	19.899	28.827	28.113	27.94	32.519	25.371	30.134	28.244	28.778	30.335	25.524	29.496	29.019	29.042	26.633	27.817	30.609	29.551	28.096
Tery_0882	113474696	[E]-Amino-acid-transport-and-metabolism	argininosuccinate synthase [Trichodesmium erythraeum IMS101]	46.043	48.135	50.326	47.944	50.878	47.756	41.749	53.101	46.245	45.526	56.381	54.241	50.84	47.595	54.837	48.921	46.21	49.44	57.047	50.512	47.687	53.566	54.625	57.129
Tery_3786	113477245	[R]-General-function-prediction-only	hydroxyacylglutathione hydrolase [Trichodesmium erythraeum IMS101]	0	1.8514	1.7974	2.6151	0.92505	0.99493	2.9821	2.0824	0.96345	2.1679	1.4095	1.2054	3.7659	1.1069	1.1667	0	0	1.0748	1.0372	0	0	1.9131	1.791	1.8731
Tery_1805	113475474	[S]-Function-unknown	hypothetical protein [Trichodesmium erythraeum IMS101]	2.7084	2.777	4.4934	6.102	2.7752	6.9645	1.9881	5.206	3.8538	3.2519	1.4095	3.6161	2.8244	2.2137	3.5002	2.127	0.98319	2.1496	3.1117	0.91839	3.9739	2.8696	3.5819	2.8096
Tery_1497	113475196	[D]-Cell-cycle-control,-cell-division,-chromosome-partitioning	chromosome segregation ATPase-like protein [Trichodesmium erythraeum IMS101]	44.237	45.358	46.731	42.714	41.627	37.807	40.755	40.607	38.538	42.274	50.743	48.214	45.191	44.274	54.837	51.048	45.227	55.888	48.749	40.409	42.719	49.739	43.879	44.017
Tery_1518	113475214	[N]-Cell-motility	hypothetical protein [Trichodesmium erythraeum IMS101]	1.8056	0.92568	2.696	0.87171	0.92505	0	0.99403	1.0412	0.96345	1.084	0	2.4107	1.883	2.2137	2.3335	5.3175	3.9328	4.2991	6.2233	3.6736	4.9674	4.7826	4.4774	2.8096
Tery_3243	113476770	[J]-Translation,-ribosomal-structure-and-biogenesis	50S ribosomal protein L21 [Trichodesmium erythraeum IMS101]	18.056	14.811	12.582	12.204	14.801	14.924	10.934	10.412	8.671	9.7556	12.686	8.4375	14.122	15.496	14.001	10.635	15.731	13.972	10.372	8.2655	10.928	9.5653	13.432	13.111
Tery_3005	113476572	[J]-Translation,-ribosomal-structure-and-biogenesis	rplP gene product [Trichodesmium erythraeum IMS101]	9.9308	12.959	12.582	12.204	12.951	11.939	9.9403	12.494	10.598	13.007	15.505	13.259	13.181	9.9617	14.001	5.3175	10.815	5.3739	7.2605	11.021	9.9347	11.478	12.537	13.111
Tery_3106	113476651	[J]-Translation,-ribosomal-structure-and-biogenesis	hypothetical protein [Trichodesmium erythraeum IMS101]	6.3196	5.5541	5.3921	6.9737	5.5503	6.9645	5.9642	6.2472	5.7807	9.7556	4.2286	10.848	9.4148	7.748	9.3339	9.5714	7.8655	8.5982	9.335	11.021	11.922	14.348	9.8504	9.3653
Tery_3846	113477300	[Q]-Secondary-metabolites-biosynthesis,-transport-and-catabolism	microcompartments protein [Trichodesmium erythraeum IMS101]	3.6112	2.777	2.696	1.7434	4.6253	0.99493	0.99403	1.0412	2.8903	1.084	1.4095	2.4107	0	0	0	2.127	0	1.0748	1.0372	0	0.99347	0	0	1.8731
Tery_4742	113478111	[E]-Amino-acid-transport-and-metabolism	cysteine synthase A [Trichodesmium erythraeum IMS101]	28.89	25.919	23.366	26.151	26.826	25.868	23.857	23.948	24.086	24.931	22.552	27.723	26.361	38.74	35.002	36.159	33.429	37.617	29.042	31.225	32.785	25.826	24.178	28.096
Tery_1354	113475079	none	hypothetical protein [Trichodesmium erythraeum IMS101]	0	0	0	0	0	0	0	0	0	0	0	0	0	0	0	1.0635	0	0	0	1.8368	0.99347	1.9131	0.89549	0.93653
Tery_4395	113477795	[G]-Carbohydrate-transport-and-metabolism	glgC gene product [Trichodesmium erythraeum IMS101]	55.071	58.318	58.414	53.174	50.878	53.726	59.642	68.72	56.843	56.365	66.247	68.705	57.43	61.984	58.337	60.619	60.958	55.888	60.159	61.532	60.602	52.609	55.52	54.319
Tery_2736	113476332	none	hypothetical protein [Trichodesmium erythraeum IMS101]	0	1.8514	0.89868	0.87171	0	1.9899	0.99403	0	0.96345	0	0	0	0	0	0	0	0	0	0	0	0	0	0	0
Tery_2575	113476184	none	hypothetical protein [Trichodesmium erythraeum IMS101]	15.348	14.811	13.48	13.076	14.801	11.939	11.928	11.453	9.6345	15.175	12.686	14.464	15.064	11.069	16.334	8.5079	11.798	5.3739	13.484	13.776	11.922	10.522	13.432	12.175
Tery_2581	113476190	none	hypothetical protein [Trichodesmium erythraeum IMS101]	0	0	0	0.87171	0	0	0.99403	1.0412	0.96345	0	0	2.4107	0	0	0	0	0	0	0	0	0	0	0	0
Tery_3364	113476878	none	hypothetical protein [Trichodesmium erythraeum IMS101]	2.7084	1.8514	2.696	0	1.8501	0.99493	0.99403	1.0412	1.9269	3.2519	0	1.2054	2.8244	5.5343	0	0	0	1.0748	2.0744	2.7552	2.9804	0.95653	0.89549	0
Tery_2187	113475829	[E]-Amino-acid-transport-and-metabolism	aroE gene product [Trichodesmium erythraeum IMS101]	5.4168	5.5541	4.4934	6.102	4.6253	5.9696	5.9642	6.2472	7.7076	6.5037	4.2286	7.2322	6.5904	3.3206	5.8337	7.4444	6.8823	7.5234	5.1861	5.5104	5.9608	4.7826	3.5819	3.7461
Tery_0699	113474546	[H]-Coenzyme-transport-and-metabolism	dihydropteroate synthase [Trichodesmium erythraeum IMS101]	3.6112	3.7027	3.5947	3.4868	4.6253	2.9848	3.9761	2.0824	3.8538	3.2519	2.819	2.4107	2.8244	5.5343	4.667	5.3175	3.9328	1.0748	2.0744	1.8368	3.9739	2.8696	2.6865	2.8096
Tery_0757	113474597	[O]-Posttranslational-modification,-protein-turnover,-chaperones	heat shock protein DnaJ-like [Trichodesmium erythraeum IMS101]	1.8056	0.92568	1.7974	4.3585	0.92505	2.9848	1.9881	2.0824	1.9269	1.084	0	1.2054	0.94148	1.1069	2.3335	2.127	3.9328	0	3.1117	1.8368	2.9804	0.95653	2.6865	2.8096
Tery_0626	113474480	[R]-General-function-prediction-only	hypothetical protein [Trichodesmium erythraeum IMS101]	11.736	11.108	9.8855	10.46	14.801	14.924	15.905	9.3708	14.452	8.6716	9.8666	8.4375	19.771	22.137	18.668	15.952	17.697	15.047	15.558	23.878	19.869	18.174	17.014	15.921
Tery_3534	113477034	[P]-Inorganic-ion-transport-and-metabolism	phosphate ABC transporter substrate-binding protein [Trichodesmium erythraeum IMS101]	23.473	25.919	27.859	20.921	24.976	23.878	68.588	65.596	70.332	74.793	74.704	67.5	19.771	11.069	22.168	12.762	14.748	16.122	76.754	75.308	74.511	51.653	49.252	41.207
Tery_1159	113474932	none	hypothetical protein [Trichodesmium erythraeum IMS101]	4.514	2.777	6.2908	3.4868	4.6253	4.9746	1.9881	1.0412	1.9269	2.1679	4.2286	3.6161	1.883	6.6412	2.3335	7.4444	5.8991	3.2243	1.0372	1.8368	1.9869	5.7392	3.5819	4.6827
Tery_2405	113476035	none	hypothetical protein [Trichodesmium erythraeum IMS101]	0	0	0	0	0	0	0	0	0	0	0	0	0.94148	1.1069	0	1.0635	0	1.0748	2.0744	0.91839	0.99347	0.95653	0.89549	0.93653
Tery_3537	113477036	[P]-Inorganic-ion-transport-and-metabolism	phosphate ABC transporter periplasmic phosphate-binding protein [Trichodesmium erythraeum IMS101]	29.792	27.77	27.859	27.023	30.527	25.868	37.773	29.154	30.83	35.77	35.238	33.75	27.303	27.671	35.002	34.032	34.412	36.542	36.303	29.389	37.752	38.261	36.715	31.842
Tery_2342	113475974	[O]-Posttranslational-modification,-protein-turnover,-chaperones	smpB gene product [Trichodesmium erythraeum IMS101]	0.9028	0.92568	0	2.6151	1.8501	0	0	1.0412	0	0	0	0	0.94148	1.1069	2.3335	2.127	0.98319	1.0748	2.0744	0	0.99347	0	0.89549	0.93653
Tery_3789	113477247	none	hypothetical protein [Trichodesmium erythraeum IMS101]	0.9028	0	0	1.7434	0	0	0	0	0	0	0	0	0	0	0	0	0	0	0	0	0	0	0	0
Tery_0684	113474533	[G]-Carbohydrate-transport-and-metabolism	glucose-6-phosphate 1-dehydrogenase [Trichodesmium erythraeum IMS101]	89.377	87.014	85.375	87.171	79.554	83.574	92.445	93.708	96.345	97.556	100.08	97.634	92.265	92.976	94.506	62.746	72.756	75.234	105.8	101.94	105.31	103.31	94.922	100.21
Tery_0313	113474201	[S]-Function-unknown	hypothetical protein [Trichodesmium erythraeum IMS101]	25.278	24.993	23.366	25.28	25.901	23.878	26.839	27.071	29.867	28.183	26.781	24.107	28.244	30.992	33.835	35.095	35.395	31.169	32.154	37.654	35.765	32.522	28.656	29.033
Tery_1067	113474848	[H]-Coenzyme-transport-and-metabolism	type 11 methyltransferase [Trichodesmium erythraeum IMS101]	1.8056	2.777	1.7974	2.6151	1.8501	0	1.9881	2.0824	1.9269	2.1679	1.4095	1.2054	3.7659	3.3206	2.3335	4.254	3.9328	1.0748	3.1117	0.91839	1.9869	1.9131	2.6865	2.8096
Tery_3319	113476834	[I]-Lipid-transport-and-metabolism	fabZ gene product [Trichodesmium erythraeum IMS101]	7.2224	5.5541	5.3921	6.102	5.5503	5.9696	5.9642	5.206	5.7807	6.5037	4.2286	4.8214	6.5904	3.3206	7.0004	5.3175	3.9328	5.3739	7.2605	6.4287	5.9608	5.7392	6.2684	5.6192
Tery_3214	113476745	none	hypothetical protein [Trichodesmium erythraeum IMS101]	0	0	0	0	0	0	0	0	0	0	0	0	0.94148	1.1069	2.3335	0	0.98319	0	0	1.8368	0	0.95653	1.791	0
Tery_0582	113474439	[V]-Defense-mechanisms	beta-lactamase [Trichodesmium erythraeum IMS101]	0	0	0	0	0	0	0	0	0	0	0	0	0.94148	1.1069	0	0	0.98319	0	0	1.8368	0.99347	0.95653	0.89549	0
Tery_0797	113474626	[O]-Posttranslational-modification,-protein-turnover,-chaperones	hydrogenase expression/formation protein HypE [Trichodesmium erythraeum IMS101]	1.8056	0	0	0	0	0	0	1.0412	0	0	0	1.2054	0.94148	1.1069	0	2.127	1.9664	2.1496	1.0372	0	0	0	1.791	1.8731
Tery_1874	113475542	none	cell surface protein [Trichodesmium erythraeum IMS101]	6.3196	7.4054	8.0881	6.9737	9.2505	6.9645	5.9642	8.3296	7.7076	8.6716	8.4571	8.4375	8.4733	6.6412	8.1672	17.016	15.731	18.271	14.521	11.021	10.928	11.478	11.641	10.302
Tery_2707	113476308	[U]-Intracellular-trafficking,-secretion,-and-vesicular-transport	glycosyl transferase family protein [Trichodesmium erythraeum IMS101]	41.529	38.878	34.15	36.612	42.552	34.822	33.797	34.36	37.574	46.61	42.286	47.009	54.606	38.74	47.836	44.667	52.109	47.29	52.898	53.267	45.7	48.783	59.998	52.446
Tery_1047	113474831	[O]-Posttranslational-modification,-protein-turnover,-chaperones	AAA ATPase [Trichodesmium erythraeum IMS101]	24.376	23.142	24.264	22.664	27.752	30.843	33.797	26.03	28.903	28.183	22.552	32.545	34.835	24.351	23.335	28.714	34.412	29.019	30.079	33.062	39.739	33.478	27.76	33.715
Tery_2046	113475699	[L]-Replication,-recombination-and-repair	nuclease [Trichodesmium erythraeum IMS101]	1.8056	2.777	3.5947	3.4868	2.7752	3.9797	3.9761	4.1648	4.8172	4.3358	4.2286	2.4107	4.7074	4.4274	3.5002	6.3809	6.8823	7.5234	4.1489	5.5104	6.9543	3.8261	2.6865	3.7461
Tery_3508	113477010	none	hypothetical protein [Trichodesmium erythraeum IMS101]	22.57	22.216	25.163	25.28	24.051	26.863	27.833	31.236	27.94	28.183	31.009	26.518	29.186	18.817	25.668	15.952	21.63	16.122	20.744	30.307	27.817	26.783	24.178	30.906
Tery_0453	113474324	[C]-Energy-production-and-conversion	succinate dehydrogenase subunit C [Trichodesmium erythraeum IMS101]	0.9028	1.8514	1.7974	1.7434	1.8501	0.99493	1.9881	2.0824	2.8903	1.084	1.4095	2.4107	2.8244	2.2137	1.1667	1.0635	1.9664	2.1496	4.1489	1.8368	3.9739	2.8696	1.791	1.8731
Tery_2083	113475736	[F]-Nucleotide-transport-and-metabolism	deoxyuridine 5'-triphosphate nucleotidohydrolase [Trichodesmium erythraeum IMS101]	1.8056	2.777	2.696	4.3585	6.4754	2.9848	1.9881	1.0412	2.8903	4.3358	2.819	1.2054	6.5904	4.4274	4.667	3.1905	0.98319	6.4487	3.1117	4.592	4.9674	3.8261	3.5819	4.6827
Tery_4059	113477483	none	hypothetical protein [Trichodesmium erythraeum IMS101]	0	0	0	0	0	0	0	0	0	0	0	0	1.883	1.1069	0	0	0.98319	2.1496	0	0	0	1.9131	1.791	0.93653
Tery_2583	113476192	[H]-Coenzyme-transport-and-metabolism	thiamine-phosphate pyrophosphorylase [Trichodesmium erythraeum IMS101]	11.736	10.182	10.784	8.7171	9.2505	10.944	9.9403	10.412	10.598	7.5877	4.2286	9.6429	13.181	8.8549	10.501	12.762	12.781	9.673	10.372	11.021	12.915	13.391	11.641	9.3653
Tery_0577	113474434	[J]-Translation,-ribosomal-structure-and-biogenesis	ATP phosphoribosyltransferase regulatory subunit [Trichodesmium erythraeum IMS101]	13.542	15.737	10.784	18.306	13.876	18.904	16.899	16.659	20.232	17.343	18.324	21.696	17.888	13.282	16.334	20.206	18.681	19.346	24.893	19.286	24.837	20.087	21.492	17.794
Tery_1343	113475070	[Q]-Secondary-metabolites-biosynthesis,-transport-and-catabolism	thioesterase [Trichodesmium erythraeum IMS101]	5.4168	6.4797	8.0881	6.9737	7.4004	7.9594	6.9582	7.2884	7.7076	8.6716	8.4571	6.0268	7.5318	6.6412	9.3339	4.254	4.916	4.2991	5.1861	6.4287	6.9543	8.6088	9.8504	9.3653
Tery_3932	113477375	[R]-General-function-prediction-only	WD-40 repeat-containing protein [Trichodesmium erythraeum IMS101]	1.8056	2.777	2.696	4.3585	0.92505	1.9899	0	0	0	0	0	0	0.94148	2.2137	0	3.1905	5.8991	5.3739	1.0372	5.5104	2.9804	3.8261	6.2684	5.6192
Tery_3098	113476645	[G]-Carbohydrate-transport-and-metabolism	capsular polysaccharide biosynthesis protein-like protein [Trichodesmium erythraeum IMS101]	4.514	4.6284	8.9868	5.2302	7.4004	3.9797	3.9761	6.2472	9.6345	3.2519	2.819	4.8214	5.6489	2.2137	10.501	5.3175	3.9328	3.2243	4.1489	7.3471	7.9478	2.8696	5.3729	5.6192
Tery_0516	113474381	[P]-Inorganic-ion-transport-and-metabolism	flavin-containing monooxygenase FMO [Trichodesmium erythraeum IMS101]	4.514	0.92568	3.5947	5.2302	8.3255	5.9696	8.9463	3.1236	5.7807	4.3358	1.4095	1.2054	2.8244	7.748	4.667	7.4444	7.8655	4.2991	6.2233	8.2655	6.9543	5.7392	4.4774	4.6827
Tery_1841	113475509	[C]-Energy-production-and-conversion	peptidase C14, caspase catalytic subunit p20 [Trichodesmium erythraeum IMS101]	1.8056	4.6284	4.4934	4.3585	5.5503	5.9696	3.9761	4.1648	2.8903	5.4198	4.2286	2.4107	6.5904	6.6412	4.667	11.698	9.8319	7.5234	8.2977	10.102	10.928	7.6522	6.2684	7.4923
Tery_3913	113477357	none	hypothetical protein [Trichodesmium erythraeum IMS101]	4.514	2.777	3.5947	4.3585	7.4004	3.9797	2.9821	3.1236	2.8903	4.3358	1.4095	4.8214	4.7074	4.4274	4.667	2.127	2.9496	2.1496	2.0744	3.6736	3.9739	2.8696	4.4774	3.7461
Tery_0660	113474511	[P]-Inorganic-ion-transport-and-metabolism	NAD(P)H-quinone oxidoreductase subunit F [Trichodesmium erythraeum IMS101]	14.445	12.959	12.582	13.076	12.026	11.939	12.922	11.453	13.488	15.175	16.914	15.67	13.181	14.389	16.334	10.635	10.815	10.748	13.484	15.613	15.896	12.435	14.328	16.858
Tery_2999	113476566	[J]-Translation,-ribosomal-structure-and-biogenesis	rpsH gene product [Trichodesmium erythraeum IMS101]	20.764	17.588	16.176	17.434	18.501	15.919	13.916	14.577	10.598	16.259	18.324	13.259	16.005	17.71	22.168	14.889	19.664	13.972	12.447	11.021	13.909	14.348	16.119	16.858
Tery_0916	113474727	[C]-Energy-production-and-conversion	2Fe-2S ferredoxin [Trichodesmium erythraeum IMS101]	0.9028	1.8514	3.5947	0.87171	0.92505	1.9899	1.9881	1.0412	0.96345	1.084	1.4095	1.2054	0.94148	1.1069	1.1667	1.0635	0.98319	1.0748	1.0372	0.91839	2.9804	0.95653	0.89549	0.93653
Tery_2733	113476329	none	hypothetical protein [Trichodesmium erythraeum IMS101]	10.834	10.182	10.784	10.46	11.101	12.934	9.9403	10.412	10.598	10.84	8.4571	12.054	8.4733	8.8549	11.667	10.635	8.8487	7.5234	10.372	11.021	10.928	11.478	10.746	8.4288
Tery_4313	113477720	[H]-Coenzyme-transport-and-metabolism	hemH gene product [Trichodesmium erythraeum IMS101]	7.2224	9.2568	8.0881	8.7171	10.176	11.939	4.9702	8.3296	10.598	7.5877	9.8666	8.4375	9.4148	6.6412	15.168	4.254	6.8823	5.3739	7.2605	8.2655	8.9413	6.6957	8.9549	7.4923
Tery_0139	113474046	none	hypothetical protein [Trichodesmium erythraeum IMS101]	0.9028	0.92568	0.89868	0.87171	0.92505	0	1.9881	0	0.96345	1.084	0	2.4107	1.883	0	0	1.0635	0	2.1496	0	1.8368	0	0.95653	0.89549	0
Tery_0398	113474276	[G]-Carbohydrate-transport-and-metabolism	UDP-sulfoquinovose synthase [Trichodesmium erythraeum IMS101]	35.209	37.953	38.643	34.868	32.377	37.807	31.809	33.319	33.721	29.267	33.828	37.366	38.601	34.313	43.169	26.587	31.462	33.318	34.228	37.654	26.824	44	40.297	45.89
Tery_2199	113475840	[C]-Energy-production-and-conversion	F0F1 ATP synthase subunit alpha [Trichodesmium erythraeum IMS101]	110.14	117.56	108.74	117.68	107.31	117.4	126.24	145.77	127.18	127.91	125.45	125.36	126.16	142.78	143.51	152.08	144.53	134.35	133.8	136.84	143.06	117.65	120.89	120.81
Tery_0201	113474102	[E]-Amino-acid-transport-and-metabolism	class V aminotransferase [Trichodesmium erythraeum IMS101]	42.432	42.581	45.833	36.612	37.927	44.772	40.755	40.607	37.574	36.854	46.514	48.214	41.425	54.236	60.671	40.413	36.378	27.944	43.563	51.43	49.674	33.478	40.297	36.525
Tery_4264	113477673	none	Toll-interleukin receptor [Trichodesmium erythraeum IMS101]	0	0	0	0	0	0	0	0	0	0	0	0	0	0	0	1.0635	0	0	0	0	1.9869	0	0	0
Tery_3405	113476918	[S]-Function-unknown	hypothetical protein [Trichodesmium erythraeum IMS101]	1.8056	1.8514	2.696	1.7434	0.92505	1.9899	1.9881	2.0824	1.9269	2.1679	2.819	2.4107	3.7659	2.2137	1.1667	2.127	0.98319	3.2243	5.1861	3.6736	2.9804	2.8696	3.5819	1.8731
Tery_0893	113474706	[O]-Posttranslational-modification,-protein-turnover,-chaperones	heat shock protein 70 [Trichodesmium erythraeum IMS101]	1.8056	0.92568	1.7974	4.3585	1.8501	0.99493	2.9821	1.0412	0.96345	1.084	1.4095	3.6161	4.7074	0	2.3335	0	0.98319	0	2.0744	1.8368	1.9869	3.8261	1.791	1.8731
Tery_0454	113474325	[C]-Energy-production-and-conversion	photosystem I subunit VII [Trichodesmium erythraeum IMS101]	29.792	29.622	30.555	23.536	27.752	25.868	31.809	27.071	26.013	32.519	29.6	33.75	23.537	28.778	32.669	19.143	17.697	23.645	31.117	23.878	21.856	22	24.178	20.604
Tery_1934	113475601	none	hypothetical protein [Trichodesmium erythraeum IMS101]	0	0	0	0	0	0	0	0	0	0	0	0	0.94148	1.1069	1.1667	0	0.98319	1.0748	3.1117	0.91839	0	0.95653	0.89549	0.93653
Tery_2057	113475710	none	hypothetical protein [Trichodesmium erythraeum IMS101]	5.4168	5.5541	5.3921	5.2302	5.5503	3.9797	4.9702	6.2472	4.8172	6.5037	2.819	6.0268	4.7074	5.5343	8.1672	5.3175	4.916	6.4487	5.1861	6.4287	4.9674	7.6522	6.2684	6.5557
Tery_1831	113475499	[C]-Energy-production-and-conversion	branched-chain alpha-keto acid dehydrogenase subunit E2 [Trichodesmium erythraeum IMS101]	51.46	48.135	44.934	49.687	44.402	44.772	43.737	44.772	38.538	52.03	49.333	48.214	46.132	40.954	57.17	56.365	49.16	58.038	47.712	46.838	51.661	48.783	51.043	53.382
Tery_3544	113477043	[P]-Inorganic-ion-transport-and-metabolism	sulfite reductase subunit beta [Trichodesmium erythraeum IMS101]	66.807	62.02	74.591	67.122	72.154	74.619	46.719	53.101	48.172	74.793	56.381	53.036	80.967	70.839	77.005	74.444	66.857	58.038	45.638	60.614	57.621	57.392	63.58	59.938
Tery_3417	113476926	[S]-Function-unknown	pentapeptide repeat-containing protein [Trichodesmium erythraeum IMS101]	0	0	0	0	0	0	0	0	0	0	0	0	0	0	0	0	0	1.0748	2.0744	0.91839	0	1.9131	0.89549	0.93653
Tery_2750	113476345	[C]-Energy-production-and-conversion	succinyl-CoA synthetase subunit beta [Trichodesmium erythraeum IMS101]	5.4168	6.4797	6.2908	8.7171	8.3255	6.9645	8.9463	8.3296	3.8538	7.5877	4.2286	6.0268	8.4733	6.6412	3.5002	6.3809	4.916	9.673	8.2977	9.1839	9.9347	8.6088	10.746	12.175
Tery_1204	113474972	none	photosystem I reaction center protein subunit XI [Trichodesmium erythraeum IMS101]	18.959	15.737	15.278	14.819	10.176	13.929	14.91	18.742	11.561	11.923	18.324	16.875	13.181	7.748	16.334	2.127	1.9664	3.2243	12.447	20.205	11.922	10.522	9.8504	8.4288
Tery_4473	113477872	[V]-Defense-mechanisms	N-6 DNA methylase [Trichodesmium erythraeum IMS101]	3.6112	2.777	3.5947	4.3585	1.8501	1.9899	0	0	0.96345	0	0	0	3.7659	4.4274	2.3335	3.1905	3.9328	8.5982	1.0372	0.91839	0	0.95653	4.4774	3.7461
Tery_4409	113477809	none	chaperonin-like RbcX [Trichodesmium erythraeum IMS101]	0	0	0	0.87171	0	0.99493	0	1.0412	0.96345	2.1679	0	1.2054	0	1.1069	1.1667	3.1905	1.9664	2.1496	1.0372	0	0.99347	1.9131	0	0
Tery_0301	113474192	[O]-Posttranslational-modification,-protein-turnover,-chaperones	peptidyl-prolyl isomerase [Trichodesmium erythraeum IMS101]	19.862	18.514	23.366	20.921	23.126	20.893	20.875	22.907	20.232	18.427	22.552	21.696	20.713	23.244	23.335	29.778	31.462	24.72	22.819	27.552	23.843	21.044	23.283	22.477
Tery_1923	113475590	[P]-Inorganic-ion-transport-and-metabolism	adenylylsulfate kinase [Trichodesmium erythraeum IMS101]	6.3196	7.4054	2.696	1.7434	4.6253	4.9746	3.9761	5.206	2.8903	4.3358	1.4095	0	8.4733	5.5343	5.8337	6.3809	7.8655	3.2243	3.1117	5.5104	3.9739	5.7392	7.1639	5.6192
Tery_1296	113475038	[G]-Carbohydrate-transport-and-metabolism	4-alpha-glucanotransferase [Trichodesmium erythraeum IMS101]	40.626	37.027	39.542	33.997	39.777	36.812	36.779	31.236	32.757	33.602	39.467	34.955	36.718	28.778	35.002	24.46	27.529	23.645	29.042	36.736	35.765	31.565	31.342	32.779
Tery_1492	113475191	[R]-General-function-prediction-only	glycosyl transferase family protein [Trichodesmium erythraeum IMS101]	21.667	19.439	17.075	20.049	18.501	10.944	23.857	18.742	16.379	17.343	7.0476	13.259	27.303	32.099	23.335	26.587	31.462	30.094	24.893	28.47	28.811	28.696	27.76	21.54
Tery_0505	113474372	[S]-Function-unknown	hypothetical protein [Trichodesmium erythraeum IMS101]	0	0	0	0	0	0	0	0	0	0	0	0	0	0	0	0	0.98319	0	0	0.91839	1.9869	0.95653	0.89549	1.8731
Tery_4222	113477635	[T]-Signal-transduction-mechanisms	response regulator receiver protein [Trichodesmium erythraeum IMS101]	0	0	0.89868	0.87171	0.92505	1.9899	0.99403	1.0412	0.96345	2.1679	1.4095	0	0	0	0	0	0	0	0	0	0	0	0	0
Tery_1863	113475531	[R]-General-function-prediction-only	RNA-binding region RNP-1 [Trichodesmium erythraeum IMS101]	6.3196	4.6284	8.0881	5.2302	6.4754	6.9645	3.9761	7.2884	7.7076	4.3358	4.2286	4.8214	7.5318	3.3206	4.667	6.3809	8.8487	8.5982	12.447	9.1839	5.9608	5.7392	9.8504	9.3653
Tery_4798	113478161	[V]-Defense-mechanisms	undecaprenyl pyrophosphate phosphatase [Trichodesmium erythraeum IMS101]	0.9028	1.8514	0	1.7434	0.92505	0	0.99403	1.0412	0.96345	1.084	0	0	0	0	0	0	0.98319	0	0	0.91839	0	0.95653	0.89549	1.8731
Tery_4482	113477881	[M]-Cell-wall/membrane/envelope-biogenesis	murD gene product [Trichodesmium erythraeum IMS101]	5.4168	6.4797	6.2908	4.3585	3.7002	3.9797	8.9463	6.2472	8.671	6.5037	4.2286	8.4375	5.6489	8.8549	5.8337	8.5079	7.8655	7.5234	11.409	8.2655	13.909	7.6522	6.2684	5.6192
Tery_1504	113475202	[C]-Energy-production-and-conversion	thioredoxin domain-containing protein [Trichodesmium erythraeum IMS101]	0.9028	1.8514	3.5947	2.6151	2.7752	3.9797	2.9821	3.1236	2.8903	1.084	1.4095	1.2054	3.7659	2.2137	7.0004	4.254	1.9664	3.2243	4.1489	2.7552	2.9804	2.8696	1.791	3.7461
Tery_3687	113477160	none	hypothetical protein [Trichodesmium erythraeum IMS101]	0.9028	1.8514	0	0	1.8501	1.9899	0.99403	0	1.9269	1.084	1.4095	1.2054	1.883	1.1069	1.1667	1.0635	0.98319	1.0748	1.0372	0.91839	0.99347	0.95653	1.791	1.8731
Tery_2432	113476060	[I]-Lipid-transport-and-metabolism	undecaprenyl pyrophosphate synthase [Trichodesmium erythraeum IMS101]	0.9028	0	0.89868	0	1.8501	0	0	0	0.96345	2.1679	0	1.2054	0	0	0	0	0	0	0	0	0	0	0	0
Tery_0152	113474059	none	hypothetical protein [Trichodesmium erythraeum IMS101]	5.4168	6.4797	6.2908	4.3585	3.7002	3.9797	0.99403	2.0824	1.9269	3.2519	1.4095	3.6161	6.5904	8.8549	8.1672	6.3809	7.8655	4.2991	3.1117	1.8368	0.99347	6.6957	5.3729	4.6827
Tery_2897	113476477	none	hypothetical protein [Trichodesmium erythraeum IMS101]	5.4168	1.8514	4.4934	6.102	3.7002	3.9797	3.9761	5.206	2.8903	6.5037	5.6381	4.8214	8.4733	4.4274	7.0004	10.635	7.8655	7.5234	8.2977	6.4287	10.928	5.7392	9.8504	7.4923
Tery_3277	113476801	none	hypothetical protein [Trichodesmium erythraeum IMS101]	1.8056	0.92568	0.89868	1.7434	0.92505	0	0	0	0.96345	0	0	0	0.94148	0	0	1.0635	1.9664	3.2243	1.0372	1.8368	0.99347	0.95653	0	1.8731
Tery_1644	113475330	[T]-Signal-transduction-mechanisms	histidine kinase [Trichodesmium erythraeum IMS101]	2.7084	1.8514	2.696	1.7434	4.6253	1.9899	3.9761	2.0824	2.8903	2.1679	2.819	3.6161	1.883	2.2137	2.3335	3.1905	1.9664	2.1496	3.1117	3.6736	4.9674	4.7826	2.6865	1.8731
Tery_3805	113477262	[N]-Cell-motility	circadian clock protein KaiC [Trichodesmium erythraeum IMS101]	18.959	18.514	17.974	16.562	20.351	21.888	15.905	17.7	12.525	16.259	12.686	14.464	22.595	22.137	18.668	25.524	23.597	23.645	17.633	20.205	21.856	19.131	17.91	19.667
Tery_4284	113477692	[R]-General-function-prediction-only	rhodanese-like protein [Trichodesmium erythraeum IMS101]	0	0	0	0	0	0	0	0	0	0	0	0	0.94148	0	0	0	0.98319	1.0748	0	0.91839	1.9869	0.95653	0	0.93653
Tery_4377	113477780	none	hypothetical protein [Trichodesmium erythraeum IMS101]	5.4168	5.5541	4.4934	3.4868	3.7002	5.9696	2.9821	3.1236	3.8538	3.2519	4.2286	3.6161	3.7659	6.6412	3.5002	6.3809	4.916	2.1496	3.1117	3.6736	5.9608	2.8696	2.6865	3.7461
Tery_2743	113476339	[S]-Function-unknown	putative nucleotide-binding protein [Trichodesmium erythraeum IMS101]	6.3196	4.6284	6.2908	5.2302	3.7002	4.9746	2.9821	5.206	4.8172	7.5877	7.0476	8.4375	6.5904	5.5343	7.0004	6.3809	6.8823	7.5234	6.2233	6.4287	4.9674	6.6957	4.4774	8.4288
Tery_3842	113477296	[O]-Posttranslational-modification,-protein-turnover,-chaperones	redoxin [Trichodesmium erythraeum IMS101]	21.667	13.885	18.872	20.921	21.276	14.924	16.899	19.783	18.306	19.511	25.371	25.313	19.771	21.03	32.669	22.333	27.529	24.72	19.707	21.123	23.843	25.826	17.014	22.477
Tery_1452	113475154	[E]-Amino-acid-transport-and-metabolism	branched-chain amino acid ABC transporter periplasmic protein [Trichodesmium erythraeum IMS101]	0	0	0	0	0	0	0	0	0	0	0	0	0	0	0	0	0	0	1.0372	3.6736	0.99347	0.95653	0	0
Tery_2883	113476467	none	NADH dehydrogenase I subunit M [Trichodesmium erythraeum IMS101]	10.834	10.182	8.9868	9.5888	9.2505	8.9543	8.9463	8.3296	7.7076	8.6716	9.8666	9.6429	11.298	9.9617	9.3339	6.3809	5.8991	7.5234	15.558	11.021	9.9347	11.478	9.8504	11.238
Tery_3917	113477361	none	photosystem II manganese-stabilizing protein PsbO [Trichodesmium erythraeum IMS101]	30.695	28.696	30.555	30.51	29.602	32.833	26.839	33.319	27.94	29.267	32.419	32.545	33.893	39.847	33.835	40.413	36.378	38.692	34.228	31.225	35.765	34.435	29.551	33.715
Tery_3307	113476825	none	hypothetical protein [Trichodesmium erythraeum IMS101]	0	0	0	0.87171	0.92505	0	0.99403	2.0824	1.9269	1.084	0	2.4107	0.94148	0	1.1667	0	0	1.0748	0	0.91839	0.99347	1.9131	0.89549	3.7461
Tery_2327	113475961	[P]-Inorganic-ion-transport-and-metabolism	arsenite-activated ATPase ArsA [Trichodesmium erythraeum IMS101]	23.473	26.845	22.467	28.766	34.227	28.853	43.737	35.401	33.721	33.602	31.009	30.134	32.952	18.817	31.502	24.46	27.529	25.795	24.893	22.96	27.817	31.565	28.656	29.033
Tery_0187	113474090	[S]-Function-unknown	hypothetical protein [Trichodesmium erythraeum IMS101]	0	0	0	0	0	0	0	0	0	0	0	0	0.94148	1.1069	0	1.0635	1.9664	2.1496	0	0	0	0	0.89549	0
Tery_4712	113478087	[R]-General-function-prediction-only	hypothetical protein [Trichodesmium erythraeum IMS101]	1.8056	0.92568	1.7974	1.7434	1.8501	1.9899	0	1.0412	0.96345	0	0	0	0	0	0	0	0	0	0	0	0	0	0	0
Tery_1453	113475155	none	hypothetical protein [Trichodesmium erythraeum IMS101]	2.7084	1.8514	0.89868	2.6151	0.92505	0.99493	0	0	0	0	0	0	0	0	0	0	0	0	0	0	0	0	0	0
Tery_4466	113477865	none	carbohydrate-selective porin OprB [Trichodesmium erythraeum IMS101]	75.835	76.831	81.78	81.941	81.404	88.548	91.451	96.832	81.893	88.884	105.71	96.429	91.323	89.656	93.339	87.206	93.403	106.4	103.72	99.186	96.367	97.566	92.235	90.844
Tery_1832	113475500	[C]-Energy-production-and-conversion	zinc-binding alcohol dehydrogenase [Trichodesmium erythraeum IMS101]	3.6112	2.777	2.696	1.7434	1.8501	1.9899	1.9881	6.2472	6.7441	6.5037	1.4095	3.6161	4.7074	2.2137	1.1667	4.254	2.9496	5.3739	5.1861	8.2655	6.9543	3.8261	5.3729	4.6827
Tery_5011	113478335	[R]-General-function-prediction-only	hypothetical protein [Trichodesmium erythraeum IMS101]	34.306	38.878	35.947	29.638	33.302	35.817	33.797	33.319	34.684	29.267	32.419	26.518	35.776	42.061	38.502	35.095	41.294	42.991	41.489	45.92	34.772	39.218	35.819	37.461
Tery_2120	113475767	[J]-Translation,-ribosomal-structure-and-biogenesis	prfB gene product [Trichodesmium erythraeum IMS101]	0.9028	0.92568	0.89868	0.87171	2.7752	1.9899	0.99403	1.0412	1.9269	3.2519	1.4095	2.4107	1.883	3.3206	1.1667	1.0635	0.98319	3.2243	2.0744	2.7552	0.99347	4.7826	1.791	1.8731
Tery_2597	113476206	[I]-Lipid-transport-and-metabolism	phospholipid/glycerol acyltransferase [Trichodesmium erythraeum IMS101]	0	0	0	0.87171	0.92505	0	0	1.0412	0.96345	0	2.819	1.2054	0	0	0	0	0	0	0	0	0	0	0	0
Tery_4550	113477941	[S]-Function-unknown	hypothetical protein [Trichodesmium erythraeum IMS101]	0	0	0	0	0	0	0	0	0	0	0	0	0.94148	0	0	0	0	0	0	0	1.9869	0	0.89549	0
Tery_1537	113475230	[M]-Cell-wall/membrane/envelope-biogenesis	glucose-1-phosphate thymidylyltransferase [Trichodesmium erythraeum IMS101]	4.514	6.4797	3.5947	6.9737	5.5503	6.9645	5.9642	6.2472	8.671	8.6716	8.4571	13.259	7.5318	5.5343	9.3339	7.4444	9.8319	6.4487	6.2233	7.3471	9.9347	4.7826	7.1639	5.6192
Tery_3464	113476967	none	hypothetical protein [Trichodesmium erythraeum IMS101]	0	0	0	0	0	0	0	0	0	0	0	0	0.94148	1.1069	0	1.0635	1.9664	1.0748	1.0372	1.8368	3.9739	0.95653	0.89549	0.93653
Tery_4088	113477508	[H]-Coenzyme-transport-and-metabolism	naphthoate synthase [Trichodesmium erythraeum IMS101]	8.1252	12.034	8.0881	6.9737	7.4004	5.9696	5.9642	5.206	6.7441	5.4198	7.0476	7.2322	11.298	8.8549	12.834	12.762	7.8655	9.673	8.2977	10.102	7.9478	7.6522	8.9549	10.302
Tery_0428	113474300	none	RP ribonucleotide reductase-like [Trichodesmium erythraeum IMS101]	1.8056	0	2.696	2.6151	2.7752	0.99493	1.9881	0	0	1.084	0	0	3.7659	0	3.5002	2.127	0.98319	1.0748	0	1.8368	0	0.95653	2.6865	0
Tery_3796	113477254	[U]-Intracellular-trafficking,-secretion,-and-vesicular-transport	hypothetical protein [Trichodesmium erythraeum IMS101]	0	0	0	0	0	0	0	0	0	0	0	0	0	0	0	0	0.98319	0	0	0.91839	0	0.95653	1.791	0
Tery_3979	113477416	[S]-Function-unknown	hypothetical protein [Trichodesmium erythraeum IMS101]	3.6112	2.777	1.7974	4.3585	2.7752	1.9899	0.99403	1.0412	1.9269	1.084	1.4095	1.2054	1.883	2.2137	1.1667	1.0635	0.98319	2.1496	1.0372	1.8368	0.99347	3.8261	2.6865	2.8096
Tery_0631	113474485	[M]-Cell-wall/membrane/envelope-biogenesis	glycosyltransferase-like protein [Trichodesmium erythraeum IMS101]	5.4168	4.6284	5.3921	6.102	7.4004	5.9696	5.9642	7.2884	6.7441	6.5037	4.2286	6.0268	8.4733	5.5343	12.834	7.4444	6.8823	6.4487	7.2605	10.102	7.9478	11.478	8.0594	14.048
Tery_3293	113476813	[E]-Amino-acid-transport-and-metabolism	L,L-diaminopimelate aminotransferase [Trichodesmium erythraeum IMS101]	26.181	26.845	25.163	24.408	26.826	24.873	26.839	29.154	26.977	32.519	31.009	28.929	33.893	32.099	31.502	32.968	31.462	29.019	36.303	32.144	27.817	29.652	29.551	30.906
Tery_5025	113478349	none	hypothetical protein [Trichodesmium erythraeum IMS101]	2.7084	1.8514	2.696	3.4868	3.7002	2.9848	1.9881	3.1236	1.9269	4.3358	2.819	4.8214	2.8244	1.1069	4.667	5.3175	2.9496	0	3.1117	1.8368	2.9804	3.8261	2.6865	1.8731
Tery_2975	113476545	[R]-General-function-prediction-only	hypothetical protein [Trichodesmium erythraeum IMS101]	0.9028	0.92568	3.5947	0.87171	3.7002	0.99493	0.99403	0	0.96345	0	0	0	2.8244	4.4274	1.1667	1.0635	2.9496	2.1496	2.0744	2.7552	3.9739	0.95653	4.4774	2.8096
Tery_2662	113476267	[R]-General-function-prediction-only	competence damage-inducible protein A [Trichodesmium erythraeum IMS101]	5.4168	7.4054	4.4934	6.102	7.4004	8.9543	8.9463	8.3296	6.7441	7.5877	7.0476	7.2322	7.5318	5.5343	11.667	8.5079	5.8991	7.5234	7.2605	10.102	8.9413	7.6522	7.1639	8.4288
Tery_1632	113475320	[R]-General-function-prediction-only	Nitrilase/cyanide hydratase and apolipoprotein N-acyltransferase [Trichodesmium erythraeum IMS101]	21.667	20.365	17.075	15.691	20.351	22.883	16.899	18.742	18.306	14.091	15.505	10.848	23.537	25.458	21.001	20.206	20.647	23.645	19.707	16.531	18.876	16.261	17.91	15.921
Tery_2477	113476098	[M]-Cell-wall/membrane/envelope-biogenesis	UDP-glucose 6-dehydrogenase [Trichodesmium erythraeum IMS101]	52.362	47.21	44.934	46.201	46.253	57.706	58.648	54.143	54.917	56.365	57.79	51.83	53.664	64.198	64.171	74.444	74.723	82.758	56.01	54.185	59.608	57.392	58.207	60.875
Tery_1173	113474945	[E]-Amino-acid-transport-and-metabolism	dapF gene product [Trichodesmium erythraeum IMS101]	13.542	15.737	14.379	11.332	12.951	8.9543	10.934	10.412	9.6345	9.7556	11.276	13.259	12.239	11.069	11.667	11.698	7.8655	10.748	12.447	8.2655	7.9478	12.435	12.537	9.3653
Tery_4062	113477486	[R]-General-function-prediction-only	hypothetical protein [Trichodesmium erythraeum IMS101]	3.6112	5.5541	3.5947	5.2302	3.7002	2.9848	7.9523	8.3296	9.6345	9.7556	8.4571	6.0268	10.356	8.8549	11.667	13.825	14.748	11.823	8.2977	9.1839	13.909	5.7392	8.0594	6.5557
Tery_0214	113474115	[G]-Carbohydrate-transport-and-metabolism	GHMP kinase [Trichodesmium erythraeum IMS101]	0	0	1.7974	0	0	0	0	0	0	0	0	0	0	0	0	0	0	0	0	0	0	0	0	0
Tery_4111	113477531	none	hypothetical protein [Trichodesmium erythraeum IMS101]	0.9028	1.8514	1.7974	3.4868	4.6253	0.99493	3.9761	2.0824	4.8172	2.1679	0	1.2054	4.7074	1.1069	3.5002	5.3175	1.9664	1.0748	4.1489	5.5104	3.9739	3.8261	4.4774	4.6827
Tery_4077	113477498	[H]-Coenzyme-transport-and-metabolism	2-succinyl-5-enolpyruvyl-6-hydroxy-3-cyclohexene-1-carboxylate synthase [Trichodesmium erythraeum IMS101]	0.9028	0	0	0.87171	0	0.99493	0	1.0412	1.9269	2.1679	0	0	0	0	0	1.0635	1.9664	0	2.0744	1.8368	1.9869	0	0	0
Tery_1239	113475001	none	hypothetical protein [Trichodesmium erythraeum IMS101]	1.8056	0.92568	2.696	0.87171	0	2.9848	1.9881	1.0412	0.96345	1.084	1.4095	1.2054	2.8244	0	2.3335	1.0635	1.9664	1.0748	3.1117	3.6736	0.99347	1.9131	1.791	0.93653
Tery_4391	113477791	[E]-Amino-acid-transport-and-metabolism	L-lysine 2,3-aminomutase [Trichodesmium erythraeum IMS101]	9.028	7.4054	6.2908	6.9737	6.4754	8.9543	3.9761	3.1236	5.7807	3.2519	4.2286	3.6161	8.4733	8.8549	10.501	7.4444	2.9496	4.2991	7.2605	4.592	2.9804	10.522	8.9549	7.4923
Tery_0657	113474508	none	Na-Ca exchanger/integrin-beta4 [Trichodesmium erythraeum IMS101]	0	0	0.89868	1.7434	1.8501	1.9899	2.9821	4.1648	2.8903	3.2519	2.819	2.4107	2.8244	3.3206	1.1667	8.5079	6.8823	6.4487	6.2233	7.3471	7.9478	4.7826	6.2684	4.6827
Tery_3039	113476602	none	hypothetical protein [Trichodesmium erythraeum IMS101]	3.6112	1.8514	2.696	6.102	3.7002	4.9746	1.9881	3.1236	4.8172	5.4198	2.819	6.0268	4.7074	6.6412	5.8337	7.4444	5.8991	9.673	5.1861	5.5104	5.9608	4.7826	1.791	2.8096
Tery_2759	113476354	none	hypothetical protein [Trichodesmium erythraeum IMS101]	1.8056	1.8514	0.89868	0.87171	0.92505	1.9899	0.99403	0	0.96345	0	0	1.2054	1.883	3.3206	1.1667	4.254	0.98319	2.1496	1.0372	0.91839	2.9804	0	1.791	0.93653
Tery_2603	113476210	[R]-General-function-prediction-only	molybdopterin-binding oxidoreductase [Trichodesmium erythraeum IMS101]	2.7084	2.777	2.696	3.4868	2.7752	1.9899	2.9821	3.1236	1.9269	3.2519	2.819	3.6161	4.7074	0	5.8337	4.254	3.9328	3.2243	5.1861	3.6736	3.9739	3.8261	5.3729	4.6827
Tery_3565	113477061	none	hypothetical protein [Trichodesmium erythraeum IMS101]	4.514	1.8514	3.5947	3.4868	2.7752	2.9848	1.9881	2.0824	1.9269	1.084	0	1.2054	4.7074	5.5343	2.3335	4.254	3.9328	4.2991	2.0744	3.6736	2.9804	1.9131	2.6865	4.6827
Tery_1195	113474964	[R]-General-function-prediction-only	PilT protein-like protein [Trichodesmium erythraeum IMS101]	3.6112	4.6284	4.4934	4.3585	5.5503	4.9746	4.9702	4.1648	5.7807	4.3358	5.6381	6.0268	4.7074	5.5343	5.8337	7.4444	7.8655	8.5982	6.2233	7.3471	7.9478	4.7826	7.1639	6.5557
Tery_3198	113476733	none	hypothetical protein [Trichodesmium erythraeum IMS101]	7.2224	9.2568	9.8855	7.8454	8.3255	7.9594	4.9702	10.412	7.7076	6.5037	7.0476	8.4375	9.4148	6.6412	12.834	8.5079	6.8823	6.4487	6.2233	10.102	6.9543	8.6088	8.9549	11.238
Tery_2864	113476449	[O]-Posttranslational-modification,-protein-turnover,-chaperones	thioredoxin domain-containing protein [Trichodesmium erythraeum IMS101]	7.2224	7.4054	8.0881	11.332	12.026	9.9493	8.9463	7.2884	7.7076	7.5877	7.0476	7.2322	15.064	11.069	8.1672	9.5714	11.798	9.673	7.2605	11.021	8.9413	11.478	13.432	13.111
Tery_2875	113476460	[K]-Transcription	ROK domain-containing protein [Trichodesmium erythraeum IMS101]	1.8056	0	0	0.87171	1.8501	0	1.9881	3.1236	4.8172	4.3358	1.4095	4.8214	1.883	2.2137	2.3335	5.3175	2.9496	4.2991	4.1489	3.6736	4.9674	4.7826	2.6865	4.6827
Tery_0263	113474158	[J]-Translation,-ribosomal-structure-and-biogenesis	rplJ gene product [Trichodesmium erythraeum IMS101]	14.445	12.959	11.683	12.204	12.026	10.944	7.9523	8.3296	11.561	11.923	8.4571	9.6429	14.122	16.603	14.001	12.762	18.681	17.196	10.372	10.102	11.922	11.478	10.746	12.175
Tery_2657	113476263	[C]-Energy-production-and-conversion	nitroreductase [Trichodesmium erythraeum IMS101]	81.252	86.088	87.172	94.144	86.03	94.518	97.415	99.956	92.491	84.548	93.028	98.839	105.45	108.47	108.51	123.36	124.87	117.15	110.98	116.64	129.15	95.653	96.713	103.96
Tery_3174	113476713	[E]-Amino-acid-transport-and-metabolism	L-alanine dehydrogenase [Trichodesmium erythraeum IMS101]	3.6112	1.8514	2.696	2.6151	5.5503	3.9797	5.9642	6.2472	5.7807	6.5037	1.4095	3.6161	5.6489	3.3206	7.0004	10.635	6.8823	2.1496	6.2233	5.5104	11.922	3.8261	6.2684	6.5557
Tery_2425	113476054	[M]-Cell-wall/membrane/envelope-biogenesis	GTP-binding protein LepA [Trichodesmium erythraeum IMS101]	10.834	10.182	8.9868	15.691	15.726	7.9594	5.9642	9.3708	14.452	10.84	2.819	7.2322	18.83	13.282	15.168	9.5714	17.697	11.823	13.484	14.694	10.928	20.087	18.805	15.921
Tery_2316	113475951	[L]-Replication,-recombination-and-repair	ligA gene product [Trichodesmium erythraeum IMS101]	1.8056	0.92568	0.89868	1.7434	1.8501	0	0	0	0.96345	0	0	0	0.94148	1.1069	1.1667	2.127	1.9664	1.0748	0	0	0	0.95653	1.791	0
Tery_0231	113474131	[P]-Inorganic-ion-transport-and-metabolism	Ppx/GppA phosphatase [Trichodesmium erythraeum IMS101]	1.8056	3.7027	6.2908	4.3585	2.7752	1.9899	0	0	0.96345	1.084	2.819	1.2054	1.883	4.4274	7.0004	0	0	0	1.0372	1.8368	2.9804	2.8696	1.791	1.8731
Tery_3849	113477303	[R]-General-function-prediction-only	carbonate dehydratase [Trichodesmium erythraeum IMS101]	104.72	104.6	99.754	94.144	104.53	103.47	95.427	92.667	92.491	104.06	104.3	102.46	108.27	116.22	117.84	112.73	118.97	108.55	94.387	92.758	105.31	106.17	99.399	99.273
Tery_1979	113475642	none	hypothetical protein [Trichodesmium erythraeum IMS101]	0	0	0	0	0	0	0	0	0	0	0	0	0.94148	0	1.1667	0	0	1.0748	1.0372	0.91839	0	2.8696	1.791	3.7461
Tery_4141	113477561	none	hypothetical protein [Trichodesmium erythraeum IMS101]	14.445	12.034	15.278	13.947	14.801	13.929	17.893	13.536	11.561	14.091	19.733	16.875	13.181	14.389	17.501	9.5714	9.8319	8.5982	13.484	13.776	13.909	8.6088	11.641	9.3653
Tery_4044	113477470	[E]-Amino-acid-transport-and-metabolism	class V aminotransferase [Trichodesmium erythraeum IMS101]	3.6112	1.8514	2.696	0.87171	2.7752	2.9848	0.99403	1.0412	0.96345	2.1679	1.4095	1.2054	4.7074	3.3206	3.5002	2.127	1.9664	4.2991	2.0744	0.91839	0.99347	1.9131	0.89549	2.8096
Tery_3845	113477299	[R]-General-function-prediction-only	hypothetical protein [Trichodesmium erythraeum IMS101]	7.2224	6.4797	9.8855	4.3585	5.5503	6.9645	123.26	113.49	112.72	117.07	108.53	110.89	4.7074	4.4274	5.8337	8.5079	6.8823	7.5234	115.13	135	132.13	69.827	67.161	56.192
Tery_3354	113476868	none	hypothetical protein [Trichodesmium erythraeum IMS101]	1.8056	0.92568	1.7974	0.87171	0.92505	1.9899	0	0	0	1.084	1.4095	0	0.94148	5.5343	1.1667	4.254	2.9496	4.2991	2.0744	2.7552	1.9869	0.95653	1.791	0.93653
Tery_3499	113477001	[C]-Energy-production-and-conversion	NADH dehydrogenase subunit J [Trichodesmium erythraeum IMS101]	16.25	13.885	11.683	15.691	17.576	15.919	17.893	13.536	14.452	19.511	12.686	14.464	16.947	9.9617	18.668	8.5079	7.8655	7.5234	8.2977	16.531	18.876	18.174	17.014	16.858
Tery_2890	113476472	none	hypothetical protein [Trichodesmium erythraeum IMS101]	9.9308	12.034	11.683	12.204	8.3255	11.939	8.9463	12.494	11.561	10.84	9.8666	9.6429	7.5318	9.9617	8.1672	19.143	13.765	9.673	9.335	10.102	11.922	8.6088	8.0594	9.3653
Tery_1926	113475593	[C]-Energy-production-and-conversion	aldehyde dehydrogenase [Trichodesmium erythraeum IMS101]	28.89	26.845	24.264	24.408	24.051	24.873	29.821	27.071	25.05	27.099	33.828	32.545	32.01	27.671	24.502	30.841	28.513	31.169	31.117	28.47	30.798	29.652	28.656	31.842
Tery_3969	113477406	[Q]-Secondary-metabolites-biosynthesis,-transport-and-catabolism	phytanoyl-CoA dioxygenase [Trichodesmium erythraeum IMS101]	0	0	0.89868	0	2.7752	0	0	0	0.96345	2.1679	0	0	0	0	0	0	0	0	0	0	0	0	0	0
Tery_2918	113476497	[S]-Function-unknown	hypothetical protein [Trichodesmium erythraeum IMS101]	17.153	15.737	13.48	11.332	14.801	16.914	16.899	17.7	16.379	10.84	11.276	15.67	13.181	14.389	14.001	10.635	17.697	15.047	12.447	24.797	24.837	14.348	16.119	14.985
Tery_3908	113477353	none	hypothetical protein [Trichodesmium erythraeum IMS101]	5.4168	7.4054	4.4934	4.3585	3.7002	3.9797	4.9702	1.0412	2.8903	5.4198	0	1.2054	9.4148	5.5343	3.5002	5.3175	3.9328	9.673	5.1861	3.6736	4.9674	9.5653	9.8504	4.6827
Tery_3253	113476779	[O]-Posttranslational-modification,-protein-turnover,-chaperones	FtsH peptidase [Trichodesmium erythraeum IMS101]	14.445	12.959	13.48	16.562	9.2505	14.924	13.916	11.453	23.123	22.763	14.095	15.67	20.713	18.817	22.168	17.016	19.664	19.346	19.707	19.286	24.837	19.131	18.805	21.54
Tery_0487	113474355	[E]-Amino-acid-transport-and-metabolism	LL-diaminopimelate aminotransferase [Trichodesmium erythraeum IMS101]	0.9028	2.777	1.7974	3.4868	4.6253	2.9848	4.9702	2.0824	3.8538	1.084	2.819	3.6161	2.8244	5.5343	2.3335	3.1905	3.9328	6.4487	4.1489	4.592	4.9674	3.8261	1.791	3.7461
Tery_3968	113477405	[P]-Inorganic-ion-transport-and-metabolism	adenylylsulfate kinase [Trichodesmium erythraeum IMS101]	0.9028	3.7027	1.7974	1.7434	0	0.99493	1.9881	1.0412	0.96345	2.1679	1.4095	2.4107	1.883	2.2137	1.1667	2.127	0.98319	2.1496	2.0744	2.7552	0.99347	2.8696	1.791	1.8731
Tery_0451	113474322	[I]-Lipid-transport-and-metabolism	3-oxoacyl-(acyl carrier protein) synthase II [Trichodesmium erythraeum IMS101]	40.626	49.061	48.529	30.51	41.627	33.827	26.839	28.113	26.977	29.267	32.419	30.134	49.898	53.129	53.67	51.048	45.227	54.814	38.377	41.328	32.785	50.696	51.938	50.573
Tery_4176	113477594	none	hypothetical protein [Trichodesmium erythraeum IMS101]	6.3196	4.6284	7.1894	6.102	3.7002	4.9746	4.9702	5.206	4.8172	4.3358	8.4571	6.0268	6.5904	6.6412	9.3339	5.3175	8.8487	5.3739	5.1861	5.5104	4.9674	9.5653	8.9549	6.5557
Tery_4134	113477554	[E]-Amino-acid-transport-and-metabolism	class V aminotransferase [Trichodesmium erythraeum IMS101]	37.015	37.027	31.454	30.51	34.227	30.843	27.833	34.36	23.123	33.602	23.962	33.75	38.601	43.167	33.835	23.397	22.613	25.795	31.117	27.552	25.83	28.696	30.447	32.779
Tery_1816	113475485	[I]-Lipid-transport-and-metabolism	putative glycerol-3-phosphate acyltransferase PlsX [Trichodesmium erythraeum IMS101]	16.25	18.514	12.582	16.562	13.876	17.909	18.887	17.7	15.415	18.427	18.324	19.286	20.713	23.244	21.001	24.46	18.681	22.57	23.856	21.123	23.843	17.218	17.014	17.794
Tery_4364	113477768	none	hypothetical protein [Trichodesmium erythraeum IMS101]	2.7084	0.92568	0	0	0	0	0	0	0	0	0	0	0.94148	1.1069	0	1.0635	0	3.2243	0	1.8368	0	0	1.791	0.93653
Tery_2247	113475888	none	hypothetical protein [Trichodesmium erythraeum IMS101]	0.9028	1.8514	1.7974	2.6151	0.92505	1.9899	3.9761	1.0412	2.8903	3.2519	1.4095	3.6161	5.6489	3.3206	4.667	7.4444	7.8655	5.3739	5.1861	2.7552	1.9869	6.6957	4.4774	3.7461
Tery_0001	113473943	[L]-Replication,-recombination-and-repair	dnaA gene product [Trichodesmium erythraeum IMS101]	0	0	0	0	0	0	0	0	0	0	0	0	0.94148	2.2137	2.3335	2.127	0.98319	1.0748	1.0372	1.8368	1.9869	0.95653	0.89549	0.93653
Tery_2359	113475991	none	hypothetical protein [Trichodesmium erythraeum IMS101]	12.639	8.3311	12.582	13.947	12.026	10.944	9.9403	11.453	13.488	14.091	15.505	9.6429	12.239	9.9617	15.168	8.5079	8.8487	6.4487	11.409	9.1839	11.922	13.391	11.641	12.175
Tery_1090	113474868	none	hypothetical protein [Trichodesmium erythraeum IMS101]	10.834	14.811	10.784	13.947	12.951	10.944	16.899	21.865	18.306	21.679	19.733	14.464	16.947	9.9617	10.501	12.762	13.765	15.047	29.042	27.552	30.798	20.087	21.492	23.413
Tery_0608	113474464	[T]-Signal-transduction-mechanisms	response regulator receiver protein [Trichodesmium erythraeum IMS101]	0	0	0	0	0	0	0	0	0	0	0	0	0.94148	0	0	0	0	1.0748	2.0744	0	0.99347	1.9131	0.89549	0.93653
Tery_0477	113474345	[J]-Translation,-ribosomal-structure-and-biogenesis	rpsJ gene product [Trichodesmium erythraeum IMS101]	11.736	14.811	17.974	13.076	13.876	11.939	9.9403	10.412	9.6345	13.007	11.276	13.259	15.064	18.817	18.668	19.143	17.697	16.122	11.409	11.939	12.915	9.5653	13.432	15.921
Tery_2367	113475999	[T]-Signal-transduction-mechanisms	hypothetical protein [Trichodesmium erythraeum IMS101]	0	0	1.7974	2.6151	1.8501	0.99493	0.99403	2.0824	0	1.084	0	0	0.94148	0	0	1.0635	1.9664	2.1496	2.0744	0	1.9869	0	0.89549	0
Tery_0865	113474683	[G]-Carbohydrate-transport-and-metabolism	ribokinase [Trichodesmium erythraeum IMS101]	2.7084	1.8514	2.696	1.7434	3.7002	1.9899	0	1.0412	0	1.084	0	0	1.883	3.3206	1.1667	6.3809	3.9328	3.2243	1.0372	2.7552	3.9739	1.9131	1.791	4.6827
Tery_0293	113474185	[E]-Amino-acid-transport-and-metabolism	aspartate aminotransferase [Trichodesmium erythraeum IMS101]	13.542	18.514	19.771	14.819	12.951	16.914	15.905	17.7	14.452	16.259	16.914	12.054	20.713	21.03	15.168	22.333	23.597	20.421	23.856	22.041	17.883	20.087	22.387	19.667
Tery_1356	113475081	[M]-Cell-wall/membrane/envelope-biogenesis	group 1 glycosyl transferase [Trichodesmium erythraeum IMS101]	9.028	7.4054	8.0881	10.46	8.3255	8.9543	7.9523	9.3708	7.7076	8.6716	7.0476	9.6429	12.239	8.8549	14.001	8.5079	10.815	8.5982	8.2977	11.021	11.922	10.522	10.746	12.175
Tery_0953	113474755	none	hypothetical protein [Trichodesmium erythraeum IMS101]	0	0	0	0	0	0	0	0	0	0	0	0	1.883	2.2137	2.3335	3.1905	1.9664	3.2243	4.1489	2.7552	4.9674	0.95653	0.89549	0.93653
Tery_1814	113475483	none	hypothetical protein [Trichodesmium erythraeum IMS101]	1.8056	4.6284	3.5947	2.6151	5.5503	1.9899	0.99403	2.0824	0.96345	0	0	0	6.5904	4.4274	2.3335	3.1905	5.8991	3.2243	3.1117	0	0.99347	1.9131	4.4774	5.6192
Tery_2728	113476324	[E]-Amino-acid-transport-and-metabolism	homoaconitate hydratase family protein [Trichodesmium erythraeum IMS101]	27.084	29.622	33.251	31.381	26.826	22.883	17.893	16.659	18.306	15.175	11.276	19.286	31.069	29.885	31.502	20.206	23.597	25.795	19.707	15.613	11.922	22	25.074	21.54
Tery_1247	113475006	[U]-Intracellular-trafficking,-secretion,-and-vesicular-transport	clpP gene product [Trichodesmium erythraeum IMS101]	21.667	17.588	22.467	21.793	19.426	25.868	26.839	21.865	22.159	21.679	25.371	26.518	23.537	25.458	28.002	21.27	20.647	21.496	24.893	22.041	24.837	19.131	22.387	17.794
Tery_4029	113477459	[M]-Cell-wall/membrane/envelope-biogenesis	murC gene product [Trichodesmium erythraeum IMS101]	0.9028	0.92568	2.696	0.87171	2.7752	1.9899	0	1.0412	0.96345	1.084	1.4095	1.2054	0.94148	2.2137	1.1667	1.0635	0	1.0748	1.0372	1.8368	0.99347	2.8696	0.89549	3.7461
Tery_3189	113476725	none	hypothetical protein [Trichodesmium erythraeum IMS101]	0	0	0	0	0	0	0	0	0	0	0	0	0	0	0	0	0	0	0	0	0	1.9131	0	0
Tery_0920	113474730	[T]-Signal-transduction-mechanisms	anti-sigma-factor antagonist [Trichodesmium erythraeum IMS101]	1.8056	0.92568	0.89868	0.87171	0.92505	0.99493	0	0	0	1.084	0	0	2.8244	3.3206	3.5002	1.0635	0.98319	1.0748	1.0372	0.91839	0.99347	1.9131	1.791	1.8731
Tery_4020	113477450	none	hypothetical protein [Trichodesmium erythraeum IMS101]	2.7084	1.8514	2.696	2.6151	2.7752	4.9746	2.9821	2.0824	2.8903	1.084	4.2286	1.2054	2.8244	2.2137	3.5002	3.1905	3.9328	2.1496	2.0744	1.8368	2.9804	1.9131	2.6865	1.8731
Tery_2503	113476122	[Q]-Secondary-metabolites-biosynthesis,-transport-and-catabolism	carboxymethylenebutenolidase [Trichodesmium erythraeum IMS101]	6.3196	8.3311	7.1894	6.102	6.4754	8.9543	5.9642	8.3296	7.7076	8.6716	7.0476	9.6429	9.4148	9.9617	5.8337	7.4444	8.8487	7.5234	9.335	8.2655	7.9478	7.6522	7.1639	11.238
Tery_4010	113477442	[I]-Lipid-transport-and-metabolism	phytoene synthase [Trichodesmium erythraeum IMS101]	0.9028	1.8514	3.5947	2.6151	0.92505	0.99493	0	1.0412	0.96345	1.084	0	1.2054	2.8244	0	0	0	0	2.1496	0	0	0	1.9131	2.6865	0.93653
Tery_2806	113476394	none	hypothetical protein [Trichodesmium erythraeum IMS101]	1.8056	3.7027	1.7974	3.4868	1.8501	0.99493	0.99403	0	0	2.1679	0	0	1.883	2.2137	2.3335	3.1905	2.9496	4.2991	2.0744	1.8368	1.9869	2.8696	1.791	2.8096
Tery_0707	113474553	[T]-Signal-transduction-mechanisms	stress protein [Trichodesmium erythraeum IMS101]	5.4168	6.4797	8.9868	8.7171	7.4004	6.9645	4.9702	8.3296	7.7076	7.5877	8.4571	9.6429	8.4733	5.5343	5.8337	9.5714	7.8655	10.748	9.335	7.3471	7.9478	10.522	7.1639	10.302
Tery_0575	113474432	none	hypothetical protein [Trichodesmium erythraeum IMS101]	2.7084	3.7027	1.7974	1.7434	3.7002	1.9899	4.9702	2.0824	2.8903	3.2519	1.4095	1.2054	4.7074	3.3206	4.667	6.3809	5.8991	6.4487	3.1117	6.4287	5.9608	4.7826	7.1639	5.6192
Tery_2396	113476026	[R]-General-function-prediction-only	CoA-binding protein [Trichodesmium erythraeum IMS101]	3.6112	3.7027	1.7974	2.6151	2.7752	3.9797	4.9702	4.1648	3.8538	4.3358	4.2286	3.6161	3.7659	3.3206	3.5002	5.3175	5.8991	4.2991	4.1489	6.4287	6.9543	3.8261	3.5819	3.7461
Tery_1562	113475254	[P]-Inorganic-ion-transport-and-metabolism	heavy metal translocating P-type ATPase [Trichodesmium erythraeum IMS101]	1.8056	2.777	2.696	5.2302	4.6253	2.9848	0.99403	2.0824	0.96345	3.2519	0	1.2054	0.94148	7.748	3.5002	3.1905	4.916	1.0748	0	1.8368	2.9804	0.95653	1.791	1.8731
Tery_2524	113476141	[M]-Cell-wall/membrane/envelope-biogenesis	group 1 glycosyl transferase [Trichodesmium erythraeum IMS101]	2.7084	1.8514	0.89868	3.4868	4.6253	1.9899	2.9821	2.0824	3.8538	3.2519	2.819	2.4107	6.5904	2.2137	3.5002	2.127	2.9496	3.2243	7.2605	2.7552	3.9739	7.6522	4.4774	6.5557
Tery_0728	113474572	none	magnesium-protoporphyrin IX monomethyl ester cyclase [Trichodesmium erythraeum IMS101]	13.542	14.811	22.467	21.793	17.576	15.919	12.922	10.412	10.598	9.7556	12.686	12.054	16.947	18.817	18.668	9.5714	14.748	13.972	14.521	11.021	7.9478	11.478	16.119	15.921
Tery_2237	113475878	none	hypothetical protein [Trichodesmium erythraeum IMS101]	1.8056	2.777	2.696	1.7434	1.8501	1.9899	1.9881	2.0824	2.8903	2.1679	2.819	2.4107	2.8244	2.2137	2.3335	5.3175	2.9496	3.2243	2.0744	1.8368	3.9739	3.8261	2.6865	2.8096
Tery_2286	113475923	none	hypothetical protein [Trichodesmium erythraeum IMS101]	6.3196	6.4797	8.9868	6.102	8.3255	5.9696	2.9821	3.1236	2.8903	2.1679	2.819	2.4107	9.4148	8.8549	7.0004	6.3809	5.8991	5.3739	10.372	3.6736	5.9608	4.7826	5.3729	5.6192
Tery_4700	113478075	[I]-Lipid-transport-and-metabolism	4-diphosphocytidyl-2-C-methyl-D-erythritol kinase [Trichodesmium erythraeum IMS101]	0	0.92568	1.7974	2.6151	1.8501	0.99493	0	0	1.9269	0	1.4095	0	2.8244	1.1069	1.1667	0	1.9664	1.0748	0	0.91839	1.9869	1.9131	1.791	2.8096
Tery_2968	113476538	[Q]-Secondary-metabolites-biosynthesis,-transport-and-catabolism	amino acid adenylation domain-containing protein [Trichodesmium erythraeum IMS101]	5.4168	10.182	5.3921	10.46	4.6253	4.9746	0	0	1.9269	0	0	1.2054	13.181	9.9617	5.8337	3.1905	3.9328	6.4487	17.633	11.021	5.9608	21.044	25.969	22.477
Tery_2143	113475789	[E]-Amino-acid-transport-and-metabolism	hisH gene product [Trichodesmium erythraeum IMS101]	0	0	0	0	0	0	0	0	0	0	0	0	0	2.2137	2.3335	1.0635	2.9496	1.0748	0	1.8368	2.9804	0.95653	0.89549	3.7461
Tery_0174	113474078	[O]-Posttranslational-modification,-protein-turnover,-chaperones	GUN4-like [Trichodesmium erythraeum IMS101]	3.6112	0	2.696	1.7434	1.8501	2.9848	2.9821	2.0824	2.8903	2.1679	0	2.4107	3.7659	2.2137	3.5002	6.3809	4.916	4.2991	5.1861	8.2655	6.9543	3.8261	6.2684	5.6192
Tery_3350	113476864	[S]-Function-unknown	hypothetical protein [Trichodesmium erythraeum IMS101]	3.6112	2.777	2.696	2.6151	3.7002	1.9899	1.9881	4.1648	3.8538	1.084	4.2286	0	2.8244	5.5343	1.1667	3.1905	2.9496	6.4487	6.2233	4.592	7.9478	5.7392	5.3729	4.6827
Tery_0598	113474454	[S]-Function-unknown	hypothetical protein [Trichodesmium erythraeum IMS101]	7.2224	7.4054	7.1894	9.5888	7.4004	2.9848	3.9761	3.1236	3.8538	3.2519	2.819	3.6161	8.4733	7.748	5.8337	7.4444	7.8655	3.2243	7.2605	6.4287	8.9413	5.7392	5.3729	5.6192
Tery_4357	113477761	[O]-Posttranslational-modification,-protein-turnover,-chaperones	FeS assembly protein SufD [Trichodesmium erythraeum IMS101]	15.348	20.365	16.176	14.819	11.101	16.914	11.928	15.618	16.379	10.84	14.095	13.259	16.005	16.603	16.334	15.952	15.731	18.271	15.558	14.694	16.889	18.174	17.91	15.921
Tery_0808	113474637	[J]-Translation,-ribosomal-structure-and-biogenesis	def gene product [Trichodesmium erythraeum IMS101]	3.6112	3.7027	4.4934	6.102	5.5503	3.9797	3.9761	2.0824	5.7807	5.4198	2.819	3.6161	4.7074	4.4274	3.5002	5.3175	3.9328	3.2243	3.1117	1.8368	3.9739	2.8696	5.3729	1.8731
Tery_2521	113476139	none	hypothetical protein [Trichodesmium erythraeum IMS101]	3.6112	2.777	4.4934	3.4868	3.7002	1.9899	4.9702	3.1236	1.9269	5.4198	1.4095	2.4107	1.883	5.5343	1.1667	3.1905	3.9328	3.2243	5.1861	4.592	1.9869	4.7826	4.4774	4.6827
Tery_1155	113474929	[R]-General-function-prediction-only	hypothetical protein [Trichodesmium erythraeum IMS101]	0	0	0	0	0	0	0	0	0	0	0	0	0.94148	1.1069	0	1.0635	0.98319	2.1496	2.0744	2.7552	0.99347	1.9131	0.89549	0.93653
Tery_2344	113475976	none	hypothetical protein [Trichodesmium erythraeum IMS101]	0	0.92568	0.89868	0.87171	1.8501	0	1.9881	1.0412	0.96345	0	0	0	0.94148	0	1.1667	0	0	0	1.0372	0.91839	1.9869	0	2.6865	2.8096
Tery_1850	113475518	[E]-Amino-acid-transport-and-metabolism	ilvH gene product [Trichodesmium erythraeum IMS101]	15.348	13.885	16.176	20.921	18.501	17.909	12.922	13.536	13.488	15.175	18.324	14.464	24.478	14.389	21.001	17.016	20.647	21.496	13.484	14.694	17.883	16.261	16.119	20.604
Tery_3048	113476609	none	Cna B-type [Trichodesmium erythraeum IMS101]	0	0.92568	0	0	0	0.99493	0.99403	2.0824	3.8538	2.1679	1.4095	1.2054	0.94148	3.3206	1.1667	5.3175	1.9664	5.3739	2.0744	2.7552	5.9608	2.8696	2.6865	3.7461
Tery_1770	113475442	[G]-Carbohydrate-transport-and-metabolism	ppnK gene product [Trichodesmium erythraeum IMS101]	7.2224	3.7027	8.0881	1.7434	3.7002	0.99493	3.9761	3.1236	4.8172	5.4198	0	2.4107	2.8244	4.4274	2.3335	3.1905	3.9328	8.5982	6.2233	9.1839	5.9608	6.6957	3.5819	2.8096
Tery_3927	113477370	[R]-General-function-prediction-only	short-chain dehydrogenase/reductase SDR [Trichodesmium erythraeum IMS101]	5.4168	7.4054	6.2908	5.2302	7.4004	5.9696	5.9642	8.3296	9.6345	6.5037	9.8666	9.6429	9.4148	7.748	10.501	7.4444	6.8823	8.5982	7.2605	7.3471	6.9543	8.6088	10.746	10.302
Tery_3667	113477141	[D]-Cell-cycle-control,-cell-division,-chromosome-partitioning	regulatory protein CII [Trichodesmium erythraeum IMS101]	2.7084	0	0.89868	0.87171	2.7752	0.99493	2.9821	0	0	1.084	0	0	2.8244	2.2137	1.1667	3.1905	2.9496	0	1.0372	1.8368	1.9869	0.95653	0.89549	0.93653
Tery_1750	113475422	[O]-Posttranslational-modification,-protein-turnover,-chaperones	molecular chaperone DnaK [Trichodesmium erythraeum IMS101]	10.834	12.959	12.582	13.076	10.176	10.944	16.899	13.536	9.6345	9.7556	8.4571	12.054	20.713	22.137	16.334	25.524	25.563	25.795	21.782	22.96	27.817	21.044	18.805	18.731
Tery_3840	113477294	none	hypothetical protein [Trichodesmium erythraeum IMS101]	0	0	0	0	0	0	0	0	0	0	0	0	0	2.2137	0	2.127	1.9664	1.0748	0	0	0	0	0	0
Tery_2786	113476379	none	hypothetical protein [Trichodesmium erythraeum IMS101]	7.2224	9.2568	6.2908	6.102	7.4004	3.9797	8.9463	7.2884	6.7441	7.5877	8.4571	6.0268	8.4733	9.9617	9.3339	10.635	9.8319	10.748	6.2233	7.3471	10.928	7.6522	8.0594	7.4923
Tery_2250	113475891	[R]-General-function-prediction-only	peptidase M48, Ste24p [Trichodesmium erythraeum IMS101]	0	0	0	0	0.92505	0	1.9881	2.0824	1.9269	1.084	0	1.2054	0	1.1069	1.1667	4.254	5.8991	1.0748	0	3.6736	2.9804	0.95653	1.791	0
Tery_3123	113476667	none	hypothetical protein [Trichodesmium erythraeum IMS101]	3.6112	3.7027	4.4934	6.102	3.7002	4.9746	2.9821	5.206	3.8538	5.4198	4.2286	7.2322	4.7074	1.1069	2.3335	8.5079	5.8991	4.2991	6.2233	4.592	5.9608	3.8261	7.1639	4.6827
Tery_4897	113478233	[S]-Function-unknown	CHAD domain-containing protein [Trichodesmium erythraeum IMS101]	2.7084	2.777	5.3921	6.102	4.6253	5.9696	0	0	0	0	0	0	4.7074	5.5343	4.667	4.254	3.9328	4.2991	0	0	0	0.95653	1.791	1.8731
Tery_4710	113478085	[U]-Intracellular-trafficking,-secretion,-and-vesicular-transport	putative inner membrane protein translocase component YidC [Trichodesmium erythraeum IMS101]	8.1252	8.3311	9.8855	7.8454	8.3255	6.9645	8.9463	5.206	7.7076	9.7556	7.0476	8.4375	8.4733	8.8549	8.1672	12.762	6.8823	7.5234	15.558	12.857	9.9347	8.6088	9.8504	8.4288
Tery_0072	113473993	[C]-Energy-production-and-conversion	HEAT repeat-containing PBS lyase [Trichodesmium erythraeum IMS101]	0	0	0	0	0	0	0	0	0	0	0	0	0.94148	0	0	0	0	0	1.0372	0.91839	0.99347	1.9131	1.791	1.8731
Tery_2167	113475812	[O]-Posttranslational-modification,-protein-turnover,-chaperones	hypothetical protein [Trichodesmium erythraeum IMS101]	0	0	0	0	0	0	0	0	0	0	0	0	0	2.2137	1.1667	3.1905	0	0	0	0	0.99347	0.95653	0	0
Tery_1987	113475650	[S]-Function-unknown	pentapeptide repeat-containing protein [Trichodesmium erythraeum IMS101]	1.8056	1.8514	0.89868	2.6151	1.8501	0.99493	0.99403	0	0.96345	1.084	2.819	2.4107	2.8244	0	1.1667	0	0.98319	2.1496	2.0744	1.8368	0.99347	2.8696	1.791	1.8731
Tery_4104	113477524	none	phycobilisome linker polypeptide [Trichodesmium erythraeum IMS101]	34.306	37.027	30.555	33.997	32.377	35.817	32.803	36.442	30.83	33.602	40.876	39.777	36.718	32.099	43.169	38.286	31.462	31.169	33.191	34.899	33.778	33.478	31.342	38.398
Tery_3422	113476930	[M]-Cell-wall/membrane/envelope-biogenesis	N-acetylmannosaminyltransferase [Trichodesmium erythraeum IMS101]	0	0	0	0	0	0	0	0	0	0	0	0	0	0	0	0	0	1.0748	2.0744	0	0	0.95653	0.89549	1.8731
Tery_3817	113477273	none	hypothetical protein [Trichodesmium erythraeum IMS101]	5.4168	3.7027	7.1894	3.4868	3.7002	3.9797	7.9523	5.206	7.7076	5.4198	5.6381	6.0268	7.5318	7.748	8.1672	14.889	10.815	10.748	7.2605	8.2655	8.9413	5.7392	6.2684	7.4923
Tery_2578	113476187	none	hypothetical protein [Trichodesmium erythraeum IMS101]	0	0.92568	0	0.87171	0.92505	1.9899	0	0	0	0	0	0	0.94148	1.1069	1.1667	2.127	0.98319	1.0748	0	0	0	0.95653	1.791	1.8731
Tery_1744	113475416	none	hypothetical protein [Trichodesmium erythraeum IMS101]	0	0	0	0	0	0	0	0	0	0	0	0	0.94148	1.1069	0	2.127	0.98319	0	0	0.91839	0	0.95653	0.89549	0.93653
Tery_4571	113477959	none	hypothetical protein [Trichodesmium erythraeum IMS101]	7.2224	6.4797	5.3921	11.332	8.3255	6.9645	2.9821	2.0824	3.8538	0	2.819	2.4107	11.298	7.748	9.3339	21.27	18.681	21.496	5.1861	1.8368	4.9674	12.435	15.223	14.985
Tery_4154	113477573	[T]-Signal-transduction-mechanisms	periplasmic sensor hybrid histidine kinase [Trichodesmium erythraeum IMS101]	0	0	0	0	0	0	0	0	0	0	0	0	0	0	0	0	0	0	0	1.8368	0	0	0	0
Tery_0978	113474771	[C]-Energy-production-and-conversion	HEAT repeat-containing PBS lyase [Trichodesmium erythraeum IMS101]	6.3196	7.4054	6.2908	5.2302	6.4754	4.9746	6.9582	4.1648	7.7076	4.3358	4.2286	3.6161	6.5904	2.2137	3.5002	2.127	2.9496	4.2991	4.1489	4.592	5.9608	7.6522	5.3729	8.4288
Tery_4757	113478123	none	hypothetical protein [Trichodesmium erythraeum IMS101]	6.3196	7.4054	6.2908	5.2302	3.7002	8.9543	3.9761	5.206	4.8172	5.4198	2.819	2.4107	4.7074	4.4274	7.0004	2.127	4.916	4.2991	6.2233	5.5104	6.9543	7.6522	6.2684	6.5557
Tery_2280	113475918	none	hypothetical protein [Trichodesmium erythraeum IMS101]	11.736	11.108	11.683	13.947	15.726	14.924	7.9523	6.2472	7.7076	7.5877	9.8666	8.4375	15.064	14.389	14.001	15.952	8.8487	11.823	7.2605	6.4287	10.928	14.348	13.432	12.175
Tery_0490	113474358	[M]-Cell-wall/membrane/envelope-biogenesis	GDP-mannose 4,6-dehydratase [Trichodesmium erythraeum IMS101]	33.404	27.77	33.251	29.638	32.377	30.843	20.875	27.071	28.903	23.847	25.371	30.134	37.659	34.313	31.502	31.905	33.429	30.094	33.191	33.981	31.791	38.261	37.61	34.652
Tery_4794	113478157	none	hypothetical protein [Trichodesmium erythraeum IMS101]	0	0.92568	0.89868	1.7434	0	0.99493	0.99403	0	0.96345	1.084	0	0	0.94148	0	0	1.0635	1.9664	1.0748	2.0744	1.8368	0.99347	0	1.791	0
Tery_2493	113476112	[E]-Amino-acid-transport-and-metabolism	chorismate mutase [Trichodesmium erythraeum IMS101]	4.514	4.6284	4.4934	4.3585	5.5503	1.9899	1.9881	5.206	2.8903	3.2519	1.4095	2.4107	3.7659	4.4274	4.667	4.254	4.916	4.2991	5.1861	5.5104	7.9478	5.7392	5.3729	5.6192
Tery_3820	113477276	[I]-Lipid-transport-and-metabolism	AMP-dependent synthetase and ligase [Trichodesmium erythraeum IMS101]	0.9028	2.777	4.4934	4.3585	1.8501	1.9899	10.934	7.2884	15.415	5.4198	2.819	6.0268	15.064	8.8549	4.667	22.333	27.529	24.72	33.191	31.225	29.804	22	24.178	26.223
Tery_0483	113474351	[J]-Translation,-ribosomal-structure-and-biogenesis	ribonuclease [Trichodesmium erythraeum IMS101]	39.723	38.878	36.846	43.585	42.552	45.767	33.797	36.442	33.721	36.854	40.876	31.339	50.84	47.595	47.836	40.413	51.126	44.066	38.377	38.572	44.706	44	42.088	41.207
Tery_2411	113476040	[V]-Defense-mechanisms	ABC transporter-like protein [Trichodesmium erythraeum IMS101]	3.6112	4.6284	3.5947	6.9737	5.5503	4.9746	2.9821	3.1236	5.7807	4.3358	2.819	1.2054	5.6489	7.748	4.667	7.4444	9.8319	9.673	3.1117	5.5104	4.9674	3.8261	7.1639	5.6192
Tery_0018	113473954	[S]-Function-unknown	Rho termination factor-like protein [Trichodesmium erythraeum IMS101]	5.4168	7.4054	7.1894	6.102	7.4004	6.9645	4.9702	8.3296	7.7076	7.5877	7.0476	7.2322	4.7074	6.6412	4.667	15.952	6.8823	11.823	8.2977	9.1839	13.909	9.5653	11.641	14.985
Tery_0160	113474066	none	hypothetical protein [Trichodesmium erythraeum IMS101]	2.7084	2.777	2.696	1.7434	0.92505	1.9899	0.99403	3.1236	2.8903	3.2519	2.819	0	6.5904	6.6412	5.8337	2.127	5.8991	4.2991	6.2233	4.592	6.9543	6.6957	6.2684	4.6827
Tery_2479	113476100	none	hypothetical protein [Trichodesmium erythraeum IMS101]	2.7084	0.92568	5.3921	4.3585	1.8501	3.9797	1.9881	2.0824	0.96345	1.084	0	1.2054	1.883	1.1069	1.1667	1.0635	1.9664	3.2243	3.1117	1.8368	0.99347	1.9131	1.791	1.8731
Tery_0696	113474543	[Q]-Secondary-metabolites-biosynthesis,-transport-and-catabolism	dihydropteridine reductase [Trichodesmium erythraeum IMS101]	18.959	20.365	17.974	17.434	15.726	21.888	15.905	11.453	18.306	15.175	18.324	14.464	16.005	16.603	15.168	21.27	18.681	18.271	14.521	19.286	22.85	15.304	14.328	14.048
Tery_3953	113477392	none	hypothetical protein [Trichodesmium erythraeum IMS101]	9.028	7.4054	7.1894	10.46	7.4004	6.9645	6.9582	2.0824	5.7807	3.2519	7.0476	8.4375	9.4148	12.175	11.667	10.635	6.8823	6.4487	4.1489	6.4287	8.9413	4.7826	6.2684	10.302
Tery_1180	113474950	none	hypothetical protein [Trichodesmium erythraeum IMS101]	1.8056	0	0.89868	0.87171	0	0.99493	0.99403	2.0824	1.9269	2.1679	0	1.2054	1.883	1.1069	0	1.0635	0.98319	1.0748	1.0372	1.8368	1.9869	0.95653	2.6865	0.93653
Tery_2018	113475678	[E]-Amino-acid-transport-and-metabolism	FAD dependent oxidoreductase [Trichodesmium erythraeum IMS101]	4.514	2.777	3.5947	3.4868	2.7752	0.99493	1.9881	2.0824	1.9269	2.1679	2.819	1.2054	3.7659	5.5343	2.3335	5.3175	3.9328	5.3739	5.1861	1.8368	2.9804	3.8261	4.4774	6.5557
Tery_2942	113476518	[E]-Amino-acid-transport-and-metabolism	hisD gene product [Trichodesmium erythraeum IMS101]	10.834	10.182	9.8855	11.332	12.951	12.934	16.899	10.412	12.525	13.007	9.8666	10.848	16.005	9.9617	11.667	13.825	15.731	12.897	18.67	15.613	14.902	13.391	17.014	14.048
Tery_2067	113475720	[M]-Cell-wall/membrane/envelope-biogenesis	group 1 glycosyl transferase [Trichodesmium erythraeum IMS101]	1.8056	2.777	1.7974	4.3585	0.92505	1.9899	1.9881	1.0412	0	2.1679	1.4095	1.2054	1.883	3.3206	0	3.1905	1.9664	2.1496	4.1489	0.91839	3.9739	3.8261	3.5819	1.8731
Tery_3948	113477388	[R]-General-function-prediction-only	hypothetical protein [Trichodesmium erythraeum IMS101]	11.736	12.959	12.582	10.46	12.951	8.9543	10.934	9.3708	10.598	8.6716	9.8666	12.054	14.122	12.175	12.834	14.889	16.714	13.972	9.335	8.2655	12.915	11.478	12.537	13.111
Tery_4449	113477848	[U]-Intracellular-trafficking,-secretion,-and-vesicular-transport	biopolymer transport protein ExbD/TolR [Trichodesmium erythraeum IMS101]	0	0	0	0	0	0	0	0	0	0	0	0	0	1.1069	0	1.0635	0	4.2991	2.0744	1.8368	0	0	0	0.93653
Tery_4425	113477825	[R]-General-function-prediction-only	N-acetyltransferase GCN5 [Trichodesmium erythraeum IMS101]	10.834	10.182	8.9868	8.7171	10.176	8.9543	8.9463	10.412	8.671	9.7556	12.686	10.848	12.239	2.2137	12.834	3.1905	3.9328	3.2243	7.2605	7.3471	5.9608	13.391	11.641	13.111
Tery_3212	113476743	[Q]-Secondary-metabolites-biosynthesis,-transport-and-catabolism	carotenoid oxygenase [Trichodesmium erythraeum IMS101]	2.7084	2.777	1.7974	2.6151	4.6253	2.9848	1.9881	4.1648	2.8903	3.2519	2.819	2.4107	2.8244	0	3.5002	0	0.98319	0	1.0372	3.6736	4.9674	3.8261	2.6865	1.8731
Tery_1590	113475281	[U]-Intracellular-trafficking,-secretion,-and-vesicular-transport	signal peptide peptidase A [Trichodesmium erythraeum IMS101]	0.9028	2.777	0.89868	1.7434	1.8501	0.99493	0.99403	2.0824	0	2.1679	0	1.2054	2.8244	2.2137	2.3335	1.0635	1.9664	2.1496	2.0744	2.7552	0.99347	0	1.791	2.8096
Tery_0891	113474704	none	putative nickel-containing superoxide dismutase [Trichodesmium erythraeum IMS101]	18.959	13.885	20.67	26.151	24.976	26.863	25.845	20.824	33.721	28.183	29.6	31.339	21.654	24.351	25.668	30.841	30.479	21.496	20.744	13.776	18.876	20.087	19.701	25.286
Tery_0275	113474169	[E]-Amino-acid-transport-and-metabolism	glucose-methanol-choline oxidoreductase [Trichodesmium erythraeum IMS101]	67.71	62.02	59.313	56.661	53.653	61.685	70.576	67.678	57.807	61.785	67.657	72.322	54.606	66.412	66.504	48.921	48.176	45.141	58.084	70.716	66.563	60.261	58.207	56.192
Tery_3235	113476762	[R]-General-function-prediction-only	hypothetical protein [Trichodesmium erythraeum IMS101]	0	0	0	0.87171	0	0.99493	0	0	1.9269	0	0	1.2054	0	3.3206	1.1667	5.3175	4.916	0	2.0744	2.7552	0.99347	0.95653	2.6865	2.8096
Tery_4207	113477621	[O]-Posttranslational-modification,-protein-turnover,-chaperones	glutaredoxin 3 [Trichodesmium erythraeum IMS101]	3.6112	2.777	2.696	4.3585	4.6253	2.9848	3.9761	3.1236	3.8538	4.3358	5.6381	4.8214	3.7659	3.3206	4.667	5.3175	3.9328	2.1496	4.1489	1.8368	2.9804	2.8696	4.4774	3.7461
Tery_2924	113476502	none	hypothetical protein [Trichodesmium erythraeum IMS101]	0.9028	0.92568	0.89868	0.87171	1.8501	0.99493	0.99403	1.0412	0.96345	1.084	1.4095	1.2054	0	0	0	0	0	0	0	0	0	0	0	0
Tery_3522	113477023	[S]-Function-unknown	pentapeptide repeat-containing protein [Trichodesmium erythraeum IMS101]	2.7084	2.777	0.89868	0	1.8501	1.9899	0	1.0412	0	0	0	0	0.94148	2.2137	2.3335	2.127	1.9664	1.0748	0	0	0.99347	0	0.89549	1.8731
Tery_1834	113475502	[G]-Carbohydrate-transport-and-metabolism	6-phosphogluconate dehydrogenase [Trichodesmium erythraeum IMS101]	202.23	238.82	195.91	199.62	188.71	206.94	166	162.43	165.71	179.94	191.69	180.8	200.53	212.52	218.18	157.4	184.84	175.19	164.92	177.25	157.96	166.44	175.52	162.96
Tery_1324	113475057	[E]-Amino-acid-transport-and-metabolism	Na+/solute symporter [Trichodesmium erythraeum IMS101]	2.7084	2.777	1.7974	4.3585	1.8501	1.9899	2.9821	2.0824	1.9269	3.2519	4.2286	1.2054	3.7659	3.3206	2.3335	3.1905	3.9328	3.2243	3.1117	2.7552	2.9804	2.8696	2.6865	2.8096
Tery_0997	113474787	none	phycobilisome protein [Trichodesmium erythraeum IMS101]	31.598	32.399	30.555	32.253	28.677	28.853	31.809	36.442	37.574	35.77	36.647	33.75	27.303	38.74	29.169	30.841	28.513	33.318	34.228	33.062	36.759	44	32.238	41.207
Tery_2266	113475906	[G]-Carbohydrate-transport-and-metabolism	hypothetical protein [Trichodesmium erythraeum IMS101]	1.8056	0	1.7974	0.87171	0.92505	0.99493	0	2.0824	0	1.084	0	0	0.94148	0	1.1667	0	0	1.0748	3.1117	1.8368	0	1.9131	2.6865	0
Tery_3562	113477058	[C]-Energy-production-and-conversion	nitroreductase [Trichodesmium erythraeum IMS101]	4.514	4.6284	4.4934	6.102	4.6253	5.9696	6.9582	5.206	9.6345	7.5877	4.2286	7.2322	6.5904	2.2137	5.8337	4.254	6.8823	7.5234	7.2605	6.4287	5.9608	7.6522	7.1639	8.4288
Tery_0146	113474053	[M]-Cell-wall/membrane/envelope-biogenesis	group 1 glycosyl transferase [Trichodesmium erythraeum IMS101]	5.4168	3.7027	3.5947	2.6151	3.7002	5.9696	1.9881	2.0824	3.8538	2.1679	1.4095	1.2054	4.7074	5.5343	4.667	3.1905	2.9496	2.1496	4.1489	5.5104	3.9739	2.8696	1.791	1.8731
Tery_5051	113478371	none	dihydrobiliverdin:ferredoxin oxidoreductase [Trichodesmium erythraeum IMS101]	1.8056	1.8514	5.3921	8.7171	8.3255	5.9696	0.99403	3.1236	1.9269	1.084	1.4095	3.6161	5.6489	1.1069	4.667	3.1905	1.9664	2.1496	4.1489	0	1.9869	3.8261	2.6865	0.93653
Tery_0580	113474437	[S]-Function-unknown	pentapeptide repeat-containing protein [Trichodesmium erythraeum IMS101]	0	0	0	0	0	0	0	0	0	0	0	0	1.883	1.1069	0	1.0635	0.98319	1.0748	1.0372	0	0	0	0	0
Tery_3181	113476718	[I]-Lipid-transport-and-metabolism	AMP-dependent synthetase and ligase [Trichodesmium erythraeum IMS101]	5.4168	12.959	7.1894	9.5888	5.5503	4.9746	4.9702	6.2472	3.8538	4.3358	1.4095	2.4107	13.181	11.069	11.667	9.5714	13.765	7.5234	8.2977	8.2655	8.9413	7.6522	12.537	10.302
Tery_0529	113474393	[S]-Function-unknown	hypothetical protein [Trichodesmium erythraeum IMS101]	0	0	0	0	0	0	1.9881	0	0	0	0	0	0	0	0	0	0	0	0	0	0	0	0	0
Tery_3618	113477101	[S]-Function-unknown	hypothetical protein [Trichodesmium erythraeum IMS101]	0	1.8514	0.89868	0.87171	0.92505	0.99493	0.99403	1.0412	1.9269	2.1679	1.4095	1.2054	0.94148	0	1.1667	1.0635	0	0	1.0372	0.91839	0.99347	0.95653	0.89549	1.8731
Tery_0089	113474007	[S]-Function-unknown	hypothetical protein [Trichodesmium erythraeum IMS101]	8.1252	8.3311	8.9868	6.9737	10.176	8.9543	1.9881	3.1236	4.8172	1.084	4.2286	2.4107	8.4733	11.069	12.834	2.127	1.9664	1.0748	6.2233	7.3471	3.9739	8.6088	9.8504	9.3653
Tery_1380	113475099	[G]-Carbohydrate-transport-and-metabolism	tpiA gene product [Trichodesmium erythraeum IMS101]	26.181	30.547	25.163	27.895	27.752	26.863	16.899	22.907	17.342	19.511	21.143	14.464	25.42	28.778	31.502	27.651	29.496	26.869	20.744	22.041	16.889	23.913	24.178	23.413
Tery_2373	113476005	none	hypothetical protein [Trichodesmium erythraeum IMS101]	5.4168	4.6284	4.4934	3.4868	4.6253	2.9848	1.9881	1.0412	1.9269	2.1679	0	0	4.7074	7.748	5.8337	6.3809	5.8991	5.3739	2.0744	3.6736	2.9804	2.8696	3.5819	5.6192
Tery_5008	113478333	[E]-Amino-acid-transport-and-metabolism	aroB gene product [Trichodesmium erythraeum IMS101]	8.1252	8.3311	8.9868	5.2302	8.3255	10.944	5.9642	10.412	7.7076	6.5037	8.4571	7.2322	6.5904	11.069	9.3339	10.635	10.815	6.4487	5.1861	13.776	10.928	8.6088	9.8504	10.302
Tery_3380	113476893	[O]-Posttranslational-modification,-protein-turnover,-chaperones	ATPase [Trichodesmium erythraeum IMS101]	74.03	65.723	73.692	80.197	81.404	78.599	75.546	71.843	77.076	72.625	88.8	87.991	81.909	71.946	84.005	63.809	66.857	67.711	69.494	72.553	77.491	77.479	75.221	77.732
Tery_5076	113478391	[U]-Intracellular-trafficking,-secretion,-and-vesicular-transport	secF gene product [Trichodesmium erythraeum IMS101]	8.1252	6.4797	8.0881	10.46	8.3255	8.9543	7.9523	9.3708	7.7076	8.6716	7.0476	8.4375	11.298	13.282	10.501	12.762	10.815	12.897	9.335	8.2655	11.922	8.6088	8.9549	12.175
Tery_1676	113475359	none	hypothetical protein [Trichodesmium erythraeum IMS101]	0	0	0	0	0	0	0	0	0	0	0	0	0	1.1069	1.1667	1.0635	1.9664	1.0748	0	0.91839	0	0	0	0
Tery_2277	113475916	[H]-Coenzyme-transport-and-metabolism	type 11 methyltransferase [Trichodesmium erythraeum IMS101]	0	0	0	0	0	0	0	0	0	0	0	0	0.94148	1.1069	0	0	0	1.0748	2.0744	0	0	0	0.89549	0
Tery_4245	113477657	none	hypothetical protein [Trichodesmium erythraeum IMS101]	0	0	0	0	0	0	0	0	0	0	0	0	0.94148	0	0	0	0	2.1496	0	0	0	0.95653	1.791	0
Tery_1455	113475157	[R]-General-function-prediction-only	plasmid stabilization system protein [Trichodesmium erythraeum IMS101]	6.3196	5.5541	7.1894	6.9737	6.4754	7.9594	7.9523	10.412	8.671	8.6716	7.0476	9.6429	9.4148	9.9617	7.0004	7.4444	10.815	5.3739	9.335	8.2655	10.928	7.6522	9.8504	8.4288
Tery_2904	113476484	[J]-Translation,-ribosomal-structure-and-biogenesis	prfC gene product [Trichodesmium erythraeum IMS101]	6.3196	10.182	8.0881	8.7171	7.4004	6.9645	4.9702	7.2884	6.7441	2.1679	2.819	8.4375	8.4733	11.069	10.501	6.3809	9.8319	9.673	11.409	10.102	7.9478	10.522	11.641	10.302
Tery_2997	113476564	[J]-Translation,-ribosomal-structure-and-biogenesis	rplR gene product [Trichodesmium erythraeum IMS101]	13.542	15.737	12.582	10.46	10.176	13.929	10.934	8.3296	6.7441	4.3358	5.6381	4.8214	14.122	13.282	11.667	14.889	14.748	16.122	10.372	9.1839	5.9608	8.6088	12.537	12.175
Tery_0333	113474219	[R]-General-function-prediction-only	engA gene product [Trichodesmium erythraeum IMS101]	9.028	7.4054	8.9868	7.8454	7.4004	5.9696	0.99403	1.0412	0.96345	1.084	1.4095	1.2054	7.5318	6.6412	8.1672	3.1905	6.8823	3.2243	2.0744	1.8368	2.9804	4.7826	3.5819	3.7461
Tery_3726	113477194	[C]-Energy-production-and-conversion	succinate dehydrogenase iron-sulfur subunit [Trichodesmium erythraeum IMS101]	3.6112	4.6284	6.2908	5.2302	5.5503	1.9899	3.9761	5.206	3.8538	4.3358	1.4095	3.6161	5.6489	5.5343	3.5002	1.0635	3.9328	2.1496	7.2605	5.5104	5.9608	4.7826	6.2684	5.6192
Tery_1627	113475316	[L]-Replication,-recombination-and-repair	WD-40 repeat-containing serine/threonine protein kinase [Trichodesmium erythraeum IMS101]	1.8056	0	0	0	0	0	0	0	0	0	0	0	0	0	0	0	0	0	0	0	0	0	0	0
Tery_2734	113476330	[G]-Carbohydrate-transport-and-metabolism	PfkB protein [Trichodesmium erythraeum IMS101]	9.9308	11.108	8.9868	10.46	11.101	9.9493	6.9582	14.577	12.525	9.7556	11.276	14.464	10.356	12.175	15.168	18.079	12.781	11.823	12.447	16.531	17.883	14.348	14.328	13.111
Tery_2632	113476239	[T]-Signal-transduction-mechanisms	signal transduction protein [Trichodesmium erythraeum IMS101]	17.153	10.182	15.278	16.562	15.726	10.944	6.9582	8.3296	14.452	8.6716	9.8666	10.848	23.537	17.71	18.668	21.27	17.697	9.673	16.595	12.857	15.896	17.218	20.596	11.238
Tery_4160	113477578	[V]-Defense-mechanisms	daunorubicin resistance ABC transporter ATPase subunit [Trichodesmium erythraeum IMS101]	20.764	16.662	20.67	22.664	17.576	17.909	27.833	27.071	24.086	20.595	22.552	25.313	22.595	18.817	22.168	22.333	26.546	23.645	28.005	27.552	25.83	21.044	23.283	23.413
Tery_0100	113474014	none	Na-Ca exchanger/integrin-beta4 [Trichodesmium erythraeum IMS101]	8.1252	4.6284	5.3921	5.2302	7.4004	5.9696	4.9702	4.1648	1.9269	2.1679	0	2.4107	5.6489	1.1069	0	3.1905	3.9328	5.3739	12.447	11.021	5.9608	4.7826	7.1639	3.7461
Tery_2928	113476505	[R]-General-function-prediction-only	radical SAM protein [Trichodesmium erythraeum IMS101]	1.8056	0	1.7974	0.87171	1.8501	0	0	0	0	0	0	0	0.94148	0	0	3.1905	2.9496	2.1496	0	0	0	2.8696	0	1.8731
Tery_3517	113477019	[O]-Posttranslational-modification,-protein-turnover,-chaperones	peptidase S1 and S6, chymotrypsin/Hap [Trichodesmium erythraeum IMS101]	14.445	13.885	12.582	13.947	11.101	16.914	13.916	14.577	6.7441	13.007	15.505	12.054	15.064	9.9617	15.168	12.762	21.63	18.271	19.707	15.613	14.902	16.261	14.328	14.985
Tery_2686	113476287	none	cytochrome c, class I [Trichodesmium erythraeum IMS101]	14.445	16.662	15.278	13.947	11.101	10.944	12.922	17.7	11.561	13.007	19.733	15.67	19.771	13.282	17.501	12.762	10.815	9.673	16.595	11.939	11.922	18.174	15.223	14.985
Tery_3108	113476653	none	hypothetical protein [Trichodesmium erythraeum IMS101]	18.959	24.068	20.67	18.306	20.351	22.883	24.851	21.865	18.306	18.427	23.962	16.875	19.771	13.282	22.168	18.079	20.647	16.122	20.744	23.878	21.856	20.087	18.805	21.54
Tery_1685	113475368	none	lipase, class 3 [Trichodesmium erythraeum IMS101]	13.542	15.737	12.582	9.5888	13.876	9.9493	15.905	10.412	12.525	9.7556	12.686	14.464	12.239	6.6412	9.3339	8.5079	10.815	9.673	11.409	11.021	8.9413	13.391	13.432	9.3653
Tery_4114	113477534	[P]-Inorganic-ion-transport-and-metabolism	Mo-dependent nitrogenase-like [Trichodesmium erythraeum IMS101]	17.153	15.737	21.568	13.076	16.651	20.893	22.863	13.536	17.342	19.511	18.324	20.491	18.83	21.03	19.835	21.27	21.63	22.57	20.744	25.715	15.896	18.174	21.492	21.54
Tery_0377	113474257	[J]-Translation,-ribosomal-structure-and-biogenesis	(dimethylallyl)adenosine tRNA methylthiotransferase [Trichodesmium erythraeum IMS101]	2.7084	2.777	1.7974	0.87171	3.7002	1.9899	0	0	0	1.084	0	0	2.8244	1.1069	1.1667	0	0	0	0	0	0	0	0	0
Tery_2253	113475894	[E]-Amino-acid-transport-and-metabolism	2-isopropylmalate synthase [Trichodesmium erythraeum IMS101]	18.959	16.662	17.075	17.434	19.426	17.909	16.899	19.783	23.123	18.427	21.143	18.08	19.771	24.351	19.835	15.952	23.597	18.271	14.521	19.286	16.889	23.913	20.596	23.413
Tery_1381	113475100	[H]-Coenzyme-transport-and-metabolism	dihydropteroate synthase [Trichodesmium erythraeum IMS101]	0.9028	1.8514	0.89868	1.7434	0.92505	0.99493	0.99403	1.0412	3.8538	1.084	1.4095	0	0	0	0	0	0	0	0	0	0	0	0	0
Tery_3136	113476678	[G]-Carbohydrate-transport-and-metabolism	capsular polysaccharide biosynthesis protein-like protein [Trichodesmium erythraeum IMS101]	0	0	0	0	0	0	0	0	0	0	0	0	0	0	0	0	0.98319	0	1.0372	1.8368	0	0.95653	0.89549	0.93653
Tery_1589	113475280	[C]-Energy-production-and-conversion	isopentenyl pyrophosphate isomerase [Trichodesmium erythraeum IMS101]	9.028	8.3311	5.3921	8.7171	7.4004	5.9696	12.922	12.494	10.598	10.84	9.8666	12.054	12.239	12.175	11.667	11.698	9.8319	10.748	15.558	17.449	14.902	14.348	12.537	11.238
Tery_2738	113476334	[N]-Cell-motility	hypothetical protein [Trichodesmium erythraeum IMS101]	0	0	0	0	0	0	0	0	0	0	0	0	0.94148	1.1069	0	0	0.98319	2.1496	2.0744	0.91839	1.9869	1.9131	0.89549	1.8731
Tery_0688	113474537	[H]-Coenzyme-transport-and-metabolism	2-amino-4-hydroxy-6-hydroxymethyldihydropteridine pyrophosphokinase [Trichodesmium erythraeum IMS101]	9.028	9.2568	8.9868	8.7171	9.2505	8.9543	9.9403	7.2884	9.6345	13.007	7.0476	8.4375	11.298	12.175	11.667	13.825	12.781	11.823	10.372	8.2655	11.922	10.522	9.8504	11.238
Tery_0524	113474388	none	hypothetical protein [Trichodesmium erythraeum IMS101]	0	0	0	0	0	0	0	0	0	0	0	0	0	1.1069	0	0	0	2.1496	0	0	0	0.95653	0	0
Tery_4685	113478061	[H]-Coenzyme-transport-and-metabolism	hypothetical protein [Trichodesmium erythraeum IMS101]	22.57	21.291	21.568	20.921	22.201	17.909	21.869	23.948	22.159	21.679	21.143	22.902	20.713	28.778	32.669	27.651	27.529	25.795	26.968	26.633	25.83	23.913	23.283	22.477
Tery_3006	113476573	[J]-Translation,-ribosomal-structure-and-biogenesis	rpsC gene product [Trichodesmium erythraeum IMS101]	17.153	19.439	21.568	19.178	15.726	23.878	12.922	8.3296	12.525	11.923	12.686	10.848	16.005	17.71	22.168	17.016	19.664	16.122	12.447	11.939	11.922	12.435	16.119	17.794
Tery_4043	113477469	[M]-Cell-wall/membrane/envelope-biogenesis	group 1 glycosyl transferase [Trichodesmium erythraeum IMS101]	1.8056	2.777	2.696	1.7434	1.8501	3.9797	1.9881	2.0824	2.8903	1.084	1.4095	1.2054	1.883	3.3206	2.3335	2.127	1.9664	0	1.0372	1.8368	0	0.95653	0.89549	0.93653
Tery_1364	113475088	none	hypothetical protein [Trichodesmium erythraeum IMS101]	3.6112	2.777	1.7974	0.87171	3.7002	0.99493	0	1.0412	0	0	0	0	1.883	3.3206	2.3335	3.1905	1.9664	2.1496	3.1117	2.7552	0.99347	1.9131	0.89549	1.8731
Tery_0323	113474210	none	hypothetical protein [Trichodesmium erythraeum IMS101]	3.6112	2.777	2.696	3.4868	1.8501	3.9797	2.9821	3.1236	1.9269	2.1679	2.819	3.6161	4.7074	2.2137	2.3335	4.254	4.916	2.1496	4.1489	3.6736	2.9804	1.9131	5.3729	2.8096
Tery_3784	113477243	[M]-Cell-wall/membrane/envelope-biogenesis	dolichyl-phosphate beta-D-mannosyltransferase [Trichodesmium erythraeum IMS101]	2.7084	0.92568	4.4934	2.6151	3.7002	2.9848	0.99403	0	0.96345	0	0	1.2054	2.8244	2.2137	1.1667	2.127	0.98319	1.0748	0	0.91839	0.99347	0.95653	1.791	0.93653
Tery_1915	113475582	none	macrophage migration inhibitory factor [Trichodesmium erythraeum IMS101]	0.9028	1.8514	0.89868	1.7434	1.8501	1.9899	0.99403	1.0412	2.8903	0	0	0	1.883	2.2137	1.1667	1.0635	1.9664	3.2243	0	0.91839	0	0	0	1.8731
Tery_2984	113476551	[J]-Translation,-ribosomal-structure-and-biogenesis	rpsI gene product [Trichodesmium erythraeum IMS101]	16.25	16.662	17.974	18.306	15.726	20.893	14.91	14.577	10.598	15.175	16.914	14.464	12.239	23.244	15.168	19.143	16.714	17.196	13.484	12.857	9.9347	12.435	13.432	13.111
Tery_3813	113477270	[H]-Coenzyme-transport-and-metabolism	type 12 methyltransferase [Trichodesmium erythraeum IMS101]	3.6112	2.777	5.3921	3.4868	5.5503	2.9848	2.9821	3.1236	3.8538	2.1679	4.2286	2.4107	1.883	3.3206	2.3335	4.254	2.9496	1.0748	3.1117	1.8368	0.99347	5.7392	0.89549	2.8096
Tery_0299	113474190	[R]-General-function-prediction-only	ABC transporter-like protein [Trichodesmium erythraeum IMS101]	6.3196	7.4054	6.2908	6.9737	8.3255	4.9746	1.9881	3.1236	0	1.084	1.4095	2.4107	12.239	9.9617	7.0004	10.635	8.8487	7.5234	6.2233	5.5104	1.9869	8.6088	4.4774	7.4923
Tery_3575	113477071	[T]-Signal-transduction-mechanisms	GAF sensor signal transduction histidine kinase [Trichodesmium erythraeum IMS101]	4.514	2.777	3.5947	2.6151	3.7002	0.99493	2.9821	4.1648	1.9269	3.2519	1.4095	0	1.883	0	2.3335	6.3809	6.8823	4.2991	4.1489	4.592	5.9608	4.7826	2.6865	5.6192
Tery_2456	113476080	[J]-Translation,-ribosomal-structure-and-biogenesis	queuine tRNA-ribosyltransferase [Trichodesmium erythraeum IMS101]	0	0	0.89868	0.87171	0.92505	0.99493	0	1.0412	1.9269	0	0	0	1.883	2.2137	1.1667	3.1905	3.9328	5.3739	3.1117	1.8368	1.9869	1.9131	3.5819	2.8096
Tery_1460	113475162	[J]-Translation,-ribosomal-structure-and-biogenesis	rplI gene product [Trichodesmium erythraeum IMS101]	2.7084	5.5541	7.1894	6.9737	7.4004	5.9696	2.9821	4.1648	5.7807	5.4198	2.819	6.0268	8.4733	5.5343	4.667	7.4444	6.8823	5.3739	2.0744	2.7552	3.9739	9.5653	8.9549	9.3653
Tery_1802	113475472	none	tocopherol cyclase [Trichodesmium erythraeum IMS101]	0	0	0.89868	0.87171	0.92505	0	1.9881	0	1.9269	1.084	0	2.4107	0.94148	1.1069	0	2.127	2.9496	1.0748	1.0372	1.8368	0.99347	2.8696	3.5819	1.8731
Tery_1631	113475319	[P]-Inorganic-ion-transport-and-metabolism	sodium/hydrogen exchanger [Trichodesmium erythraeum IMS101]	6.3196	4.6284	4.4934	4.3585	4.6253	6.9645	6.9582	5.206	5.7807	5.4198	5.6381	6.0268	4.7074	3.3206	4.667	5.3175	6.8823	4.2991	4.1489	4.592	5.9608	4.7826	5.3729	6.5557
Tery_0998	113474788	none	phycobilisome protein [Trichodesmium erythraeum IMS101]	83.961	80.534	86.273	74.095	69.379	79.594	80.517	84.338	87.674	79.128	74.704	78.348	83.792	107.37	68.838	78.698	81.605	82.758	84.015	79.9	88.419	100.44	90.444	102.08
Tery_1313	113475050	[J]-Translation,-ribosomal-structure-and-biogenesis	elongation factor P [Trichodesmium erythraeum IMS101]	3.6112	6.4797	5.3921	4.3585	3.7002	3.9797	3.9761	5.206	2.8903	3.2519	5.6381	4.8214	3.7659	4.4274	3.5002	6.3809	5.8991	5.3739	6.2233	3.6736	3.9739	2.8696	4.4774	5.6192
Tery_3218	113476748	[P]-Inorganic-ion-transport-and-metabolism	periplasmic solute binding protein [Trichodesmium erythraeum IMS101]	2.7084	1.8514	2.696	2.6151	2.7752	2.9848	1.9881	3.1236	1.9269	3.2519	0	1.2054	1.883	3.3206	3.5002	2.127	0.98319	1.0748	3.1117	6.4287	2.9804	2.8696	0.89549	1.8731
Tery_1785	113475456	none	hypothetical protein [Trichodesmium erythraeum IMS101]	2.7084	2.777	1.7974	4.3585	3.7002	0.99493	3.9761	3.1236	2.8903	4.3358	1.4095	1.2054	7.5318	3.3206	3.5002	3.1905	5.8991	3.2243	3.1117	4.592	4.9674	2.8696	1.791	3.7461
Tery_4335	113477739	[E]-Amino-acid-transport-and-metabolism	ketol-acid reductoisomerase [Trichodesmium erythraeum IMS101]	55.974	58.318	51.225	70.608	63.829	55.716	58.648	51.019	55.88	53.114	62.019	57.857	70.611	70.839	68.838	67	69.807	69.86	58.084	65.206	62.589	74.609	71.639	74.923
Tery_4818	113478177	[T]-Signal-transduction-mechanisms	putative anti-sigma regulatory factor [Trichodesmium erythraeum IMS101]	0	0	0	0	0	0	0	0	0	0	0	0	2.8244	1.1069	0	1.0635	2.9496	0	1.0372	1.8368	0.99347	0	0.89549	1.8731
Tery_1459	113475161	[E]-Amino-acid-transport-and-metabolism	proX gene product [Trichodesmium erythraeum IMS101]	1.8056	0.92568	0.89868	0.87171	0.92505	0.99493	1.9881	1.0412	1.9269	1.084	0	1.2054	0.94148	0	1.1667	1.0635	0	0	1.0372	0	1.9869	0.95653	0.89549	1.8731
Tery_1166	113474939	[H]-Coenzyme-transport-and-metabolism	coproporphyrinogen III oxidase [Trichodesmium erythraeum IMS101]	32.501	34.25	29.656	26.151	30.527	29.848	35.785	30.195	31.794	35.77	36.647	37.366	39.542	28.778	31.502	34.032	33.429	33.318	36.303	32.144	33.778	34.435	32.238	38.398
Tery_1829	113475497	[I]-Lipid-transport-and-metabolism	AMP-dependent synthetase and ligase [Trichodesmium erythraeum IMS101]	37.015	43.507	38.643	40.099	41.627	43.777	37.773	37.483	40.465	39.022	46.514	48.214	43.308	39.847	47.836	36.159	40.311	38.692	39.414	39.491	38.745	42.087	41.192	36.525
Tery_2043	113475697	[I]-Lipid-transport-and-metabolism	farnesyl-diphosphate farnesyltransferase [Trichodesmium erythraeum IMS101]	1.8056	0.92568	1.7974	1.7434	2.7752	1.9899	0	4.1648	1.9269	1.084	1.4095	1.2054	3.7659	4.4274	3.5002	2.127	1.9664	5.3739	4.1489	3.6736	2.9804	6.6957	5.3729	6.5557
Tery_4459	113477858	none	hypothetical protein [Trichodesmium erythraeum IMS101]	3.6112	0.92568	1.7974	0.87171	0.92505	0.99493	0.99403	2.0824	0.96345	2.1679	0	0	3.7659	2.2137	2.3335	2.127	0.98319	1.0748	3.1117	1.8368	0	1.9131	3.5819	1.8731
Tery_4393	113477793	[O]-Posttranslational-modification,-protein-turnover,-chaperones	peptidase S8/S53 subtilisin kexin sedolisin [Trichodesmium erythraeum IMS101]	9.028	4.6284	4.4934	3.4868	8.3255	4.9746	12.922	11.453	12.525	10.84	7.0476	10.848	6.5904	5.5343	5.8337	4.254	8.8487	3.2243	13.484	9.1839	12.915	9.5653	8.0594	5.6192
Tery_1361	113475085	[J]-Translation,-ribosomal-structure-and-biogenesis	type 11 methyltransferase [Trichodesmium erythraeum IMS101]	6.3196	5.5541	7.1894	6.102	5.5503	6.9645	1.9881	3.1236	2.8903	1.084	1.4095	0	9.4148	12.175	7.0004	8.5079	8.8487	12.897	6.2233	6.4287	5.9608	10.522	9.8504	10.302
Tery_1485	113475185	[R]-General-function-prediction-only	hypothetical protein [Trichodesmium erythraeum IMS101]	0	0	0	0	0	0	0	0	0	0	0	0	1.883	0	1.1667	1.0635	0	2.1496	0	0.91839	0	0	0.89549	1.8731
Tery_4514	113477911	[T]-Signal-transduction-mechanisms	extracellular solute-binding protein [Trichodesmium erythraeum IMS101]	5.4168	6.4797	3.5947	4.3585	5.5503	4.9746	4.9702	5.206	5.7807	6.5037	7.0476	6.0268	6.5904	8.8549	7.0004	9.5714	5.8991	7.5234	5.1861	5.5104	5.9608	4.7826	6.2684	5.6192
Tery_2440	113476067	[O]-Posttranslational-modification,-protein-turnover,-chaperones	glutathione S-transferase-like protein [Trichodesmium erythraeum IMS101]	5.4168	5.5541	8.0881	7.8454	5.5503	7.9594	8.9463	6.2472	6.7441	5.4198	2.819	6.0268	7.5318	3.3206	7.0004	5.3175	4.916	3.2243	7.2605	10.102	6.9543	6.6957	6.2684	6.5557
Tery_4653	113478035	[M]-Cell-wall/membrane/envelope-biogenesis	surface antigen (D15) [Trichodesmium erythraeum IMS101]	11.736	18.514	12.582	17.434	16.651	13.929	20.875	19.783	19.269	17.343	19.733	22.902	17.888	16.603	8.1672	22.333	16.714	18.271	19.707	22.96	23.843	20.087	22.387	21.54
Tery_2000	113475661	[E]-Amino-acid-transport-and-metabolism	polar amino acid ABC transporter inner membrane subunit [Trichodesmium erythraeum IMS101]	0.9028	0	0	0	0	0	0	1.0412	1.9269	2.1679	1.4095	2.4107	2.8244	1.1069	1.1667	2.127	2.9496	2.1496	2.0744	1.8368	2.9804	0.95653	1.791	0.93653
Tery_1766	113475438	[E]-Amino-acid-transport-and-metabolism	imidazole glycerol phosphate synthase subunit HisF [Trichodesmium erythraeum IMS101]	4.514	3.7027	3.5947	4.3585	6.4754	3.9797	4.9702	4.1648	4.8172	4.3358	2.819	2.4107	5.6489	3.3206	7.0004	3.1905	5.8991	3.2243	5.1861	4.592	5.9608	5.7392	8.0594	4.6827
Tery_2306	113475942	[V]-Defense-mechanisms	ABC transporter-like protein [Trichodesmium erythraeum IMS101]	0	0.92568	1.7974	0	1.8501	0	0	0	0	0	0	0	0	0	0	0	0	0	0	0	0	0	0	0
Tery_0286	113474178	[E]-Amino-acid-transport-and-metabolism	putative alpha-isopropylmalate/homocitrate synthase family transferase [Trichodesmium erythraeum IMS101]	7.2224	9.2568	11.683	13.947	10.176	9.9493	11.928	8.3296	11.561	14.091	7.0476	12.054	15.064	14.389	15.168	9.5714	7.8655	13.972	15.558	12.857	9.9347	15.304	15.223	14.985
Tery_1865	113475533	[R]-General-function-prediction-only	beta-lactamase-like protein [Trichodesmium erythraeum IMS101]	0	0	0	0	0	0	0	0	0	0	0	0	1.883	1.1069	2.3335	1.0635	1.9664	3.2243	4.1489	2.7552	2.9804	1.9131	2.6865	1.8731
Tery_2365	113475997	[O]-Posttranslational-modification,-protein-turnover,-chaperones	peptidase S8/S53 subtilisin kexin sedolisin [Trichodesmium erythraeum IMS101]	21.667	27.77	22.467	22.664	21.276	24.873	21.869	26.03	23.123	29.267	26.781	31.339	30.127	22.137	29.169	25.524	21.63	24.72	20.744	25.715	26.824	24.87	25.074	28.096
Tery_1543	113475235	[L]-Replication,-recombination-and-repair	hypothetical protein [Trichodesmium erythraeum IMS101]	8.1252	5.5541	8.9868	7.8454	8.3255	5.9696	0.99403	0	0	0	0	1.2054	12.239	8.8549	12.834	7.4444	2.9496	5.3739	1.0372	0	0	4.7826	8.9549	4.6827
Tery_3510	113477012	[T]-Signal-transduction-mechanisms	serine/threonine protein kinase [Trichodesmium erythraeum IMS101]	0.9028	1.8514	0.89868	0	2.7752	0.99493	0	0	0.96345	0	0	0	0.94148	3.3206	1.1667	2.127	0.98319	2.1496	0	0.91839	2.9804	0.95653	0.89549	0.93653
Tery_3568	113477064	[G]-Carbohydrate-transport-and-metabolism	hypothetical protein [Trichodesmium erythraeum IMS101]	0	0	0	0	0	0	0	0	0	0	0	0	0	1.1069	0	1.0635	1.9664	0	0	0	0	0.95653	0	0
Tery_1607	113475298	none	type IV pilus assembly protein PilO [Trichodesmium erythraeum IMS101]	0	0	0	0	0	0	0	0	0	0	0	0	0.94148	0	0	0	0	0	0	0	1.9869	0	0	0
Tery_2514	113476132	[M]-Cell-wall/membrane/envelope-biogenesis	NAD-dependent epimerase/dehydratase [Trichodesmium erythraeum IMS101]	11.736	10.182	10.784	11.332	10.176	8.9543	12.922	9.3708	8.671	13.007	4.2286	8.4375	12.239	13.282	14.001	11.698	10.815	10.748	12.447	12.857	14.902	15.304	8.9549	13.111
Tery_2340	113475972	none	hypothetical protein [Trichodesmium erythraeum IMS101]	1.8056	1.8514	0.89868	2.6151	2.7752	1.9899	5.9642	5.206	6.7441	7.5877	1.4095	3.6161	3.7659	3.3206	1.1667	9.5714	4.916	6.4487	5.1861	3.6736	7.9478	1.9131	3.5819	3.7461
Tery_3766	113477227	[D]-Cell-cycle-control,-cell-division,-chromosome-partitioning	cell division protein FtsZ [Trichodesmium erythraeum IMS101]	25.278	22.216	26.062	27.023	17.576	21.888	22.863	19.783	22.159	21.679	23.962	22.902	26.361	17.71	18.668	35.095	26.546	27.944	30.079	28.47	25.83	28.696	27.76	25.286
Tery_0500	113474367	none	hypothetical protein [Trichodesmium erythraeum IMS101]	19.862	21.291	19.771	23.536	21.276	26.863	25.845	28.113	27.94	26.015	26.781	31.339	24.478	26.565	28.002	26.587	23.597	26.869	26.968	22.96	32.785	21.044	22.387	21.54
Tery_0181	113474084	[Q]-Secondary-metabolites-biosynthesis,-transport-and-catabolism	cytochrome P450 [Trichodesmium erythraeum IMS101]	2.7084	5.5541	3.5947	6.102	5.5503	4.9746	6.9582	7.2884	7.7076	6.5037	4.2286	3.6161	7.5318	2.2137	4.667	4.254	4.916	2.1496	5.1861	4.592	2.9804	6.6957	5.3729	6.5557
Tery_0682	113474531	[G]-Carbohydrate-transport-and-metabolism	fructose-1,6-bisphosphatase [Trichodesmium erythraeum IMS101]	31.598	34.25	35.049	36.612	31.452	30.843	54.672	54.143	49.136	50.946	47.924	56.652	37.659	29.885	37.336	28.714	36.378	33.318	57.047	56.94	53.648	47.826	46.565	45.89
Tery_2624	113476231	none	peptidase C14, caspase catalytic subunit p20 [Trichodesmium erythraeum IMS101]	9.028	6.4797	8.9868	8.7171	8.3255	9.9493	10.934	11.453	14.452	11.923	12.686	9.6429	11.298	9.9617	9.3339	10.635	10.815	9.673	15.558	17.449	16.889	9.5653	8.9549	9.3653
Tery_1511	113475208	[K]-Transcription	RNAse R [Trichodesmium erythraeum IMS101]	30.695	31.473	31.454	27.895	28.677	35.817	28.827	33.319	33.721	30.351	35.238	32.545	31.069	36.526	38.502	29.778	33.429	27.944	26.968	28.47	29.804	24.87	28.656	29.033
Tery_3476	113476978	none	hypothetical protein [Trichodesmium erythraeum IMS101]	1.8056	1.8514	2.696	4.3585	5.5503	1.9899	0	0	1.9269	4.3358	0	1.2054	3.7659	4.4274	3.5002	5.3175	8.8487	3.2243	5.1861	5.5104	2.9804	4.7826	5.3729	3.7461
Tery_1523	113475219	[T]-Signal-transduction-mechanisms	anti-sigma-factor antagonist and sugar transfersase [Trichodesmium erythraeum IMS101]	3.6112	3.7027	4.4934	3.4868	2.7752	2.9848	4.9702	2.0824	2.8903	2.1679	0	1.2054	3.7659	3.3206	2.3335	2.127	2.9496	4.2991	2.0744	2.7552	1.9869	2.8696	3.5819	4.6827
Tery_1075	113474856	[R]-General-function-prediction-only	PhzF family phenazine biosynthesis protein [Trichodesmium erythraeum IMS101]	2.7084	4.6284	3.5947	2.6151	3.7002	4.9746	1.9881	2.0824	2.8903	2.1679	1.4095	1.2054	2.8244	3.3206	3.5002	3.1905	5.8991	1.0748	3.1117	2.7552	2.9804	2.8696	3.5819	3.7461
Tery_3457	113476961	[G]-Carbohydrate-transport-and-metabolism	NmrA-like protein [Trichodesmium erythraeum IMS101]	0.9028	1.8514	1.7974	1.7434	0	2.9848	2.9821	0	0.96345	1.084	0	0	0.94148	2.2137	1.1667	2.127	0.98319	2.1496	0	1.8368	0	0.95653	0.89549	1.8731
Tery_1920	113475587	[E]-Amino-acid-transport-and-metabolism	extracellular solute-binding protein [Trichodesmium erythraeum IMS101]	12.639	12.959	12.582	13.947	11.101	10.944	7.9523	12.494	9.6345	10.84	9.8666	8.4375	11.298	9.9617	14.001	14.889	21.63	15.047	15.558	13.776	13.909	12.435	11.641	11.238
Tery_2041	113475696	[E]-Amino-acid-transport-and-metabolism	gcvT gene product [Trichodesmium erythraeum IMS101]	28.89	29.622	27.859	24.408	25.901	30.843	21.869	22.907	21.196	21.679	23.962	22.902	32.952	29.885	33.835	34.032	32.445	24.72	17.633	25.715	24.837	24.87	24.178	29.033
Tery_3730	113477198	[K]-Transcription	exoribonuclease II [Trichodesmium erythraeum IMS101]	6.3196	9.2568	11.683	10.46	11.101	9.9493	9.9403	8.3296	8.671	8.6716	4.2286	7.2322	15.064	6.6412	7.0004	8.5079	11.798	12.897	8.2977	7.3471	8.9413	4.7826	7.1639	6.5557
Tery_0600	113474456	none	hypothetical protein [Trichodesmium erythraeum IMS101]	42.432	35.176	31.454	36.612	38.852	39.797	91.451	46.854	52.99	41.19	49.333	39.777	56.489	61.984	46.67	55.302	43.26	40.841	95.424	106.53	96.367	77.479	89.549	85.225
Tery_1355	113475080	none	hemolysin-type calcium-binding protein [Trichodesmium erythraeum IMS101]	37.015	40.73	38.643	38.355	37.927	40.792	40.755	42.689	42.392	43.358	46.514	39.777	39.542	47.595	38.502	62.746	52.109	52.664	37.34	39.491	38.745	39.218	43.879	41.207
Tery_1244	113475004	[R]-General-function-prediction-only	von Willebrand factor, type A [Trichodesmium erythraeum IMS101]	18.959	15.737	16.176	21.793	20.351	19.899	35.785	27.071	29.867	30.351	22.552	28.929	21.654	22.137	22.168	26.587	25.563	33.318	28.005	24.797	27.817	30.609	25.074	25.286
Tery_3755	113477219	[O]-Posttranslational-modification,-protein-turnover,-chaperones	FtsH peptidase [Trichodesmium erythraeum IMS101]	53.265	55.541	56.617	61.891	53.653	60.69	56.66	55.184	52.026	62.869	53.562	54.241	67.786	68.625	71.171	52.111	62.924	66.636	61.196	49.593	50.667	58.348	53.729	59.938
Tery_2959	113476532	[R]-General-function-prediction-only	era gene product [Trichodesmium erythraeum IMS101]	0	0	0	0	0	0	0	0	0	0	0	0	0.94148	0	1.1667	1.0635	0.98319	0	0	0	0.99347	0	1.791	0.93653
Tery_3119	113476664	[Q]-Secondary-metabolites-biosynthesis,-transport-and-catabolism	cytochrome P450 [Trichodesmium erythraeum IMS101]	3.6112	1.8514	1.7974	2.6151	1.8501	0	0.99403	0	0.96345	0	1.4095	0	2.8244	2.2137	2.3335	5.3175	2.9496	2.1496	3.1117	2.7552	2.9804	1.9131	2.6865	0.93653
Tery_3625	113477107	none	hypothetical protein [Trichodesmium erythraeum IMS101]	1.8056	1.8514	1.7974	3.4868	2.7752	2.9848	0.99403	3.1236	2.8903	3.2519	2.819	2.4107	4.7074	4.4274	4.667	6.3809	3.9328	3.2243	3.1117	2.7552	2.9804	3.8261	5.3729	3.7461
Tery_4300	113477707	none	hypothetical protein [Trichodesmium erythraeum IMS101]	0	0	0	0	0	0	0	0	0	0	0	0	1.883	0	0	0	0	0	2.0744	0.91839	0.99347	0.95653	3.5819	1.8731
Tery_2576	113476185	[E]-Amino-acid-transport-and-metabolism	hypothetical protein [Trichodesmium erythraeum IMS101]	4.514	7.4054	4.4934	5.2302	6.4754	9.9493	7.9523	7.2884	11.561	4.3358	4.2286	4.8214	8.4733	7.748	8.1672	1.0635	5.8991	3.2243	7.2605	8.2655	6.9543	8.6088	7.1639	10.302
Tery_4955	113478281	[M]-Cell-wall/membrane/envelope-biogenesis	DegT/DnrJ/EryC1/StrS aminotransferase [Trichodesmium erythraeum IMS101]	19.862	21.291	18.872	21.793	20.351	25.868	15.905	22.907	21.196	18.427	22.552	15.67	19.771	23.244	28.002	31.905	23.597	25.795	14.521	11.021	17.883	20.087	13.432	18.731
Tery_3815	113477271	none	hypothetical protein [Trichodesmium erythraeum IMS101]	9.9308	5.5541	12.582	13.947	7.4004	8.9543	7.9523	4.1648	6.7441	8.6716	5.6381	6.0268	15.064	17.71	9.3339	25.524	21.63	17.196	14.521	22.041	22.85	7.6522	8.9549	8.4288
Tery_3182	113476719	[O]-Posttranslational-modification,-protein-turnover,-chaperones	redoxin [Trichodesmium erythraeum IMS101]	7.2224	4.6284	7.1894	3.4868	5.5503	2.9848	6.9582	6.2472	6.7441	4.3358	7.0476	6.0268	6.5904	4.4274	3.5002	8.5079	4.916	6.4487	7.2605	8.2655	7.9478	6.6957	5.3729	5.6192
Tery_1038	113474822	[R]-General-function-prediction-only	peptidase M61 [Trichodesmium erythraeum IMS101]	11.736	14.811	15.278	13.076	14.801	15.919	10.934	16.659	11.561	13.007	11.276	7.2322	20.713	8.8549	14.001	15.952	15.731	13.972	13.484	11.939	13.909	18.174	17.014	14.985
Tery_2539	113476153	none	heme utilization protein HuvX [Trichodesmium erythraeum IMS101]	6.3196	6.4797	7.1894	8.7171	5.5503	6.9645	7.9523	5.206	6.7441	5.4198	5.6381	7.2322	6.5904	5.5343	5.8337	7.4444	5.8991	7.5234	8.2977	5.5104	5.9608	9.5653	3.5819	8.4288
Tery_1164	113474937	none	hypothetical protein [Trichodesmium erythraeum IMS101]	1.8056	3.7027	3.5947	1.7434	3.7002	4.9746	4.9702	4.1648	1.9269	3.2519	7.0476	1.2054	1.883	4.4274	3.5002	4.254	1.9664	5.3739	5.1861	5.5104	5.9608	2.8696	1.791	3.7461
Tery_0555	113474415	none	hypothetical protein [Trichodesmium erythraeum IMS101]	0	0	0	0.87171	1.8501	0	0	0	0.96345	1.084	0	0	0	0	0	1.0635	0	0	0	0.91839	0.99347	1.9131	0	0
Tery_3810	113477267	[C]-Energy-production-and-conversion	glycerol kinase [Trichodesmium erythraeum IMS101]	1.8056	0.92568	2.696	2.6151	1.8501	0.99493	0	0	0.96345	0	1.4095	0	5.6489	2.2137	4.667	3.1905	3.9328	4.2991	1.0372	0.91839	1.9869	0.95653	2.6865	4.6827
Tery_3570	113477066	[T]-Signal-transduction-mechanisms	signal transduction protein [Trichodesmium erythraeum IMS101]	0	0	0	0	0	0	0	0	0	0	0	0	1.883	1.1069	0	0	0	0	2.0744	0.91839	1.9869	0.95653	0.89549	0.93653
Tery_2048	113475701	none	hypothetical protein [Trichodesmium erythraeum IMS101]	0.9028	0.92568	0.89868	0.87171	2.7752	2.9848	0.99403	0	1.9269	2.1679	0	0	0.94148	1.1069	1.1667	4.254	1.9664	3.2243	2.0744	2.7552	0.99347	1.9131	0.89549	1.8731
Tery_0457	113474327	[S]-Function-unknown	SWIM-type zinc finger protein [Trichodesmium erythraeum IMS101]	2.7084	2.777	0.89868	2.6151	2.7752	2.9848	0.99403	2.0824	2.8903	1.084	1.4095	1.2054	1.883	4.4274	3.5002	1.0635	1.9664	2.1496	1.0372	1.8368	0.99347	1.9131	1.791	0.93653
Tery_0417	113474292	[M]-Cell-wall/membrane/envelope-biogenesis	peptidase M50 [Trichodesmium erythraeum IMS101]	6.3196	5.5541	5.3921	5.2302	5.5503	7.9594	6.9582	7.2884	5.7807	7.5877	4.2286	6.0268	6.5904	2.2137	4.667	3.1905	1.9664	5.3739	5.1861	4.592	3.9739	4.7826	4.4774	6.5557
Tery_3042	113476604	[H]-Coenzyme-transport-and-metabolism	1-deoxy-D-xylulose-5-phosphate synthase [Trichodesmium erythraeum IMS101]	7.2224	8.3311	8.0881	8.7171	6.4754	2.9848	2.9821	2.0824	4.8172	1.084	4.2286	4.8214	11.298	12.175	9.3339	5.3175	6.8823	6.4487	2.0744	4.592	1.9869	8.6088	9.8504	8.4288
Tery_4117	113477537	[N]-Cell-motility	PHA accumulation regulator DNA-binding-like protein [Trichodesmium erythraeum IMS101]	0	0	0	0	0	0	0	0	0	0	0	0	1.883	2.2137	1.1667	0	1.9664	0	0	0.91839	0	0	0	0
Tery_0213	113474114	none	hypothetical protein [Trichodesmium erythraeum IMS101]	0.9028	0	0.89868	1.7434	0	2.9848	2.9821	1.0412	2.8903	2.1679	1.4095	2.4107	2.8244	5.5343	2.3335	5.3175	5.8991	6.4487	4.1489	2.7552	2.9804	2.8696	3.5819	4.6827
Tery_3792	113477250	[E]-Amino-acid-transport-and-metabolism	anthranilate synthase, component I [Trichodesmium erythraeum IMS101]	6.3196	6.4797	8.0881	6.102	6.4754	7.9594	2.9821	7.2884	10.598	5.4198	4.2286	3.6161	8.4733	9.9617	8.1672	7.4444	11.798	13.972	6.2233	11.021	9.9347	14.348	13.432	11.238
Tery_3874	113477324	[R]-General-function-prediction-only	HAD family hydrolase [Trichodesmium erythraeum IMS101]	0	0	0	0	0	0	0	0	0	0	0	0	0	1.1069	1.1667	1.0635	2.9496	1.0748	1.0372	0.91839	1.9869	1.9131	0.89549	1.8731
Tery_0875	113474690	[P]-Inorganic-ion-transport-and-metabolism	anion-transporting ATPase [Trichodesmium erythraeum IMS101]	24.376	25.919	25.163	23.536	25.901	21.888	26.839	26.03	22.159	29.267	26.781	27.723	30.127	29.885	29.169	22.333	31.462	20.421	30.079	29.389	31.791	31.565	26.865	26.223
Tery_3430	113476935	[G]-Carbohydrate-transport-and-metabolism	glycogen debranching protein GlgX [Trichodesmium erythraeum IMS101]	6.3196	4.6284	4.4934	6.9737	8.3255	8.9543	9.9403	6.2472	7.7076	10.84	5.6381	8.4375	5.6489	11.069	5.8337	6.3809	6.8823	7.5234	7.2605	8.2655	9.9347	12.435	11.641	8.4288
Tery_3851	113477305	[C]-Energy-production-and-conversion	microcompartments protein [Trichodesmium erythraeum IMS101]	14.445	15.737	20.67	18.306	18.501	15.919	22.863	16.659	17.342	16.259	21.143	19.286	17.888	16.603	15.168	15.952	14.748	16.122	15.558	16.531	15.896	19.131	17.91	16.858
Tery_2970	113476540	[M]-Cell-wall/membrane/envelope-biogenesis	D-alanine--D-alanine ligase [Trichodesmium erythraeum IMS101]	5.4168	9.2568	7.1894	7.8454	5.5503	3.9797	1.9881	1.0412	1.9269	0	0	0	12.239	6.6412	5.8337	6.3809	5.8991	3.2243	8.2977	8.2655	9.9347	8.6088	13.432	11.238
Tery_1365	113475089	[L]-Replication,-recombination-and-repair	ruvB gene product [Trichodesmium erythraeum IMS101]	0.9028	1.8514	0.89868	1.7434	0.92505	1.9899	0.99403	0	0.96345	0	0	1.2054	1.883	3.3206	0	2.127	2.9496	4.2991	2.0744	1.8368	0.99347	0	2.6865	1.8731
Tery_1557	113475249	[T]-Signal-transduction-mechanisms	Crp/FNR family transcriptional regulator [Trichodesmium erythraeum IMS101]	0	0	0	0	0	0	0	0	0	0	0	0	0.94148	1.1069	0	2.127	0.98319	1.0748	1.0372	0.91839	0.99347	0.95653	2.6865	2.8096
Tery_1234	113474996	none	carbohydrate-selective porin OprB [Trichodesmium erythraeum IMS101]	71.321	79.608	68.3	69.737	72.154	63.675	85.487	88.502	87.674	96.472	102.89	92.813	63.079	49.809	59.504	76.571	63.907	70.935	70.531	72.553	86.432	102.35	102.98	102.08
Tery_2352	113475984	[P]-Inorganic-ion-transport-and-metabolism	magnesium transporter [Trichodesmium erythraeum IMS101]	2.7084	1.8514	4.4934	5.2302	0.92505	5.9696	3.9761	1.0412	1.9269	2.1679	1.4095	1.2054	1.883	3.3206	0	3.1905	2.9496	1.0748	3.1117	2.7552	1.9869	4.7826	1.791	0.93653
Tery_2921	113476499	[E]-Amino-acid-transport-and-metabolism	peptidase M14, carboxypeptidase A [Trichodesmium erythraeum IMS101]	7.2224	8.3311	7.1894	8.7171	8.3255	8.9543	9.9403	8.3296	10.598	10.84	11.276	9.6429	4.7074	3.3206	8.1672	3.1905	3.9328	1.0748	10.372	10.102	11.922	8.6088	7.1639	7.4923
Tery_0478	113474346	[R]-General-function-prediction-only	peptidase S16, lon-like [Trichodesmium erythraeum IMS101]	5.4168	7.4054	6.2908	6.102	4.6253	3.9797	3.9761	5.206	3.8538	5.4198	1.4095	3.6161	0.94148	1.1069	3.5002	5.3175	3.9328	5.3739	2.0744	5.5104	3.9739	2.8696	2.6865	1.8731
Tery_3843	113477297	[J]-Translation,-ribosomal-structure-and-biogenesis	gatB gene product [Trichodesmium erythraeum IMS101]	30.695	31.473	26.96	29.638	28.677	27.858	29.821	32.277	37.574	41.19	33.828	44.598	35.776	34.313	30.335	36.159	32.445	38.692	37.34	28.47	29.804	38.261	31.342	37.461
Tery_3481	113476983	[R]-General-function-prediction-only	surE gene product [Trichodesmium erythraeum IMS101]	4.514	4.6284	4.4934	4.3585	5.5503	5.9696	6.9582	4.1648	2.8903	6.5037	4.2286	6.0268	4.7074	5.5343	5.8337	6.3809	2.9496	3.2243	4.1489	5.5104	3.9739	6.6957	4.4774	5.6192
Tery_4099	113477519	[G]-Carbohydrate-transport-and-metabolism	fructose-1,6-bisphosphate aldolase [Trichodesmium erythraeum IMS101]	94.794	97.196	105.15	94.144	96.205	90.538	137.18	125.99	114.65	114.9	124.04	106.07	102.62	145	116.67	58.492	48.176	69.86	122.39	127.66	120.21	101.39	109.25	95.526
Tery_1496	113475195	[D]-Cell-cycle-control,-cell-division,-chromosome-partitioning	chromosome segregation ATPase-like protein [Trichodesmium erythraeum IMS101]	8.1252	12.959	13.48	13.076	11.101	9.9493	10.934	13.536	14.452	14.091	9.8666	13.259	16.947	14.389	12.834	18.079	18.681	20.421	21.782	15.613	16.889	24.87	19.701	17.794
Tery_1824	113475493	[S]-Function-unknown	hypothetical protein [Trichodesmium erythraeum IMS101]	4.514	2.777	3.5947	6.102	4.6253	3.9797	2.9821	2.0824	2.8903	3.2519	5.6381	3.6161	9.4148	7.748	8.1672	6.3809	5.8991	6.4487	6.2233	2.7552	4.9674	9.5653	6.2684	7.4923
Tery_4368	113477772	[F]-Nucleotide-transport-and-metabolism	pyrB gene product [Trichodesmium erythraeum IMS101]	1.8056	0.92568	0.89868	1.7434	1.8501	2.9848	0.99403	1.0412	0.96345	2.1679	0	0	0.94148	0	2.3335	2.127	1.9664	0	0	1.8368	1.9869	0	2.6865	0
Tery_4268	113477677	[G]-Carbohydrate-transport-and-metabolism	2,3-dimethylmalate lyase [Trichodesmium erythraeum IMS101]	5.4168	5.5541	4.4934	7.8454	5.5503	1.9899	5.9642	6.2472	4.8172	6.5037	4.2286	4.8214	9.4148	8.8549	10.501	9.5714	7.8655	10.748	9.335	11.021	9.9347	11.478	10.746	10.302
Tery_0376	113474256	[F]-Nucleotide-transport-and-metabolism	bifunctional orotidine 5'-phosphate decarboxylase/orotate phosphoribosyltransferase protein [Trichodesmium erythraeum IMS101]	0	0	0	0	0	0	0	0	0	0	0	0	0	0	0	2.127	1.9664	0	1.0372	0.91839	0.99347	0	0	0.93653
Tery_1666	113475349	[C]-Energy-production-and-conversion	flavodoxin FldA [Trichodesmium erythraeum IMS101]	65.905	63.872	65.604	88.042	66.604	82.579	61.63	58.308	60.697	59.617	57.79	57.857	108.27	104.04	77.005	240.35	175.99	194.53	64.307	70.716	65.569	117.65	107.46	127.37
Tery_3052	113476612	none	hypothetical protein [Trichodesmium erythraeum IMS101]	2.7084	1.8514	1.7974	0.87171	0.92505	1.9899	0	0	0	2.1679	0	0	0	0	0	0	0	0	0	0	0	0	0	0
Tery_4583	113477971	[G]-Carbohydrate-transport-and-metabolism	Male sterility-like protein [Trichodesmium erythraeum IMS101]	0.9028	2.777	0.89868	3.4868	2.7752	1.9899	0	0	0	1.084	0	0	1.883	1.1069	1.1667	4.254	2.9496	4.2991	2.0744	0	1.9869	0.95653	0	0
Tery_2710	113476310	none	hemolysin-type calcium-binding protein [Trichodesmium erythraeum IMS101]	28.89	26.845	26.96	22.664	23.126	26.863	28.827	28.113	31.794	23.847	32.419	28.929	27.303	30.992	25.668	41.476	35.395	37.617	32.154	33.981	32.785	31.565	35.819	28.096
Tery_0913	113474724	[R]-General-function-prediction-only	oxidoreductase-like protein [Trichodesmium erythraeum IMS101]	9.028	9.2568	8.0881	8.7171	5.5503	8.9543	1.9881	3.1236	3.8538	4.3358	1.4095	6.0268	7.5318	7.748	10.501	5.3175	7.8655	4.2991	3.1117	5.5104	4.9674	6.6957	7.1639	8.4288
Tery_4318	113477725	none	hypothetical protein [Trichodesmium erythraeum IMS101]	0	0	0	1.7434	0	0.99493	0	0	0	1.084	0	0	0	1.1069	2.3335	0	0.98319	1.0748	1.0372	2.7552	3.9739	1.9131	0.89549	0.93653
Tery_1301	113475041	[S]-Function-unknown	hypothetical protein [Trichodesmium erythraeum IMS101]	1.8056	0.92568	3.5947	0.87171	1.8501	2.9848	1.9881	2.0824	4.8172	4.3358	1.4095	1.2054	2.8244	2.2137	3.5002	2.127	2.9496	1.0748	2.0744	4.592	2.9804	3.8261	3.5819	3.7461
Tery_3663	113477137	[R]-General-function-prediction-only	alpha/beta hydrolase fold protein [Trichodesmium erythraeum IMS101]	2.7084	2.777	3.5947	6.102	4.6253	2.9848	4.9702	4.1648	5.7807	5.4198	4.2286	6.0268	5.6489	7.748	9.3339	11.698	7.8655	8.5982	6.2233	11.021	12.915	9.5653	5.3729	5.6192
Tery_2980	113476548	[S]-Function-unknown	pentapeptide repeat-containing protein [Trichodesmium erythraeum IMS101]	0	0	0	0	0	0	0	0	0	0	0	0	2.8244	3.3206	1.1667	3.1905	0.98319	4.2991	1.0372	0.91839	0	1.9131	0.89549	0.93653
Tery_3103	113476648	[V]-Defense-mechanisms	ABC transporter-like protein [Trichodesmium erythraeum IMS101]	2.7084	2.777	3.5947	4.3585	1.8501	0.99493	1.9881	1.0412	0.96345	2.1679	1.4095	1.2054	4.7074	4.4274	4.667	2.127	2.9496	5.3739	5.1861	4.592	4.9674	4.7826	5.3729	5.6192
Tery_3167	113476707	[E]-Amino-acid-transport-and-metabolism	serine--glyoxylate transaminase [Trichodesmium erythraeum IMS101]	61.391	62.02	62.009	61.891	63.829	62.68	53.678	73.926	63.588	58.533	71.885	62.679	68.728	68.625	68.838	82.952	81.605	88.132	80.903	72.553	78.484	74.609	73.43	74.923
Tery_4908	113478243	[E]-Amino-acid-transport-and-metabolism	pyrroline-5-carboxylate reductase [Trichodesmium erythraeum IMS101]	9.9308	9.2568	11.683	8.7171	10.176	4.9746	11.928	12.494	10.598	9.7556	9.8666	7.2322	13.181	6.6412	5.8337	10.635	17.697	21.496	10.372	6.4287	9.9347	12.435	12.537	12.175
Tery_0878	113474692	[M]-Cell-wall/membrane/envelope-biogenesis	1A family penicillin-binding protein [Trichodesmium erythraeum IMS101]	0	0	0	0	0	0	0	0	0	0	0	0	0	0	0	0	2.9496	1.0748	0	1.8368	0.99347	0	0.89549	0.93653
Tery_4706	113478081	none	hypothetical protein [Trichodesmium erythraeum IMS101]	2.7084	2.777	1.7974	3.4868	0.92505	0	1.9881	1.0412	1.9269	0	0	1.2054	3.7659	3.3206	2.3335	2.127	1.9664	0	1.0372	0.91839	2.9804	3.8261	2.6865	2.8096
Tery_4180	113477597	[R]-General-function-prediction-only	peptidoglycan binding domain-containing protein [Trichodesmium erythraeum IMS101]	21.667	23.142	20.67	27.023	23.126	19.899	33.797	24.989	23.123	37.938	21.143	26.518	27.303	26.565	26.835	29.778	27.529	18.271	38.377	31.225	29.804	32.522	28.656	27.159
Tery_2366	113475998	[J]-Translation,-ribosomal-structure-and-biogenesis	lysyl-tRNA synthetase [Trichodesmium erythraeum IMS101]	23.473	21.291	23.366	18.306	23.126	18.904	19.881	23.948	18.306	21.679	19.733	24.107	21.654	23.244	25.668	26.587	25.563	21.496	18.67	21.123	19.869	21.044	22.387	22.477
Tery_0621	113474475	[R]-General-function-prediction-only	serine/threonine kinase protein [Trichodesmium erythraeum IMS101]	1.8056	1.8514	0.89868	0.87171	1.8501	0.99493	0	2.0824	1.9269	0	2.819	2.4107	1.883	2.2137	1.1667	2.127	0.98319	1.0748	0	0	0.99347	0.95653	1.791	2.8096
Tery_3425	113476933	[R]-General-function-prediction-only	hypothetical protein [Trichodesmium erythraeum IMS101]	7.2224	4.6284	6.2908	6.102	5.5503	5.9696	3.9761	5.206	5.7807	5.4198	5.6381	3.6161	10.356	6.6412	7.0004	5.3175	8.8487	7.5234	5.1861	5.5104	8.9413	4.7826	5.3729	9.3653
Tery_2536	113476150	[J]-Translation,-ribosomal-structure-and-biogenesis	30S ribosomal protein S16P [Trichodesmium erythraeum IMS101]	14.445	14.811	13.48	18.306	14.801	16.914	9.9403	12.494	10.598	11.923	9.8666	10.848	19.771	14.389	15.168	14.889	14.748	12.897	10.372	8.2655	8.9413	15.304	13.432	13.111
Tery_1820	113475489	[S]-Function-unknown	hypothetical protein [Trichodesmium erythraeum IMS101]	1.8056	1.8514	1.7974	1.7434	2.7752	1.9899	0.99403	1.0412	0.96345	1.084	1.4095	1.2054	2.8244	1.1069	3.5002	1.0635	0.98319	0	2.0744	1.8368	0.99347	1.9131	3.5819	3.7461
Tery_1306	113475044	[O]-Posttranslational-modification,-protein-turnover,-chaperones	dnaK gene product [Trichodesmium erythraeum IMS101]	148.06	150.89	147.38	144.7	160.96	164.16	150.1	142.65	137.77	135.49	150.82	147.05	153.46	174.88	165.68	157.4	183.86	164.44	159.73	144.19	167.9	145.39	149.55	150.78
Tery_2829	113476415	[K]-Transcription	serine/threonine protein kinase [Trichodesmium erythraeum IMS101]	5.4168	5.5541	7.1894	6.102	8.3255	5.9696	2.9821	5.206	5.7807	4.3358	1.4095	3.6161	3.7659	1.1069	3.5002	3.1905	4.916	2.1496	3.1117	4.592	2.9804	4.7826	4.4774	4.6827
Tery_2866	113476451	[E]-Amino-acid-transport-and-metabolism	chorismate synthase [Trichodesmium erythraeum IMS101]	10.834	9.2568	8.9868	13.076	9.2505	9.9493	6.9582	11.453	6.7441	10.84	15.505	9.6429	14.122	16.603	8.1672	14.889	9.8319	20.421	16.595	12.857	10.928	15.304	14.328	12.175
Tery_2431	113476059	none	hypothetical protein [Trichodesmium erythraeum IMS101]	4.514	4.6284	3.5947	4.3585	3.7002	4.9746	3.9761	3.1236	2.8903	3.2519	2.819	2.4107	1.883	2.2137	4.667	4.254	3.9328	5.3739	2.0744	1.8368	1.9869	1.9131	3.5819	1.8731
Tery_3284	113476808	[G]-Carbohydrate-transport-and-metabolism	PfkB protein [Trichodesmium erythraeum IMS101]	55.071	63.872	54.82	45.329	44.402	38.802	56.66	60.39	61.661	58.533	73.295	67.5	54.606	52.022	60.671	57.429	52.109	58.038	48.749	47.756	46.693	56.435	54.625	53.382
Tery_3524	113477025	[S]-Function-unknown	hypothetical protein [Trichodesmium erythraeum IMS101]	1.8056	1.8514	2.696	4.3585	1.8501	0.99493	0.99403	2.0824	0.96345	0	1.4095	1.2054	1.883	4.4274	2.3335	0	0.98319	2.1496	3.1117	3.6736	4.9674	5.7392	7.1639	4.6827
Tery_2694	113476295	[M]-Cell-wall/membrane/envelope-biogenesis	DegT/DnrJ/EryC1/StrS aminotransferase [Trichodesmium erythraeum IMS101]	1.8056	2.777	3.5947	2.6151	2.7752	4.9746	2.9821	2.0824	1.9269	1.084	0	1.2054	4.7074	1.1069	2.3335	3.1905	1.9664	1.0748	6.2233	2.7552	1.9869	3.8261	3.5819	5.6192
Tery_4691	113478067	none	hypothetical protein [Trichodesmium erythraeum IMS101]	1.8056	0	1.7974	1.7434	1.8501	0.99493	1.9881	1.0412	0.96345	1.084	0	1.2054	0.94148	1.1069	2.3335	0	1.9664	1.0748	0	1.8368	1.9869	0.95653	0.89549	0.93653
Tery_0786	113474618	[H]-Coenzyme-transport-and-metabolism	cob(I)yrinic acid a,c-diamide adenosyltransferase [Trichodesmium erythraeum IMS101]	3.6112	1.8514	3.5947	6.102	4.6253	3.9797	1.9881	5.206	4.8172	7.5877	4.2286	4.8214	5.6489	5.5343	5.8337	7.4444	6.8823	7.5234	3.1117	4.592	5.9608	6.6957	4.4774	6.5557
Tery_4539	113477931	[C]-Energy-production-and-conversion	2Fe-2S ferredoxin [Trichodesmium erythraeum IMS101]	3.6112	5.5541	5.3921	5.2302	5.5503	5.9696	5.9642	3.1236	3.8538	7.5877	5.6381	6.0268	5.6489	5.5343	5.8337	4.254	3.9328	5.3739	5.1861	4.592	3.9739	2.8696	4.4774	3.7461
Tery_0185	113474088	[E]-Amino-acid-transport-and-metabolism	class V aminotransferase [Trichodesmium erythraeum IMS101]	23.473	24.068	21.568	19.178	22.201	18.904	18.887	22.907	24.086	18.427	12.686	22.902	22.595	25.458	24.502	21.27	25.563	19.346	25.93	26.633	21.856	22.957	26.865	23.413
Tery_4329	113477734	[Q]-Secondary-metabolites-biosynthesis,-transport-and-catabolism	microcompartments protein [Trichodesmium erythraeum IMS101]	16.25	19.439	20.67	18.306	19.426	18.904	16.899	16.659	17.342	18.427	22.552	20.491	16.947	22.137	18.668	22.333	19.664	20.421	17.633	17.449	18.876	17.218	17.91	15.921
Tery_2215	113475856	[R]-General-function-prediction-only	oxidoreductase-like protein [Trichodesmium erythraeum IMS101]	0	0	0	0	0	0	0	0	0	0	0	0	0.94148	2.2137	2.3335	2.127	2.9496	0	0	0	0.99347	0	0	0.93653
Tery_3490	113476992	[O]-Posttranslational-modification,-protein-turnover,-chaperones	ATPase [Trichodesmium erythraeum IMS101]	17.153	16.662	14.379	19.178	17.576	16.914	10.934	10.412	12.525	13.007	14.095	15.67	22.595	12.175	18.668	25.524	21.63	22.57	15.558	18.368	13.909	18.174	17.014	19.667
Tery_2977	113476547	[E]-Amino-acid-transport-and-metabolism	3-dehydroquinate synthase [Trichodesmium erythraeum IMS101]	46.043	44.433	43.137	40.099	36.077	30.843	28.827	31.236	35.648	23.847	36.647	26.518	57.43	43.167	54.837	34.032	33.429	39.767	67.419	57.859	44.706	61.218	65.371	61.811
Tery_3803	113477260	none	protein KaiA [Trichodesmium erythraeum IMS101]	0.9028	0.92568	0	1.7434	2.7752	0.99493	0	2.0824	0.96345	1.084	0	0	1.883	2.2137	1.1667	1.0635	1.9664	1.0748	2.0744	1.8368	2.9804	2.8696	0.89549	1.8731
Tery_0725	113474569	[J]-Translation,-ribosomal-structure-and-biogenesis	mnmA gene product [Trichodesmium erythraeum IMS101]	0.9028	1.8514	1.7974	2.6151	1.8501	0.99493	0	0	0.96345	0	0	1.2054	0.94148	2.2137	2.3335	2.127	0.98319	1.0748	1.0372	1.8368	1.9869	1.9131	2.6865	1.8731
Tery_3514	113477016	[S]-Function-unknown	hypothetical protein [Trichodesmium erythraeum IMS101]	0	0	0	0	0	0	0	2.0824	0	0	0	0	0	0	0	0	0	0	0	0	0	0	0	0
Tery_1808	113475477	none	hypothetical protein [Trichodesmium erythraeum IMS101]	11.736	10.182	12.582	10.46	10.176	7.9594	12.922	11.453	10.598	13.007	8.4571	14.464	13.181	15.496	19.835	7.4444	8.8487	5.3739	12.447	16.531	9.9347	10.522	12.537	12.175
Tery_2804	113476392	[E]-Amino-acid-transport-and-metabolism	extracellular solute-binding protein [Trichodesmium erythraeum IMS101]	0	0	0	0	0	0	0	0	0	0	0	0	0.94148	0	2.3335	1.0635	0.98319	2.1496	1.0372	1.8368	1.9869	1.9131	0.89549	0.93653
Tery_2401	113476031	[M]-Cell-wall/membrane/envelope-biogenesis	UDP-N-acetylglucosamine 2-epimerase [Trichodesmium erythraeum IMS101]	1.8056	2.777	1.7974	1.7434	0.92505	1.9899	0	1.0412	2.8903	2.1679	0	1.2054	1.883	2.2137	1.1667	3.1905	2.9496	3.2243	2.0744	0.91839	2.9804	0	2.6865	0.93653
Tery_3008	113476575	[J]-Translation,-ribosomal-structure-and-biogenesis	rpsS gene product [Trichodesmium erythraeum IMS101]	18.056	15.737	18.872	19.178	20.351	18.904	6.9582	12.494	12.525	14.091	9.8666	12.054	25.42	29.885	25.668	21.27	25.563	22.57	16.595	11.021	12.915	18.174	17.014	17.794
Tery_0703	113474549	[D]-Cell-cycle-control,-cell-division,-chromosome-partitioning	hypothetical protein [Trichodesmium erythraeum IMS101]	1.8056	4.6284	4.4934	3.4868	2.7752	2.9848	0	0	0	0	0	0	3.7659	2.2137	1.1667	1.0635	1.9664	2.1496	0	0.91839	0.99347	1.9131	0	0.93653
Tery_4027	113477457	[S]-Function-unknown	hypothetical protein [Trichodesmium erythraeum IMS101]	24.376	21.291	21.568	27.895	27.752	34.822	23.857	28.113	27.94	26.015	25.371	26.518	29.186	36.526	24.502	46.794	43.26	31.169	33.191	25.715	26.824	23.913	22.387	26.223
Tery_3002	113476569	[J]-Translation,-ribosomal-structure-and-biogenesis	rplN gene product [Trichodesmium erythraeum IMS101]	21.667	27.77	26.96	22.664	25.901	26.863	18.887	21.865	22.159	20.595	23.962	27.723	24.478	24.351	26.835	22.333	19.664	22.57	21.782	16.531	18.876	22.957	23.283	24.35
Tery_4999	113478325	[P]-Inorganic-ion-transport-and-metabolism	phosphonate metabolism protein [Trichodesmium erythraeum IMS101]	0	0	0	0	0	0	8.9463	9.3708	6.7441	4.3358	1.4095	7.2322	0	0	0	0	0	0	12.447	14.694	10.928	1.9131	0	1.8731
Tery_0394	113474274	[O]-Posttranslational-modification,-protein-turnover,-chaperones	peptide methionine sulfoxide reductase [Trichodesmium erythraeum IMS101]	2.7084	0.92568	1.7974	2.6151	0.92505	2.9848	0.99403	1.0412	2.8903	1.084	1.4095	0	0.94148	2.2137	1.1667	5.3175	3.9328	3.2243	2.0744	2.7552	0.99347	2.8696	3.5819	1.8731
Tery_2741	113476337	[H]-Coenzyme-transport-and-metabolism	glutamate-1-semialdehyde aminotransferase [Trichodesmium erythraeum IMS101]	32.501	34.25	41.339	32.253	36.077	30.843	32.803	35.401	30.83	28.183	35.238	36.161	35.776	38.74	39.669	32.968	37.361	35.468	37.34	36.736	27.817	46.87	40.297	37.461
Tery_0581	113474438	[E]-Amino-acid-transport-and-metabolism	tryptophan synthase subunit beta [Trichodesmium erythraeum IMS101]	16.25	19.439	19.771	19.178	18.501	15.919	19.881	20.824	15.415	21.679	18.324	14.464	14.122	19.923	17.501	20.206	17.697	18.271	14.521	20.205	15.896	17.218	18.805	17.794
Tery_3393	113476906	none	hypothetical protein [Trichodesmium erythraeum IMS101]	1.8056	0.92568	0	0	0	0	0	0	1.9269	0	0	0	0.94148	1.1069	2.3335	0	0.98319	1.0748	1.0372	0	0.99347	0.95653	0	0.93653
Tery_2387	113476017	[O]-Posttranslational-modification,-protein-turnover,-chaperones	hypothetical protein [Trichodesmium erythraeum IMS101]	6.3196	4.6284	8.0881	6.9737	8.3255	3.9797	6.9582	12.494	7.7076	13.007	9.8666	12.054	5.6489	4.4274	7.0004	3.1905	6.8823	5.3739	9.335	9.1839	11.922	6.6957	9.8504	11.238
Tery_1541	113475234	[J]-Translation,-ribosomal-structure-and-biogenesis	polynucleotide phosphorylase/polyadenylase [Trichodesmium erythraeum IMS101]	78.544	80.534	76.388	81.069	74.929	68.65	77.534	69.761	74.185	71.541	73.295	78.348	80.026	76.373	78.172	79.762	74.723	79.533	67.419	70.716	68.55	71.74	72.534	83.351
Tery_4749	113478117	[T]-Signal-transduction-mechanisms	multi-sensor signal transduction histidine kinase [Trichodesmium erythraeum IMS101]	0.9028	0.92568	3.5947	2.6151	2.7752	1.9899	0	0	0.96345	1.084	0	0	0.94148	4.4274	1.1667	1.0635	0.98319	1.0748	1.0372	0	0	0.95653	0	1.8731
Tery_4337	113477741	none	hypothetical protein [Trichodesmium erythraeum IMS101]	11.736	12.959	12.582	10.46	11.101	14.924	8.9463	8.3296	9.6345	13.007	12.686	15.67	14.122	12.175	16.334	9.5714	3.9328	6.4487	6.2233	7.3471	7.9478	7.6522	7.1639	12.175
Tery_4458	113477857	[G]-Carbohydrate-transport-and-metabolism	glucose sorbosone dehydrogenase [Trichodesmium erythraeum IMS101]	0	0	0	0	0	0	0	0	0	0	0	0	1.883	0	0	0	0	1.0748	2.0744	0	0.99347	0.95653	0	2.8096
Tery_0611	113474467	[S]-Function-unknown	hypothetical protein [Trichodesmium erythraeum IMS101]	0.9028	0.92568	1.7974	0.87171	1.8501	0.99493	0.99403	3.1236	2.8903	3.2519	1.4095	4.8214	0	1.1069	2.3335	2.127	0	1.0748	2.0744	2.7552	0.99347	0.95653	0	1.8731
Tery_4669	113478049	none	psaA gene product [Trichodesmium erythraeum IMS101]	43.334	45.358	47.63	45.329	48.103	45.767	50.696	47.895	44.319	52.03	53.562	48.214	48.957	53.129	56.004	23.397	26.546	31.169	47.712	51.43	51.661	40.174	34.028	38.398
Tery_4106	113477526	none	putative phycoerythrin-associated linker protein [Trichodesmium erythraeum IMS101]	6.3196	8.3311	6.2908	6.102	5.5503	5.9696	7.9523	4.1648	5.7807	7.5877	2.819	4.8214	7.5318	5.5343	5.8337	7.4444	9.8319	6.4487	8.2977	10.102	11.922	6.6957	8.9549	8.4288
Tery_2284	113475921	none	hypothetical protein [Trichodesmium erythraeum IMS101]	3.6112	4.6284	3.5947	3.4868	5.5503	3.9797	5.9642	4.1648	3.8538	5.4198	4.2286	3.6161	2.8244	3.3206	4.667	3.1905	4.916	1.0748	4.1489	3.6736	5.9608	2.8696	2.6865	2.8096
Tery_1772	113475444	none	Na-Ca exchanger/integrin-beta4 [Trichodesmium erythraeum IMS101]	6.3196	5.5541	7.1894	4.3585	4.6253	7.9594	9.9403	10.412	13.488	13.007	5.6381	7.2322	6.5904	7.748	3.5002	17.016	12.781	15.047	17.633	17.449	14.902	10.522	14.328	13.111
Tery_1352	113475077	[V]-Defense-mechanisms	cyclic nucleotide-regulated ABC bacteriocin/lantibiotic exporter [Trichodesmium erythraeum IMS101]	8.1252	10.182	10.784	10.46	14.801	10.944	11.928	11.453	15.415	9.7556	7.0476	9.6429	21.654	13.282	17.501	18.079	14.748	24.72	16.595	15.613	14.902	22	19.701	19.667
Tery_1884	113475552	[Q]-Secondary-metabolites-biosynthesis,-transport-and-catabolism	peptidase S1 and S6, chymotrypsin/Hap [Trichodesmium erythraeum IMS101]	1.8056	2.777	1.7974	0.87171	0	0.99493	0	2.0824	0.96345	1.084	1.4095	0	0.94148	0	0	0	0	0	1.0372	0.91839	0	0.95653	2.6865	0
Tery_4143	113477563	[H]-Coenzyme-transport-and-metabolism	UBA/THIF-type NAD/FAD binding fold [Trichodesmium erythraeum IMS101]	14.445	15.737	12.582	13.076	13.876	13.929	17.893	19.783	18.306	14.091	21.143	16.875	14.122	18.817	14.001	6.3809	3.9328	10.748	9.335	11.939	4.9674	16.261	10.746	15.921
Tery_1796	113475467	[R]-General-function-prediction-only	patatin [Trichodesmium erythraeum IMS101]	13.542	16.662	14.379	19.178	15.726	17.909	15.905	16.659	17.342	19.511	16.914	21.696	24.478	24.351	26.835	34.032	35.395	31.169	19.707	25.715	25.83	22	21.492	19.667
Tery_1113	113474888	[L]-Replication,-recombination-and-repair	deoxyribodipyrimidine photo-lyase type I [Trichodesmium erythraeum IMS101]	4.514	0.92568	3.5947	4.3585	3.7002	3.9797	1.9881	2.0824	1.9269	2.1679	1.4095	2.4107	3.7659	2.2137	2.3335	5.3175	3.9328	2.1496	2.0744	1.8368	3.9739	4.7826	4.4774	2.8096
Tery_2901	113476481	[R]-General-function-prediction-only	creatininase [Trichodesmium erythraeum IMS101]	1.8056	3.7027	4.4934	3.4868	4.6253	3.9797	2.9821	4.1648	4.8172	4.3358	7.0476	3.6161	3.7659	3.3206	4.667	2.127	3.9328	3.2243	3.1117	3.6736	3.9739	2.8696	4.4774	3.7461
Tery_3385	113476898	[C]-Energy-production-and-conversion	F0F1 ATP synthase subunit beta [Trichodesmium erythraeum IMS101]	247.37	259.19	234.56	244.95	240.51	268.63	289.26	272.8	263.98	282.91	332.65	312.19	257.02	296.64	302.19	274.38	261.53	285.89	270.71	260.82	276.19	253.48	250.74	250.05
Tery_2155	113475801	[C]-Energy-production-and-conversion	aldo/keto reductase [Trichodesmium erythraeum IMS101]	0.9028	1.8514	0.89868	0.87171	0.92505	0.99493	1.9881	1.0412	1.9269	1.084	1.4095	0	0.94148	2.2137	1.1667	1.0635	0.98319	1.0748	1.0372	0.91839	1.9869	0.95653	0.89549	0.93653
Tery_4230	113477643	[D]-Cell-cycle-control,-cell-division,-chromosome-partitioning	chromosome segregation ATPase [Trichodesmium erythraeum IMS101]	1.8056	0.92568	0.89868	0.87171	0.92505	0.99493	0.99403	1.0412	0.96345	1.084	1.4095	0	0.94148	0	1.1667	0	0.98319	0	0	0.91839	0.99347	0.95653	1.791	0.93653
Tery_0990	113474782	[C]-Energy-production-and-conversion	HEAT repeat-containing PBS lyase [Trichodesmium erythraeum IMS101]	12.639	13.885	12.582	13.076	17.576	13.929	10.934	13.536	12.525	11.923	11.276	10.848	16.947	18.817	18.668	14.889	15.731	15.047	12.447	14.694	13.909	16.261	13.432	13.111
Tery_3896	113477343	[R]-General-function-prediction-only	beta-lactamase-like protein [Trichodesmium erythraeum IMS101]	0	0	0	0	0	0	0	0	0	0	0	0	0.94148	1.1069	0	0	0	2.1496	0	0.91839	0	0	0.89549	0
Tery_4126	113477546	[J]-Translation,-ribosomal-structure-and-biogenesis	rpmB gene product [Trichodesmium erythraeum IMS101]	0.9028	1.8514	1.7974	1.7434	0.92505	0.99493	0.99403	1.0412	0.96345	1.084	1.4095	1.2054	0	0	0	0	0	0	0	0	0	0	0	0
Tery_0734	113474577	[S]-Function-unknown	pentapeptide repeat-containing protein [Trichodesmium erythraeum IMS101]	1.8056	0.92568	1.7974	4.3585	3.7002	1.9899	1.9881	3.1236	3.8538	4.3358	4.2286	3.6161	0.94148	1.1069	3.5002	3.1905	1.9664	1.0748	2.0744	1.8368	1.9869	2.8696	1.791	3.7461
Tery_2563	113476174	[C]-Energy-production-and-conversion	plastocyanin [Trichodesmium erythraeum IMS101]	9.9308	16.662	5.3921	11.332	22.201	17.909	10.934	17.7	10.598	16.259	16.914	12.054	12.239	9.9617	16.334	26.587	21.63	25.795	12.447	6.4287	5.9608	12.435	17.014	14.985
Tery_0744	113474586	[K]-Transcription	sun protein [Trichodesmium erythraeum IMS101]	1.8056	0.92568	2.696	1.7434	0.92505	0	1.9881	1.0412	0.96345	0	1.4095	1.2054	0.94148	2.2137	0	2.127	1.9664	0	1.0372	0.91839	1.9869	0.95653	0.89549	0.93653
Tery_1486	113475186	[R]-General-function-prediction-only	hypothetical protein [Trichodesmium erythraeum IMS101]	13.542	11.108	9.8855	9.5888	10.176	7.9594	8.9463	9.3708	11.561	9.7556	9.8666	7.2322	15.064	13.282	10.501	15.952	16.714	17.196	16.595	11.021	8.9413	13.391	11.641	13.111
Tery_2078	113475731	[J]-Translation,-ribosomal-structure-and-biogenesis	mtnA gene product [Trichodesmium erythraeum IMS101]	14.445	14.811	11.683	12.204	10.176	8.9543	4.9702	5.206	5.7807	3.2519	8.4571	8.4375	11.298	8.8549	15.168	2.127	0.98319	1.0748	6.2233	6.4287	3.9739	7.6522	8.0594	5.6192
Tery_4790	113478153	[V]-Defense-mechanisms	ABC transporter-like protein [Trichodesmium erythraeum IMS101]	0	0	0	0	0	0	0	0	0	0	0	0	0	0	0	0	0	0	0	0	0	0	1.791	0
Tery_2273	113475913	[S]-Function-unknown	OstA-like protein [Trichodesmium erythraeum IMS101]	0.9028	1.8514	1.7974	1.7434	0	0.99493	0	2.0824	2.8903	0	0	0	1.883	3.3206	1.1667	3.1905	0.98319	3.2243	1.0372	1.8368	0.99347	1.9131	1.791	1.8731
Tery_1316	113475052	[R]-General-function-prediction-only	hypothetical protein [Trichodesmium erythraeum IMS101]	2.7084	3.7027	3.5947	6.102	4.6253	2.9848	4.9702	3.1236	6.7441	1.084	2.819	3.6161	3.7659	5.5343	5.8337	7.4444	6.8823	3.2243	2.0744	3.6736	3.9739	3.8261	3.5819	3.7461
Tery_3389	113476902	none	hypothetical protein [Trichodesmium erythraeum IMS101]	5.4168	3.7027	5.3921	6.102	4.6253	5.9696	4.9702	6.2472	4.8172	3.2519	7.0476	6.0268	4.7074	5.5343	4.667	6.3809	5.8991	6.4487	5.1861	6.4287	3.9739	5.7392	4.4774	5.6192
Tery_0193	113474095	none	hypothetical protein [Trichodesmium erythraeum IMS101]	1.8056	1.8514	1.7974	1.7434	0.92505	1.9899	4.9702	4.1648	7.7076	4.3358	5.6381	2.4107	1.883	1.1069	2.3335	1.0635	1.9664	1.0748	2.0744	5.5104	4.9674	4.7826	2.6865	1.8731
Tery_2380	113476012	[R]-General-function-prediction-only	HSR1-related GTP-binding protein [Trichodesmium erythraeum IMS101]	0.9028	0.92568	1.7974	0.87171	0.92505	0.99493	0.99403	1.0412	1.9269	2.1679	1.4095	1.2054	0.94148	2.2137	2.3335	2.127	1.9664	0	1.0372	4.592	3.9739	1.9131	1.791	0.93653
Tery_2055	113475708	none	hemolysin-type calcium-binding protein [Trichodesmium erythraeum IMS101]	14.445	18.514	14.379	17.434	17.576	19.899	29.821	26.03	25.05	24.931	25.371	28.929	13.181	11.069	16.334	24.46	25.563	22.57	28.005	25.715	27.817	20.087	17.91	17.794
Tery_2127	113475773	[G]-Carbohydrate-transport-and-metabolism	phosphoglycerate mutase [Trichodesmium erythraeum IMS101]	6.3196	6.4797	8.9868	6.9737	6.4754	7.9594	6.9582	9.3708	7.7076	5.4198	7.0476	6.0268	7.5318	7.748	10.501	8.5079	13.765	8.5982	12.447	10.102	8.9413	8.6088	10.746	10.302
Tery_1472	113475174	[V]-Defense-mechanisms	beta-lactamase [Trichodesmium erythraeum IMS101]	0	0	0	0	0	0	0	0	0	0	0	0	0.94148	1.1069	1.1667	1.0635	1.9664	2.1496	1.0372	3.6736	1.9869	0.95653	0.89549	1.8731
Tery_0450	113474321	[G]-Carbohydrate-transport-and-metabolism	transketolase [Trichodesmium erythraeum IMS101]	166.12	168.47	162.66	152.55	172.98	163.17	200.79	209.28	210.03	216.79	210.02	202.5	179.82	164.92	213.51	161.65	145.51	160.14	148.32	199.29	194.72	211.39	220.29	205.1
Tery_1336	113475064	none	hypothetical protein [Trichodesmium erythraeum IMS101]	0	0	0	0	0	0	0	0	0	0	0	0	0	0	1.1667	2.127	1.9664	1.0748	1.0372	1.8368	1.9869	0.95653	0.89549	0
Tery_0736	113474579	[S]-Function-unknown	hypothetical protein [Trichodesmium erythraeum IMS101]	2.7084	2.777	3.5947	2.6151	1.8501	1.9899	2.9821	4.1648	2.8903	2.1679	1.4095	2.4107	2.8244	3.3206	3.5002	3.1905	2.9496	2.1496	1.0372	2.7552	1.9869	2.8696	2.6865	2.8096
Tery_4138	113477558	[C]-Energy-production-and-conversion	nitrogenase molybdenum-iron protein subunit beta [Trichodesmium erythraeum IMS101]	138.13	144.41	155.47	136.86	148.01	170.13	147.12	153.06	138.74	144.17	159.28	150.67	148.75	162.71	186.68	116.98	118.97	122.52	138.99	144.19	136.11	128.17	131.64	129.24
Tery_3372	113476886	[M]-Cell-wall/membrane/envelope-biogenesis	beta-Ig-H3/fasciclin [Trichodesmium erythraeum IMS101]	10.834	7.4054	7.1894	8.7171	8.3255	10.944	13.916	13.536	12.525	16.259	12.686	8.4375	5.6489	6.6412	8.1672	7.4444	10.815	10.748	12.447	13.776	12.915	12.435	12.537	12.175
Tery_1328	113475059	[C]-Energy-production-and-conversion	fumC gene product [Trichodesmium erythraeum IMS101]	6.3196	4.6284	6.2908	6.102	5.5503	3.9797	1.9881	2.0824	1.9269	5.4198	1.4095	6.0268	8.4733	6.6412	5.8337	3.1905	7.8655	6.4487	4.1489	6.4287	4.9674	6.6957	6.2684	8.4288
Tery_1799	113475470	[C]-Energy-production-and-conversion	cytochrome b6-f complex iron-sulfur subunit [Trichodesmium erythraeum IMS101]	14.445	15.737	15.278	10.46	12.951	13.929	12.922	10.412	12.525	14.091	12.686	12.054	14.122	13.282	15.168	7.4444	6.8823	6.4487	12.447	15.613	10.928	13.391	10.746	14.048
Tery_2310	113475946	[F]-Nucleotide-transport-and-metabolism	carbamoyl phosphate synthase small subunit [Trichodesmium erythraeum IMS101]	9.9308	6.4797	9.8855	9.5888	8.3255	8.9543	6.9582	11.453	13.488	7.5877	7.0476	6.0268	8.4733	7.748	8.1672	4.254	7.8655	6.4487	12.447	11.021	12.915	11.478	13.432	14.048
Tery_2614	113476221	none	haloacid dehalogenase-like hydrolase [Trichodesmium erythraeum IMS101]	2.7084	3.7027	2.696	3.4868	4.6253	4.9746	5.9642	5.206	4.8172	4.3358	2.819	3.6161	1.883	3.3206	3.5002	3.1905	3.9328	5.3739	2.0744	5.5104	5.9608	4.7826	4.4774	2.8096
Tery_1168	113474941	none	Thf1-like protein [Trichodesmium erythraeum IMS101]	11.736	15.737	14.379	13.947	11.101	15.919	10.934	10.412	9.6345	10.84	12.686	14.464	17.888	22.137	11.667	15.952	15.731	16.122	14.521	17.449	14.902	11.478	12.537	13.111
Tery_4470	113477869	[E]-Amino-acid-transport-and-metabolism	extracellular solute-binding protein [Trichodesmium erythraeum IMS101]	0	0	0	0	0	0	0	0	0	0	0	0	0	0	1.1667	2.127	2.9496	3.2243	2.0744	1.8368	0.99347	2.8696	1.791	0.93653
Tery_1548	113475240	none	hypothetical protein [Trichodesmium erythraeum IMS101]	3.6112	0.92568	1.7974	1.7434	1.8501	1.9899	3.9761	2.0824	4.8172	2.1679	2.819	2.4107	1.883	3.3206	2.3335	5.3175	4.916	3.2243	3.1117	2.7552	3.9739	4.7826	4.4774	4.6827
Tery_0659	113474510	[C]-Energy-production-and-conversion	NAD(P)H-quinone oxidoreductase subunit 4 [Trichodesmium erythraeum IMS101]	7.2224	8.3311	3.5947	7.8454	6.4754	6.9645	6.9582	9.3708	9.6345	5.4198	9.8666	12.054	5.6489	5.5343	9.3339	4.254	1.9664	1.0748	6.2233	6.4287	13.909	6.6957	8.0594	7.4923
Tery_4477	113477876	[P]-Inorganic-ion-transport-and-metabolism	ammonium transporter [Trichodesmium erythraeum IMS101]	5.4168	4.6284	7.1894	6.102	6.4754	4.9746	5.9642	6.2472	3.8538	6.5037	7.0476	3.6161	10.356	6.6412	8.1672	7.4444	6.8823	8.5982	9.335	8.2655	6.9543	7.6522	8.9549	9.3653
Tery_0220	113474120	[R]-General-function-prediction-only	radical SAM family protein [Trichodesmium erythraeum IMS101]	2.7084	1.8514	1.7974	1.7434	1.8501	1.9899	1.9881	1.0412	0.96345	1.084	1.4095	1.2054	3.7659	3.3206	3.5002	1.0635	0.98319	2.1496	3.1117	1.8368	0.99347	2.8696	2.6865	2.8096
Tery_4045	113477471	none	hypothetical protein [Trichodesmium erythraeum IMS101]	24.376	32.399	26.96	27.895	30.527	30.843	27.833	35.401	38.538	43.358	42.286	32.545	22.595	27.671	23.335	52.111	40.311	44.066	34.228	34.899	38.745	36.348	34.028	35.588
Tery_4967	113478293	[H]-Coenzyme-transport-and-metabolism	protoporphyrin IX magnesium-chelatase [Trichodesmium erythraeum IMS101]	0.9028	0.92568	1.7974	5.2302	4.6253	1.9899	1.9881	1.0412	1.9269	5.4198	1.4095	4.8214	5.6489	2.2137	2.3335	2.127	1.9664	2.1496	2.0744	1.8368	0.99347	1.9131	1.791	1.8731
Tery_1670	113475353	[H]-Coenzyme-transport-and-metabolism	cobH gene product [Trichodesmium erythraeum IMS101]	0	0	0	0	0	0	0	0	0	0	0	0	0	0	0	0	1.9664	0	0	0	0	0	0	0
Tery_1142	113474916	[E]-Amino-acid-transport-and-metabolism	arginine decarboxylase [Trichodesmium erythraeum IMS101]	0	0	0	0	0	0	0	0	0	0	0	0	0.94148	1.1069	2.3335	2.127	0.98319	0	1.0372	1.8368	1.9869	0.95653	2.6865	1.8731
Tery_3778	113477237	[J]-Translation,-ribosomal-structure-and-biogenesis	frr gene product [Trichodesmium erythraeum IMS101]	23.473	24.993	25.163	30.51	25.901	23.878	19.881	22.907	20.232	26.015	31.009	31.339	29.186	29.885	26.835	30.841	29.496	26.869	26.968	27.552	26.824	23.913	25.969	29.969
Tery_1680	113475363	none	hypothetical protein [Trichodesmium erythraeum IMS101]	0	1.8514	0	1.7434	0.92505	0.99493	0.99403	0	0	0	1.4095	1.2054	1.883	2.2137	3.5002	3.1905	0.98319	0	2.0744	0	1.9869	1.9131	3.5819	2.8096
Tery_4796	113478159	none	psbU gene product [Trichodesmium erythraeum IMS101]	24.376	27.77	24.264	29.638	26.826	30.843	23.857	19.783	21.196	20.595	32.419	25.313	27.303	19.923	24.502	30.841	26.546	26.869	29.042	22.041	20.863	27.739	25.969	23.413
Tery_0268	113474163	[J]-Translation,-ribosomal-structure-and-biogenesis	rplS gene product [Trichodesmium erythraeum IMS101]	14.445	12.959	10.784	11.332	12.951	13.929	5.9642	7.2884	5.7807	6.5037	9.8666	9.6429	15.064	16.603	16.334	15.952	18.681	13.972	9.335	7.3471	6.9543	6.6957	8.0594	11.238
Tery_2182	113475825	[R]-General-function-prediction-only	abortive infection protein [Trichodesmium erythraeum IMS101]	7.2224	5.5541	5.3921	5.2302	4.6253	5.9696	5.9642	3.1236	5.7807	5.4198	2.819	3.6161	5.6489	5.5343	5.8337	6.3809	6.8823	5.3739	3.1117	3.6736	7.9478	5.7392	6.2684	6.5557
Tery_1952	113475617	[O]-Posttranslational-modification,-protein-turnover,-chaperones	hypothetical protein [Trichodesmium erythraeum IMS101]	1.8056	1.8514	1.7974	0.87171	1.8501	0	6.9582	5.206	5.7807	4.3358	4.2286	4.8214	3.7659	5.5343	2.3335	5.3175	4.916	3.2243	9.335	12.857	12.915	7.6522	4.4774	6.5557
Tery_2138	113475784	[C]-Energy-production-and-conversion	aldo/keto reductase [Trichodesmium erythraeum IMS101]	0	0	0	0	0	0	0	0	0	0	0	0	0	0	0	0	0.98319	0	0	0.91839	0.99347	0	0	1.8731
Tery_1003	113474793	[M]-Cell-wall/membrane/envelope-biogenesis	NmrA-like protein [Trichodesmium erythraeum IMS101]	5.4168	5.5541	7.1894	4.3585	4.6253	5.9696	5.9642	4.1648	5.7807	3.2519	2.819	6.0268	5.6489	8.8549	7.0004	5.3175	6.8823	6.4487	5.1861	6.4287	4.9674	6.6957	4.4774	5.6192
Tery_2418	113476047	[V]-Defense-mechanisms	N-6 DNA methylase [Trichodesmium erythraeum IMS101]	1.8056	0.92568	0.89868	0.87171	0.92505	0	0	1.0412	0	0	2.819	0	0.94148	2.2137	1.1667	0	0	1.0748	1.0372	0.91839	0	0	1.791	0
Tery_3437	113476942	[O]-Posttranslational-modification,-protein-turnover,-chaperones	thioredoxin [Trichodesmium erythraeum IMS101]	7.2224	5.5541	5.3921	4.3585	4.6253	4.9746	4.9702	6.2472	6.7441	4.3358	2.819	6.0268	5.6489	6.6412	8.1672	8.5079	7.8655	6.4487	6.2233	7.3471	5.9608	4.7826	7.1639	8.4288
Tery_3435	113476940	[R]-General-function-prediction-only	putative colanic acid biosynthesis acetyltransferase WcaF [Trichodesmium erythraeum IMS101]	0.9028	0	0	1.7434	0	1.9899	0	1.0412	0	0	0	0	0	0	0	0	0	0	0	0	0	0	0	0
Tery_2150	113475796	[H]-Coenzyme-transport-and-metabolism	type 11 methyltransferase [Trichodesmium erythraeum IMS101]	0	0	0	0	0	0	0	0	0	0	0	0	0.94148	0	0	0	0	0	0	0.91839	0	0	0	1.8731
Tery_0425	113474297	[L]-Replication,-recombination-and-repair	hypothetical protein [Trichodesmium erythraeum IMS101]	8.1252	6.4797	10.784	11.332	12.026	7.9594	1.9881	4.1648	6.7441	3.2519	1.4095	2.4107	11.298	16.603	15.168	3.1905	5.8991	3.2243	7.2605	6.4287	6.9543	10.522	14.328	12.175
Tery_1786	113475457	none	hypothetical protein [Trichodesmium erythraeum IMS101]	0	0	0	0	0	0	0	0	0	0	0	0	0.94148	1.1069	1.1667	0	0	1.0748	2.0744	0.91839	0.99347	0.95653	0.89549	0.93653
Tery_4385	113477786	[S]-Function-unknown	hypothetical protein [Trichodesmium erythraeum IMS101]	6.3196	6.4797	8.9868	8.7171	6.4754	10.944	8.9463	9.3708	8.671	11.923	8.4571	7.2322	8.4733	8.8549	9.3339	13.825	12.781	15.047	13.484	12.857	19.869	12.435	8.9549	14.048
Tery_0234	113474134	[O]-Posttranslational-modification,-protein-turnover,-chaperones	redoxin [Trichodesmium erythraeum IMS101]	3.6112	3.7027	3.5947	3.4868	3.7002	4.9746	5.9642	4.1648	3.8538	4.3358	5.6381	4.8214	2.8244	3.3206	4.667	7.4444	5.8991	3.2243	4.1489	5.5104	3.9739	2.8696	2.6865	7.4923
Tery_1319	113475054	[F]-Nucleotide-transport-and-metabolism	NUDIX hydrolase [Trichodesmium erythraeum IMS101]	5.4168	2.777	5.3921	3.4868	4.6253	3.9797	4.9702	4.1648	5.7807	3.2519	0	4.8214	1.883	3.3206	4.667	5.3175	2.9496	1.0748	3.1117	2.7552	4.9674	4.7826	3.5819	2.8096
Tery_3061	113476617	[O]-Posttranslational-modification,-protein-turnover,-chaperones	heat shock protein Hsp20 [Trichodesmium erythraeum IMS101]	0.9028	2.777	0.89868	0	0.92505	0.99493	0	0	0	1.084	0	0	0	0	0	0	0	0	0	0	0	0	0	0
Tery_0738	113474581	[U]-Intracellular-trafficking,-secretion,-and-vesicular-transport	signal recognition particle-docking protein FtsY [Trichodesmium erythraeum IMS101]	18.056	18.514	19.771	19.178	16.651	18.904	16.899	16.659	14.452	11.923	18.324	16.875	20.713	21.03	16.334	17.016	16.714	15.047	15.558	15.613	15.896	17.218	18.805	16.858
Tery_4663	113478043	[J]-Translation,-ribosomal-structure-and-biogenesis	30S ribosomal protein S1 [Trichodesmium erythraeum IMS101]	76.738	80.534	77.287	81.941	66.604	78.599	54.672	61.431	51.063	49.862	77.524	67.5	86.616	92.976	80.505	78.698	79.639	90.281	60.159	55.104	46.693	63.131	57.311	63.684
Tery_1959	113475624	[M]-Cell-wall/membrane/envelope-biogenesis	peptidoglycan binding domain-containing protein [Trichodesmium erythraeum IMS101]	0.9028	0.92568	0.89868	1.7434	1.8501	0.99493	1.9881	2.0824	1.9269	0	0	0	2.8244	1.1069	1.1667	1.0635	0.98319	1.0748	1.0372	0	2.9804	2.8696	0.89549	1.8731
Tery_0033	113473965	[R]-General-function-prediction-only	hypothetical protein [Trichodesmium erythraeum IMS101]	16.25	12.959	16.176	14.819	16.651	16.914	21.869	23.948	22.159	18.427	22.552	21.696	17.888	24.351	22.168	24.46	18.681	16.122	23.856	20.205	23.843	16.261	13.432	14.048
Tery_2191	113475833	[F]-Nucleotide-transport-and-metabolism	upp gene product [Trichodesmium erythraeum IMS101]	3.6112	5.5541	6.2908	3.4868	3.7002	3.9797	2.9821	3.1236	2.8903	4.3358	4.2286	7.2322	4.7074	3.3206	8.1672	1.0635	0.98319	2.1496	4.1489	3.6736	5.9608	1.9131	2.6865	4.6827
Tery_3614	113477098	none	hypothetical protein [Trichodesmium erythraeum IMS101]	0.9028	0	0	0	0.92505	0	0	1.0412	1.9269	0	0	2.4107	1.883	1.1069	2.3335	3.1905	3.9328	1.0748	1.0372	2.7552	2.9804	0.95653	0	2.8096
Tery_4680	113478057	none	hypothetical protein [Trichodesmium erythraeum IMS101]	0	0	0	0	0	0	0	0	0	0	0	0	0	1.1069	0	2.127	0.98319	0	0	0	0	0	0	0
Tery_1462	113475164	[L]-Replication,-recombination-and-repair	primary replicative DNA helicase [Trichodesmium erythraeum IMS101]	0	0	1.7974	0.87171	0	0	0	0	0.96345	0	0	0	0	0	0	0	0	0	0	0	0	0	0	0
Tery_3780	113477239	[E]-Amino-acid-transport-and-metabolism	putative agmatinase [Trichodesmium erythraeum IMS101]	0.9028	0	0	0.87171	0	1.9899	0	0	0	0	0	0	0	0	0	0	0	0	0	0	0	0	0	0
Tery_2168	113475813	[M]-Cell-wall/membrane/envelope-biogenesis	group 1 glycosyl transferase [Trichodesmium erythraeum IMS101]	9.9308	7.4054	6.2908	6.102	12.026	10.944	8.9463	2.0824	5.7807	8.6716	7.0476	7.2322	11.298	9.9617	11.667	12.762	14.748	11.823	7.2605	12.857	15.896	13.391	13.432	12.175
Tery_0402	113474280	[J]-Translation,-ribosomal-structure-and-biogenesis	methionine aminopeptidase [Trichodesmium erythraeum IMS101]	14.445	14.811	12.582	16.562	15.726	11.939	8.9463	10.412	9.6345	9.7556	11.276	8.4375	18.83	13.282	16.334	7.4444	12.781	8.5982	11.409	11.939	9.9347	17.218	20.596	15.921
Tery_1468	113475170	[S]-Function-unknown	hypothetical protein [Trichodesmium erythraeum IMS101]	0.9028	0.92568	2.696	2.6151	3.7002	1.9899	3.9761	3.1236	1.9269	1.084	1.4095	1.2054	3.7659	5.5343	0	12.762	5.8991	4.2991	6.2233	7.3471	7.9478	3.8261	2.6865	2.8096
Tery_2945	113476521	[M]-Cell-wall/membrane/envelope-biogenesis	NAD-dependent epimerase/dehydratase [Trichodesmium erythraeum IMS101]	0.9028	0	0.89868	0.87171	0.92505	0.99493	1.9881	2.0824	0	2.1679	4.2286	2.4107	0.94148	2.2137	1.1667	2.127	0.98319	1.0748	4.1489	2.7552	1.9869	2.8696	0.89549	2.8096
Tery_2877	113476462	[E]-Amino-acid-transport-and-metabolism	carB gene product [Trichodesmium erythraeum IMS101]	43.334	49.061	44.934	49.687	41.627	42.782	45.725	45.813	50.099	57.449	52.152	53.036	52.723	57.557	58.337	45.73	47.193	37.617	60.159	60.614	63.582	57.392	52.834	55.255
Tery_0271	113474166	[S]-Function-unknown	pentapeptide repeat-containing protein [Trichodesmium erythraeum IMS101]	25.278	26.845	20.67	22.664	20.351	24.873	19.881	21.865	19.269	16.259	16.914	15.67	22.595	24.351	25.668	21.27	24.58	23.645	16.595	13.776	16.889	28.696	17.014	22.477
Tery_4285	113477693	none	hypothetical protein [Trichodesmium erythraeum IMS101]	14.445	14.811	15.278	17.434	14.801	13.929	9.9403	13.536	11.561	13.007	14.095	16.875	16.947	8.8549	16.334	13.825	16.714	12.897	13.484	12.857	14.902	14.348	14.328	14.985
Tery_3829	113477284	none	hypothetical protein [Trichodesmium erythraeum IMS101]	5.4168	5.5541	5.3921	7.8454	7.4004	3.9797	3.9761	6.2472	9.6345	6.5037	4.2286	7.2322	8.4733	9.9617	5.8337	7.4444	5.8991	7.5234	7.2605	4.592	2.9804	7.6522	7.1639	6.5557
Tery_3996	113477431	[U]-Intracellular-trafficking,-secretion,-and-vesicular-transport	hypothetical protein [Trichodesmium erythraeum IMS101]	4.514	3.7027	4.4934	4.3585	5.5503	4.9746	6.9582	3.1236	7.7076	5.4198	4.2286	6.0268	5.6489	1.1069	3.5002	1.0635	0.98319	1.0748	3.1117	4.592	3.9739	5.7392	7.1639	5.6192
Tery_0587	113474443	[E]-Amino-acid-transport-and-metabolism	aspartate-semialdehyde dehydrogenase [Trichodesmium erythraeum IMS101]	31.598	34.25	32.353	31.381	29.602	26.863	29.821	28.113	25.05	28.183	29.6	28.929	32.01	28.778	35.002	32.968	35.395	30.094	31.117	32.144	26.824	29.652	28.656	29.033
Tery_3248	113476774	[K]-Transcription	response regulator receiver protein [Trichodesmium erythraeum IMS101]	3.6112	5.5541	4.4934	4.3585	5.5503	3.9797	3.9761	5.206	3.8538	7.5877	5.6381	7.2322	4.7074	4.4274	4.667	6.3809	4.916	8.5982	5.1861	2.7552	4.9674	4.7826	5.3729	6.5557
Tery_1424	113475132	none	hypothetical protein [Trichodesmium erythraeum IMS101]	0.9028	0	1.7974	0.87171	0.92505	0	1.9881	0	0.96345	0	0	0	2.8244	2.2137	1.1667	1.0635	1.9664	3.2243	0	2.7552	0.99347	1.9131	0.89549	1.8731
Tery_1106	113474883	[R]-General-function-prediction-only	C69 family peptidase [Trichodesmium erythraeum IMS101]	1.8056	0.92568	1.7974	2.6151	1.8501	0.99493	0	0	0	0	0	0	2.8244	1.1069	1.1667	1.0635	0.98319	1.0748	3.1117	2.7552	1.9869	2.8696	3.5819	2.8096
Tery_2465	113476088	[R]-General-function-prediction-only	HAD family hydrolase [Trichodesmium erythraeum IMS101]	2.7084	2.777	0.89868	2.6151	2.7752	1.9899	1.9881	3.1236	2.8903	3.2519	1.4095	6.0268	2.8244	2.2137	2.3335	5.3175	3.9328	5.3739	5.1861	2.7552	5.9608	2.8696	0.89549	3.7461
Tery_3955	113477394	[S]-Function-unknown	cyclase/dehydrase [Trichodesmium erythraeum IMS101]	4.514	1.8514	4.4934	4.3585	3.7002	3.9797	1.9881	3.1236	1.9269	3.2519	2.819	3.6161	3.7659	4.4274	2.3335	3.1905	6.8823	3.2243	3.1117	2.7552	0.99347	5.7392	3.5819	3.7461
Tery_0543	113474405	[O]-Posttranslational-modification,-protein-turnover,-chaperones	ATPase [Trichodesmium erythraeum IMS101]	21.667	16.662	16.176	21.793	21.276	19.899	16.899	17.7	16.379	23.847	22.552	18.08	21.654	22.137	21.001	26.587	28.513	22.57	25.93	28.47	27.817	23.913	21.492	19.667
Tery_3623	113477105	[E]-Amino-acid-transport-and-metabolism	dihydrodipicolinate reductase [Trichodesmium erythraeum IMS101]	19.862	19.439	17.075	16.562	19.426	18.904	19.881	20.824	19.269	14.091	23.962	15.67	21.654	19.923	22.168	22.333	25.563	25.795	16.595	18.368	15.896	21.044	20.596	17.794
Tery_4537	113477929	[E]-Amino-acid-transport-and-metabolism	3-deoxy-7-phosphoheptulonate synthase [Trichodesmium erythraeum IMS101]	0	0	0	0	0	0	0	0	0	0	0	0	0	0	0	2.127	1.9664	1.0748	0	0	0	0	0	0.93653
Tery_2838	113476424	[R]-General-function-prediction-only	carboxylesterase [Trichodesmium erythraeum IMS101]	0	0	0	0	0	0	0	0	0	0	0	0	0.94148	0	0	2.127	0	0	0	0	0	0.95653	0.89549	0
Tery_0633	113474487	[O]-Posttranslational-modification,-protein-turnover,-chaperones	cytochrome c assembly protein [Trichodesmium erythraeum IMS101]	0.9028	0.92568	1.7974	0.87171	0.92505	0.99493	1.9881	0	0	1.084	0	0	1.883	2.2137	2.3335	3.1905	0.98319	0	1.0372	1.8368	1.9869	0.95653	0.89549	0.93653
Tery_3270	113476794	[J]-Translation,-ribosomal-structure-and-biogenesis	rpsN gene product [Trichodesmium erythraeum IMS101]	5.4168	3.7027	2.696	2.6151	3.7002	0.99493	0.99403	0	0	1.084	0	1.2054	3.7659	5.5343	3.5002	4.254	5.8991	4.2991	2.0744	2.7552	2.9804	2.8696	2.6865	2.8096
Tery_0987	113474779	[C]-Energy-production-and-conversion	HEAT repeat-containing PBS lyase [Trichodesmium erythraeum IMS101]	0.9028	0	0.89868	1.7434	2.7752	0.99493	0	0	0	2.1679	0	0	0	0	0	0	0	0	0	0	0	0	0	0
Tery_3860	113477312	[R]-General-function-prediction-only	prolyl aminopeptidase [Trichodesmium erythraeum IMS101]	1.8056	0.92568	0.89868	1.7434	1.8501	0.99493	1.9881	1.0412	0.96345	1.084	0	1.2054	0.94148	1.1069	1.1667	2.127	4.916	0	2.0744	1.8368	4.9674	1.9131	1.791	1.8731
Tery_0493	113474361	none	hypothetical protein [Trichodesmium erythraeum IMS101]	13.542	12.959	13.48	12.204	11.101	12.934	9.9403	9.3708	8.671	8.6716	9.8666	8.4375	10.356	11.069	15.168	9.5714	9.8319	7.5234	7.2605	10.102	8.9413	10.522	10.746	11.238
Tery_4063	113477487	none	hypothetical protein [Trichodesmium erythraeum IMS101]	0	0	0	0	0	0	0	0	0	0	0	0	3.7659	4.4274	4.667	4.254	4.916	3.2243	3.1117	2.7552	2.9804	2.8696	3.5819	2.8096
Tery_1105	113474882	[K]-Transcription	RNAse III [Trichodesmium erythraeum IMS101]	0.9028	0.92568	0.89868	0	0.92505	1.9899	0	0	0	0	0	1.2054	0	0	0	0	0	0	0	0	0	0	0	0
Tery_1027	113474814	[R]-General-function-prediction-only	cobalamin biosynthesis protein CobW [Trichodesmium erythraeum IMS101]	0.9028	0.92568	0.89868	0.87171	1.8501	2.9848	0	0	0	0	0	0	3.7659	2.2137	4.667	6.3809	3.9328	4.2991	1.0372	2.7552	0.99347	0.95653	3.5819	0.93653
Tery_0828	113474654	[V]-Defense-mechanisms	ABC transporter-like protein [Trichodesmium erythraeum IMS101]	6.3196	5.5541	3.5947	6.102	5.5503	6.9645	1.9881	0	3.8538	0	0	3.6161	4.7074	4.4274	4.667	4.254	6.8823	6.4487	3.1117	2.7552	3.9739	2.8696	4.4774	3.7461
Tery_1859	113475527	none	transcriptional regulator AbrB [Trichodesmium erythraeum IMS101]	36.112	37.953	39.542	37.483	34.227	34.822	28.827	35.401	27.94	33.602	32.419	32.545	33.893	35.419	35.002	32.968	32.445	33.318	26.968	25.715	27.817	22.957	26.865	29.033
Tery_1573	113475265	none	hypothetical protein [Trichodesmium erythraeum IMS101]	0	0	0	0.87171	0.92505	0	1.9881	1.0412	0.96345	2.1679	0	0	0.94148	2.2137	0	3.1905	0.98319	0	3.1117	1.8368	1.9869	1.9131	0.89549	0.93653
Tery_4433	113477832	[G]-Carbohydrate-transport-and-metabolism	hypothetical protein [Trichodesmium erythraeum IMS101]	6.3196	2.777	5.3921	7.8454	3.7002	6.9645	4.9702	5.206	6.7441	3.2519	2.819	1.2054	4.7074	2.2137	3.5002	5.3175	6.8823	5.3739	10.372	9.1839	7.9478	10.522	8.9549	8.4288
Tery_1749	113475421	[O]-Posttranslational-modification,-protein-turnover,-chaperones	heat shock protein GrpE [Trichodesmium erythraeum IMS101]	36.112	27.77	29.656	30.51	36.077	34.822	22.863	32.277	24.086	28.183	36.647	30.134	33.893	40.954	38.502	35.095	42.277	32.243	32.154	32.144	27.817	30.609	30.447	28.096
Tery_3533	113477033	[H]-Coenzyme-transport-and-metabolism	biotin synthase [Trichodesmium erythraeum IMS101]	1.8056	1.8514	0	1.7434	3.7002	1.9899	0	0	0	0	0	0	3.7659	1.1069	5.8337	3.1905	1.9664	1.0748	1.0372	0	0	1.9131	1.791	2.8096
Tery_3825	113477281	none	hypothetical protein [Trichodesmium erythraeum IMS101]	29.792	32.399	33.251	34.868	32.377	33.827	56.66	42.689	48.172	46.61	53.562	49.42	38.601	39.847	37.336	63.809	70.79	65.561	56.01	55.104	64.576	42.087	34.924	37.461
Tery_2669	113476274	[C]-Energy-production-and-conversion	aldo/keto reductase [Trichodesmium erythraeum IMS101]	20.764	18.514	14.379	18.306	18.501	20.893	19.881	23.948	19.269	18.427	21.143	19.286	19.771	22.137	18.668	14.889	19.664	18.271	22.819	24.797	27.817	23.913	20.596	22.477
Tery_4083	113477504	none	hypothetical protein [Trichodesmium erythraeum IMS101]	0	0	0	0	0	0	0	0	0	0	0	0	0	0	0	0	0.98319	2.1496	1.0372	0.91839	0.99347	0	0.89549	0
Tery_0476	113474344	[J]-Translation,-ribosomal-structure-and-biogenesis	tuf gene product [Trichodesmium erythraeum IMS101]	235.63	246.23	246.24	240.59	245.14	248.73	213.72	219.69	209.07	224.38	255.12	227.81	250.43	327.63	303.35	326.49	313.64	335.33	236.49	230.52	235.45	255.39	235.51	245.37
Tery_4197	113477613	none	hypothetical protein [Trichodesmium erythraeum IMS101]	3.6112	7.4054	3.5947	5.2302	3.7002	2.9848	3.9761	2.0824	3.8538	4.3358	2.819	4.8214	6.5904	4.4274	3.5002	4.254	4.916	3.2243	6.2233	3.6736	3.9739	4.7826	6.2684	4.6827
Tery_2895	113476475	[J]-Translation,-ribosomal-structure-and-biogenesis	ribosome-binding factor A [Trichodesmium erythraeum IMS101]	3.6112	2.777	1.7974	4.3585	3.7002	2.9848	2.9821	4.1648	4.8172	3.2519	4.2286	3.6161	6.5904	5.5343	4.667	3.1905	5.8991	6.4487	5.1861	2.7552	7.9478	6.6957	5.3729	5.6192
Tery_4816	113478175	[M]-Cell-wall/membrane/envelope-biogenesis	mraW gene product [Trichodesmium erythraeum IMS101]	1.8056	1.8514	2.696	1.7434	1.8501	0.99493	0.99403	0	2.8903	1.084	1.4095	2.4107	1.883	2.2137	3.5002	4.254	2.9496	3.2243	2.0744	1.8368	0.99347	2.8696	2.6865	2.8096
Tery_0715	113474560	[N]-Cell-motility	methyl-accepting chemotaxis sensory transducer with GAF sensor [Trichodesmium erythraeum IMS101]	21.667	24.068	25.163	31.381	26.826	22.883	26.839	20.824	20.232	23.847	12.686	19.286	28.244	21.03	31.502	27.651	33.429	26.869	32.154	24.797	24.837	29.652	29.551	29.969
Tery_2645	113476252	[S]-Function-unknown	DoxX protein [Trichodesmium erythraeum IMS101]	0	0	0	0	0	0	0	0	0	0	0	0	0.94148	0	0	0	0	0	0	0.91839	0	0	0.89549	1.8731
Tery_0713	113474558	[P]-Inorganic-ion-transport-and-metabolism	rhodanese-like protein [Trichodesmium erythraeum IMS101]	0.9028	0.92568	2.696	1.7434	1.8501	1.9899	0	1.0412	2.8903	2.1679	1.4095	3.6161	4.7074	3.3206	3.5002	1.0635	1.9664	2.1496	3.1117	2.7552	3.9739	1.9131	1.791	3.7461
Tery_3355	113476869	[E]-Amino-acid-transport-and-metabolism	extracellular solute-binding protein [Trichodesmium erythraeum IMS101]	8.1252	6.4797	7.1894	8.7171	5.5503	4.9746	6.9582	4.1648	8.671	6.5037	8.4571	6.0268	5.6489	12.175	4.667	10.635	8.8487	7.5234	6.2233	10.102	7.9478	7.6522	3.5819	7.4923
Tery_3696	113477168	[M]-Cell-wall/membrane/envelope-biogenesis	O-antigen polymerase [Trichodesmium erythraeum IMS101]	0.9028	0	0	0	0.92505	0	1.9881	1.0412	1.9269	1.084	1.4095	2.4107	1.883	1.1069	1.1667	2.127	2.9496	2.1496	1.0372	1.8368	1.9869	0.95653	1.791	1.8731
Tery_2355	113475987	[S]-Function-unknown	hypothetical protein [Trichodesmium erythraeum IMS101]	23.473	21.291	27.859	21.793	24.051	18.904	13.916	14.577	16.379	16.259	12.686	15.67	23.537	24.351	18.668	20.206	21.63	17.196	19.707	20.205	17.883	23.913	23.283	22.477
Tery_4348	113477752	[E]-Amino-acid-transport-and-metabolism	threonine synthase [Trichodesmium erythraeum IMS101]	31.598	37.953	35.049	28.766	27.752	28.853	53.678	43.731	55.88	45.526	53.562	47.009	45.191	53.129	51.337	28.714	22.613	35.468	50.824	43.164	45.7	37.305	35.819	37.461
Tery_1383	113475102	[Q]-Secondary-metabolites-biosynthesis,-transport-and-catabolism	tynA gene product [Trichodesmium erythraeum IMS101]	4.514	3.7027	2.696	3.4868	7.4004	2.9848	10.934	12.494	10.598	13.007	5.6381	9.6429	2.8244	1.1069	3.5002	9.5714	9.8319	9.673	10.372	15.613	10.928	7.6522	9.8504	5.6192
Tery_3483	113476985	none	hypothetical protein [Trichodesmium erythraeum IMS101]	11.736	12.034	10.784	11.332	12.951	8.9543	6.9582	5.206	5.7807	6.5037	9.8666	6.0268	15.064	12.175	11.667	11.698	10.815	12.897	11.409	10.102	7.9478	13.391	15.223	11.238
Tery_3335	113476850	[T]-Signal-transduction-mechanisms	FHA domain-containing protein [Trichodesmium erythraeum IMS101]	0.9028	2.777	2.696	0.87171	0.92505	2.9848	0.99403	1.0412	0	1.084	1.4095	0	2.8244	1.1069	1.1667	2.127	1.9664	2.1496	2.0744	2.7552	0.99347	4.7826	1.791	1.8731
Tery_0995	113474785	[C]-Energy-production-and-conversion	HEAT repeat-containing PBS lyase [Trichodesmium erythraeum IMS101]	4.514	5.5541	4.4934	4.3585	5.5503	2.9848	2.9821	2.0824	1.9269	2.1679	1.4095	1.2054	2.8244	1.1069	3.5002	1.0635	0.98319	0	4.1489	0.91839	3.9739	2.8696	2.6865	3.7461
Tery_4236	113477648	[L]-Replication,-recombination-and-repair	hypothetical protein [Trichodesmium erythraeum IMS101]	9.028	10.182	6.2908	6.9737	5.5503	7.9594	6.9582	4.1648	8.671	4.3358	7.0476	4.8214	8.4733	9.9617	7.0004	8.5079	8.8487	10.748	12.447	9.1839	6.9543	10.522	5.3729	4.6827
Tery_1481	113475182	none	sulfotransferase [Trichodesmium erythraeum IMS101]	32.501	27.77	27.859	30.51	31.452	38.802	34.791	34.36	38.538	35.77	32.419	36.161	34.835	38.74	32.669	40.413	38.344	40.841	34.228	26.633	33.778	35.392	28.656	26.223
Tery_1561	113475253	[R]-General-function-prediction-only	hypothetical protein [Trichodesmium erythraeum IMS101]	0	1.8514	0	0.87171	0.92505	0.99493	0.99403	1.0412	0	2.1679	0	0	0.94148	1.1069	1.1667	1.0635	0.98319	1.0748	0	0	0.99347	1.9131	0.89549	1.8731
Tery_1722	113475397	[R]-General-function-prediction-only	serine/threonine protein kinase [Trichodesmium erythraeum IMS101]	0	0	0	0	0	0	0	0	0	0	0	0	0	0	0	0	0	2.1496	2.0744	0.91839	0.99347	0.95653	1.791	0
Tery_2202	113475843	[C]-Energy-production-and-conversion	F0F1 ATP synthase subunit B' [Trichodesmium erythraeum IMS101]	23.473	24.993	21.568	22.664	23.126	29.848	26.839	22.907	24.086	27.099	31.009	30.134	21.654	25.458	26.835	23.397	22.613	27.944	26.968	22.041	24.837	23.913	20.596	22.477
Tery_1858	113475526	[F]-Nucleotide-transport-and-metabolism	bifunctional pyrimidine regulatory protein PyrR/uracil phosphoribosyltransferase [Trichodesmium erythraeum IMS101]	0.9028	1.8514	1.7974	2.6151	5.5503	1.9899	0.99403	1.0412	1.9269	1.084	1.4095	2.4107	3.7659	1.1069	2.3335	2.127	3.9328	2.1496	4.1489	2.7552	1.9869	1.9131	2.6865	3.7461
Tery_3525	113477026	[E]-Amino-acid-transport-and-metabolism	aminotransferase [Trichodesmium erythraeum IMS101]	2.7084	0	0	0	0.92505	0	0	1.0412	0	1.084	0	0	0	0	1.1667	0	0	0	1.0372	1.8368	0.99347	0.95653	0.89549	0
Tery_4604	113477991	[L]-Replication,-recombination-and-repair	recO gene product [Trichodesmium erythraeum IMS101]	1.8056	0	0.89868	0.87171	0.92505	0.99493	0.99403	1.0412	0.96345	1.084	0	0	0	0	0	0	0	0	0	0	0	0	0	0
Tery_2109	113475757	[I]-Lipid-transport-and-metabolism	AMP-dependent synthetase and ligase [Trichodesmium erythraeum IMS101]	27.084	22.216	21.568	27.895	22.201	23.878	12.922	20.824	19.269	18.427	23.962	16.875	27.303	19.923	21.001	23.397	18.681	19.346	24.893	18.368	18.876	27.739	29.551	27.159
Tery_0886	113474699	[E]-Amino-acid-transport-and-metabolism	spermidine synthase [Trichodesmium erythraeum IMS101]	13.542	11.108	8.0881	8.7171	11.101	9.9493	13.916	14.577	13.488	15.175	16.914	13.259	15.064	8.8549	14.001	13.825	18.681	16.122	16.595	13.776	16.889	13.391	15.223	17.794
Tery_0244	113474142	none	hypothetical protein [Trichodesmium erythraeum IMS101]	5.4168	7.4054	6.2908	6.102	7.4004	5.9696	9.9403	10.412	11.561	9.7556	9.8666	7.2322	7.5318	6.6412	7.0004	6.3809	6.8823	8.5982	11.409	9.1839	6.9543	10.522	8.9549	6.5557
Tery_3377	113476891	[P]-Inorganic-ion-transport-and-metabolism	extracellular solute-binding protein [Trichodesmium erythraeum IMS101]	61.391	72.203	62.908	74.095	73.079	82.579	57.654	51.019	52.99	49.862	63.428	61.473	77.201	59.77	73.505	97.841	90.454	113.93	64.307	66.124	61.595	67.913	78.803	81.478
Tery_0666	113474517	none	Na-Ca exchanger/integrin-beta4 [Trichodesmium erythraeum IMS101]	15.348	16.662	14.379	11.332	14.801	15.919	11.928	11.453	7.7076	8.6716	8.4571	12.054	11.298	5.5343	3.5002	18.079	16.714	18.271	25.93	29.389	21.856	20.087	17.014	19.667
Tery_1605	113475296	[U]-Intracellular-trafficking,-secretion,-and-vesicular-transport	type IV pilus assembly protein PilM [Trichodesmium erythraeum IMS101]	1.8056	1.8514	1.7974	2.6151	2.7752	0.99493	1.9881	2.0824	1.9269	0	0	1.2054	3.7659	1.1069	2.3335	3.1905	1.9664	2.1496	1.0372	0	0	0.95653	0.89549	1.8731
Tery_2777	113476371	[S]-Function-unknown	glycerophosphoryl diester phosphodiesterase [Trichodesmium erythraeum IMS101]	31.598	29.622	27.859	23.536	32.377	32.833	61.63	57.266	58.77	58.533	46.514	55.447	32.952	32.099	33.835	46.794	50.143	50.514	64.307	76.227	65.569	47.826	50.147	48.7
Tery_3297	113476817	[T]-Signal-transduction-mechanisms	protein serine/threonine phosphatase [Trichodesmium erythraeum IMS101]	16.25	13.885	13.48	12.204	14.801	15.919	11.928	7.2884	4.8172	6.5037	4.2286	10.848	11.298	11.069	12.834	13.825	8.8487	9.673	9.335	6.4287	9.9347	10.522	9.8504	9.3653
Tery_3237	113476764	none	hypothetical protein [Trichodesmium erythraeum IMS101]	4.514	5.5541	6.2908	5.2302	9.2505	4.9746	2.9821	6.2472	4.8172	4.3358	1.4095	4.8214	9.4148	6.6412	11.667	14.889	9.8319	9.673	13.484	15.613	13.909	9.5653	11.641	14.048
Tery_2082	113475735	[F]-Nucleotide-transport-and-metabolism	thymidylate synthase, flavin-dependent [Trichodesmium erythraeum IMS101]	0	0	0	0	0	0	0	0	0	0	0	0	0	0	1.1667	0	0	0	1.0372	0	0	0	0.89549	1.8731
Tery_0805	113474634	[K]-Transcription	TenA family transcription regulator [Trichodesmium erythraeum IMS101]	1.8056	0.92568	0.89868	0	0.92505	0	0.99403	1.0412	0	0	0	1.2054	0.94148	2.2137	2.3335	3.1905	2.9496	2.1496	2.0744	0	1.9869	0	0	0
Tery_0188	113474091	[J]-Translation,-ribosomal-structure-and-biogenesis	glutamate--tRNA(Gln) ligase / glutamyl-tRNA synthetase [Trichodesmium erythraeum IMS101]	17.153	22.216	16.176	22.664	18.501	14.924	19.881	16.659	19.269	22.763	19.733	19.286	22.595	21.03	18.668	23.397	22.613	20.421	19.707	21.123	23.843	24.87	26.865	26.223
Tery_1357	113475082	none	type 11 methyltransferase [Trichodesmium erythraeum IMS101]	0	0.92568	0.89868	1.7434	1.8501	1.9899	0.99403	0	0	1.084	0	1.2054	2.8244	0	0	0	1.9664	1.0748	0	0	0.99347	1.9131	1.791	0.93653
Tery_1794	113475465	none	hypothetical protein [Trichodesmium erythraeum IMS101]	29.792	29.622	26.96	29.638	29.602	29.848	31.809	32.277	27.94	33.602	29.6	37.366	32.952	33.206	31.502	37.222	38.344	37.617	37.34	33.062	35.765	27.739	32.238	31.842
Tery_3781	113477240	[R]-General-function-prediction-only	alpha/beta hydrolase fold protein [Trichodesmium erythraeum IMS101]	3.6112	1.8514	2.696	1.7434	1.8501	1.9899	2.9821	3.1236	2.8903	2.1679	4.2286	3.6161	3.7659	3.3206	3.5002	3.1905	3.9328	3.2243	3.1117	4.592	2.9804	0.95653	1.791	1.8731
Tery_3998	113477433	none	hypothetical protein [Trichodesmium erythraeum IMS101]	5.4168	5.5541	3.5947	4.3585	5.5503	2.9848	3.9761	5.206	3.8538	5.4198	4.2286	3.6161	5.6489	5.5343	4.667	4.254	5.8991	4.2991	4.1489	6.4287	4.9674	5.7392	3.5819	3.7461
Tery_2335	113475968	none	gas vesicle synthesis protein GvpA [Trichodesmium erythraeum IMS101]	0	0	0	0	0	0	0	0	0	0	0	0	0.94148	0	0	1.0635	0	0	1.0372	0.91839	1.9869	0.95653	0	0.93653
Tery_1232	113474994	[H]-Coenzyme-transport-and-metabolism	phhB gene product [Trichodesmium erythraeum IMS101]	6.3196	5.5541	7.1894	6.102	8.3255	3.9797	5.9642	7.2884	5.7807	5.4198	8.4571	7.2322	6.5904	4.4274	8.1672	5.3175	5.8991	4.2991	6.2233	4.592	4.9674	5.7392	6.2684	4.6827
Tery_3835	113477290	none	allophycocyanin subunit beta [Trichodesmium erythraeum IMS101]	22.57	24.068	22.467	27.023	22.201	26.863	24.851	23.948	20.232	27.099	26.781	25.313	22.595	27.671	25.668	22.333	21.63	22.57	20.744	22.041	25.83	22	25.074	25.286
Tery_2504	113476123	[K]-Transcription	GntR family transcriptional regulator [Trichodesmium erythraeum IMS101]	1.8056	0	0.89868	0.87171	0.92505	1.9899	0	1.0412	0.96345	0	1.4095	0	0.94148	3.3206	1.1667	2.127	1.9664	1.0748	1.0372	0.91839	0.99347	0.95653	0.89549	1.8731
Tery_2076	113475729	[S]-Function-unknown	hypothetical protein [Trichodesmium erythraeum IMS101]	0.9028	2.777	0.89868	2.6151	0.92505	0.99493	1.9881	0	1.9269	1.084	0	0	2.8244	0	2.3335	0	1.9664	4.2991	1.0372	1.8368	1.9869	1.9131	2.6865	0.93653
Tery_2554	113476167	[L]-Replication,-recombination-and-repair	superfamily I DNA/RNA helicase [Trichodesmium erythraeum IMS101]	0	0	0	0.87171	0	0	0	0	1.9269	0	1.4095	0	0	0	0	0	0	0	0	0	0	0	0	0
Tery_1146	113474920	none	hypothetical protein [Trichodesmium erythraeum IMS101]	9.9308	8.3311	7.1894	10.46	10.176	9.9493	10.934	11.453	7.7076	14.091	11.276	10.848	12.239	12.175	10.501	10.635	11.798	11.823	10.372	10.102	14.902	10.522	11.641	11.238
Tery_3000	113476567	[J]-Translation,-ribosomal-structure-and-biogenesis	rplE gene product [Trichodesmium erythraeum IMS101]	21.667	28.696	24.264	22.664	22.201	23.878	20.875	16.659	17.342	18.427	22.552	15.67	23.537	26.565	24.502	23.397	26.546	26.869	20.744	16.531	17.883	20.087	18.805	22.477
Tery_2354	113475986	[J]-Translation,-ribosomal-structure-and-biogenesis	aspS gene product [Trichodesmium erythraeum IMS101]	34.306	33.324	32.353	33.997	40.702	29.848	31.809	28.113	31.794	30.351	29.6	32.545	32.01	35.419	35.002	31.905	25.563	32.243	32.154	27.552	31.791	38.261	30.447	38.398
Tery_3812	113477269	[C]-Energy-production-and-conversion	light-independent protochlorophyllide reductase subunit B [Trichodesmium erythraeum IMS101]	2.7084	3.7027	8.0881	2.6151	5.5503	1.9899	1.9881	0	1.9269	0	0	0	3.7659	4.4274	4.667	4.254	1.9664	3.2243	5.1861	2.7552	4.9674	7.6522	5.3729	2.8096
Tery_1577	113475269	[C]-Energy-production-and-conversion	NADH dehydrogenase subunit J [Trichodesmium erythraeum IMS101]	9.9308	10.182	11.683	13.076	9.2505	10.944	8.9463	12.494	9.6345	11.923	8.4571	12.054	8.4733	13.282	10.501	6.3809	8.8487	10.748	11.409	10.102	9.9347	8.6088	9.8504	8.4288
Tery_1782	113475453	none	hypothetical protein [Trichodesmium erythraeum IMS101]	0.9028	1.8514	0.89868	1.7434	0.92505	0.99493	0.99403	1.0412	0.96345	0	1.4095	0	0.94148	0	1.1667	0	0	0	1.0372	0.91839	0.99347	1.9131	1.791	0
Tery_1076	113474857	[R]-General-function-prediction-only	hypothetical protein [Trichodesmium erythraeum IMS101]	2.7084	3.7027	3.5947	0.87171	3.7002	3.9797	3.9761	2.0824	2.8903	2.1679	1.4095	3.6161	5.6489	6.6412	5.8337	4.254	5.8991	2.1496	2.0744	4.592	2.9804	4.7826	4.4774	6.5557
Tery_4381	113477783	none	hypothetical protein [Trichodesmium erythraeum IMS101]	19.862	19.439	13.48	17.434	20.351	14.924	10.934	11.453	11.561	13.007	19.733	10.848	16.947	18.817	17.501	17.016	17.697	17.196	14.521	9.1839	13.909	11.478	13.432	16.858
Tery_3559	113477056	[O]-Posttranslational-modification,-protein-turnover,-chaperones	PpiC-type peptidyl-prolyl cis-trans isomerase [Trichodesmium erythraeum IMS101]	18.959	21.291	20.67	20.921	21.276	21.888	35.785	37.483	26.977	29.267	31.009	31.339	29.186	30.992	30.335	31.905	34.412	25.795	44.6	38.572	40.732	28.696	31.342	36.525
Tery_0604	113474460	[R]-General-function-prediction-only	alpha/beta hydrolase fold protein [Trichodesmium erythraeum IMS101]	0	0	0	0	0	0	0	0	0	0	0	0	1.883	3.3206	2.3335	2.127	1.9664	2.1496	2.0744	1.8368	0.99347	1.9131	0.89549	0.93653
Tery_0116	113474025	[U]-Intracellular-trafficking,-secretion,-and-vesicular-transport	hypothetical protein [Trichodesmium erythraeum IMS101]	4.514	6.4797	3.5947	4.3585	3.7002	3.9797	6.9582	5.206	4.8172	5.4198	5.6381	4.8214	6.5904	9.9617	3.5002	6.3809	6.8823	6.4487	13.484	16.531	18.876	11.478	8.9549	11.238
Tery_0534	113474398	[T]-Signal-transduction-mechanisms	FHA domain-containing protein [Trichodesmium erythraeum IMS101]	8.1252	6.4797	5.3921	6.9737	9.2505	5.9696	5.9642	8.3296	6.7441	5.4198	4.2286	4.8214	5.6489	9.9617	8.1672	15.952	9.8319	11.823	10.372	13.776	11.922	13.391	8.9549	8.4288
Tery_2564	113476175	[K]-Transcription	CopY family transcriptional regulator [Trichodesmium erythraeum IMS101]	0.9028	0	0	1.7434	0	0	0	1.0412	0	0	1.4095	0	2.8244	0	1.1667	1.0635	0	1.0748	0	0.91839	1.9869	1.9131	0.89549	1.8731
Tery_1662	113475345	[F]-Nucleotide-transport-and-metabolism	hypothetical protein [Trichodesmium erythraeum IMS101]	0	0	0	0	0	0	0	0	0	0	0	0	0	0	0	2.127	2.9496	1.0748	0	0	0	0	0	0
Tery_3886	113477335	none	hypothetical protein [Trichodesmium erythraeum IMS101]	0	1.8514	0	0.87171	0	2.9848	0.99403	0	0	0	0	0	0	0	0	0	0	1.0748	0	0.91839	0	0	1.791	0
Tery_0436	113474307	none	hypothetical protein [Trichodesmium erythraeum IMS101]	2.7084	2.777	2.696	0	1.8501	0.99493	3.9761	5.206	0.96345	2.1679	1.4095	1.2054	3.7659	3.3206	5.8337	3.1905	3.9328	2.1496	3.1117	3.6736	4.9674	2.8696	1.791	3.7461
Tery_0506	113474373	[S]-Function-unknown	hypothetical protein [Trichodesmium erythraeum IMS101]	0	0	0.89868	1.7434	0.92505	0	0.99403	0	0.96345	0	0	0	1.883	2.2137	0	1.0635	0.98319	1.0748	1.0372	1.8368	1.9869	0	0.89549	0.93653
Tery_1558	113475250	none	hypothetical protein [Trichodesmium erythraeum IMS101]	0.9028	0.92568	1.7974	1.7434	0.92505	0.99493	0.99403	0	0.96345	0	0	0	2.8244	0	0	0	0.98319	2.1496	2.0744	0.91839	1.9869	0	2.6865	0
Tery_3878	113477328	[Q]-Secondary-metabolites-biosynthesis,-transport-and-catabolism	lipase [Trichodesmium erythraeum IMS101]	30.695	27.77	26.96	30.51	32.377	31.838	33.797	22.907	32.757	26.015	29.6	27.723	24.478	27.671	26.835	30.841	30.479	26.869	36.303	38.572	33.778	27.739	26.865	27.159
Tery_2649	113476255	[E]-Amino-acid-transport-and-metabolism	acetylornithine aminotransferase [Trichodesmium erythraeum IMS101]	19.862	22.216	20.67	18.306	19.426	18.904	12.922	13.536	18.306	14.091	18.324	18.08	24.478	17.71	25.668	11.698	18.681	16.122	21.782	22.96	18.876	23.913	19.701	25.286
Tery_2512	113476130	[R]-General-function-prediction-only	hypothetical protein [Trichodesmium erythraeum IMS101]	0.9028	0.92568	0.89868	4.3585	4.6253	2.9848	0	1.0412	1.9269	2.1679	0	0	0.94148	2.2137	1.1667	0	2.9496	1.0748	1.0372	0	0	1.9131	3.5819	2.8096
Tery_4765	113478131	[O]-Posttranslational-modification,-protein-turnover,-chaperones	Mg chelatase ChlI [Trichodesmium erythraeum IMS101]	0	0	0	0	0	0	0	0	0	0	0	0	0	1.1069	0	1.0635	2.9496	0	2.0744	1.8368	0.99347	0	0.89549	0.93653
Tery_0888	113474701	none	TM2 domain-containing protein [Trichodesmium erythraeum IMS101]	0	0.92568	0.89868	1.7434	1.8501	1.9899	1.9881	3.1236	1.9269	1.084	1.4095	3.6161	0	0	0	5.3175	2.9496	0	1.0372	1.8368	2.9804	0.95653	0	0
Tery_3451	113476955	none	hypothetical protein [Trichodesmium erythraeum IMS101]	4.514	2.777	4.4934	6.102	3.7002	2.9848	1.9881	2.0824	2.8903	2.1679	2.819	2.4107	2.8244	5.5343	3.5002	6.3809	4.916	3.2243	2.0744	1.8368	3.9739	3.8261	3.5819	2.8096
Tery_4945	113478271	[N]-Cell-motility	hypothetical protein [Trichodesmium erythraeum IMS101]	0.9028	0.92568	0.89868	3.4868	0.92505	1.9899	0	1.0412	0.96345	2.1679	1.4095	1.2054	2.8244	3.3206	1.1667	1.0635	3.9328	3.2243	2.0744	1.8368	1.9869	4.7826	1.791	3.7461
Tery_2643	113476250	[H]-Coenzyme-transport-and-metabolism	bifunctional phosphopantothenoylcysteine decarboxylase/phosphopantothenate synthase [Trichodesmium erythraeum IMS101]	0	0	0	0	0	0	0	0	0	0	0	0	0	0	0	1.0635	1.9664	0	1.0372	0.91839	0.99347	0	0	0
Tery_4327	113477732	[O]-Posttranslational-modification,-protein-turnover,-chaperones	groEL gene product [Trichodesmium erythraeum IMS101]	294.31	289.74	325.32	307.71	282.14	293.5	346.92	281.13	293.85	280.74	304.46	278.44	281.5	369.69	270.68	292.46	269.39	317.06	304.94	286.54	262.28	266.87	282.97	280.02
Tery_1992	113475655	none	hypothetical protein [Trichodesmium erythraeum IMS101]	9.028	6.4797	7.1894	11.332	10.176	10.944	7.9523	8.3296	6.7441	4.3358	9.8666	7.2322	14.122	6.6412	12.834	10.635	9.8319	12.897	9.335	13.776	13.909	10.522	11.641	8.4288
Tery_0518	113474383	none	hypothetical protein [Trichodesmium erythraeum IMS101]	2.7084	1.8514	1.7974	1.7434	2.7752	0.99493	0	1.0412	0.96345	0	0	1.2054	1.883	2.2137	1.1667	0	0.98319	2.1496	2.0744	0.91839	0	0.95653	1.791	1.8731
Tery_5031	113478355	[E]-Amino-acid-transport-and-metabolism	glycine dehydrogenase [Trichodesmium erythraeum IMS101]	22.57	27.77	27.859	27.023	27.752	28.853	14.91	15.618	18.306	14.091	12.686	21.696	29.186	35.419	31.502	29.778	25.563	26.869	22.819	24.797	23.843	29.652	30.447	28.096
Tery_1678	113475361	none	hypothetical protein [Trichodesmium erythraeum IMS101]	0	0	0	0	0	0	0	0	0	0	0	0	0.94148	1.1069	0	1.0635	1.9664	2.1496	1.0372	0	0	0.95653	1.791	0.93653
Tery_0781	113474614	[R]-General-function-prediction-only	abhydrolase [Trichodesmium erythraeum IMS101]	0.9028	0.92568	0	0.87171	0.92505	0.99493	1.9881	2.0824	1.9269	0	1.4095	1.2054	0.94148	3.3206	1.1667	4.254	3.9328	2.1496	2.0744	3.6736	2.9804	0	0.89549	1.8731
Tery_0302	113474193	[C]-Energy-production-and-conversion	flavin reductase-like FMN-binding protein [Trichodesmium erythraeum IMS101]	18.056	20.365	20.67	16.562	17.576	17.909	21.869	22.907	20.232	14.091	19.733	15.67	22.595	21.03	24.502	11.698	10.815	10.748	16.595	22.96	19.869	21.044	17.91	19.667
Tery_4493	113477891	[E]-Amino-acid-transport-and-metabolism	trpA gene product [Trichodesmium erythraeum IMS101]	9.028	9.2568	11.683	7.8454	7.4004	7.9594	6.9582	8.3296	8.671	10.84	8.4571	12.054	7.5318	11.069	7.0004	10.635	6.8823	11.823	11.409	11.021	10.928	12.435	10.746	9.3653
Tery_5001	113478327	[P]-Inorganic-ion-transport-and-metabolism	ABC transporter-like protein [Trichodesmium erythraeum IMS101]	0	0	0	0	0	0	9.9403	6.2472	7.7076	7.5877	1.4095	3.6161	0	0	0	0	0	0	10.372	11.021	9.9347	2.8696	1.791	0
Tery_4951	113478277	[P]-Inorganic-ion-transport-and-metabolism	periplasmic solute binding protein [Trichodesmium erythraeum IMS101]	2.7084	0	2.696	0.87171	2.7752	3.9797	0	0	0	2.1679	1.4095	1.2054	1.883	0	0	1.0635	1.9664	1.0748	1.0372	0	1.9869	1.9131	1.791	1.8731
Tery_3320	113476835	[M]-Cell-wall/membrane/envelope-biogenesis	acyl-[acyl-carrier-protein]--UDP-N-acetylglucosamine O-acyltransferase [Trichodesmium erythraeum IMS101]	0	0	0	0	0	0	0	0	0	0	0	0	0	0	0	0	0.98319	0	1.0372	0.91839	0	1.9131	0	0.93653
Tery_1153	113474927	[E]-Amino-acid-transport-and-metabolism	acetylglutamate kinase [Trichodesmium erythraeum IMS101]	7.2224	7.4054	8.9868	6.9737	9.2505	10.944	6.9582	5.206	5.7807	9.7556	4.2286	8.4375	13.181	8.8549	12.834	11.698	12.781	5.3739	5.1861	11.021	9.9347	5.7392	7.1639	8.4288
Tery_0919	113474729	none	hypothetical protein [Trichodesmium erythraeum IMS101]	0.9028	0.92568	0.89868	0	1.8501	2.9848	1.9881	1.0412	1.9269	0	1.4095	0	0.94148	0	2.3335	1.0635	1.9664	0	1.0372	0.91839	0.99347	0	0.89549	0.93653
Tery_0679	113474528	none	hypothetical protein [Trichodesmium erythraeum IMS101]	3.6112	2.777	2.696	2.6151	2.7752	3.9797	3.9761	3.1236	2.8903	2.1679	4.2286	2.4107	3.7659	2.2137	2.3335	4.254	1.9664	3.2243	4.1489	4.592	1.9869	3.8261	1.791	2.8096
Tery_3972	113477409	[H]-Coenzyme-transport-and-metabolism	ubiE gene product [Trichodesmium erythraeum IMS101]	0	0	0	0	0	0	0	0	0	0	0	0	0.94148	0	1.1667	1.0635	0.98319	1.0748	1.0372	1.8368	0	0.95653	0.89549	0.93653
Tery_1706	113475383	none	hypothetical protein [Trichodesmium erythraeum IMS101]	2.7084	1.8514	2.696	0.87171	1.8501	1.9899	1.9881	0	1.9269	0	2.819	0	3.7659	3.3206	1.1667	1.0635	5.8991	4.2991	0	0.91839	1.9869	0	1.791	2.8096
Tery_1005	113474795	[F]-Nucleotide-transport-and-metabolism	RdgB/HAM1 family non-canonical purine NTP pyrophosphatase [Trichodesmium erythraeum IMS101]	2.7084	3.7027	0.89868	1.7434	2.7752	1.9899	3.9761	3.1236	2.8903	1.084	0	0	2.8244	2.2137	1.1667	2.127	2.9496	0	4.1489	3.6736	1.9869	2.8696	1.791	2.8096
Tery_0277	113474171	[C]-Energy-production-and-conversion	cytochrome-c oxidase [Trichodesmium erythraeum IMS101]	10.834	11.108	8.0881	9.5888	10.176	11.939	12.922	12.494	11.561	8.6716	8.4571	9.6429	7.5318	8.8549	11.667	7.4444	6.8823	7.5234	7.2605	10.102	5.9608	6.6957	6.2684	4.6827
Tery_1682	113475365	none	hypothetical protein [Trichodesmium erythraeum IMS101]	0.9028	0.92568	0	0.87171	0	0	0	0	0	0	0	2.4107	1.883	0	0	1.0635	0.98319	1.0748	1.0372	0	0	2.8696	1.791	1.8731
Tery_4360	113477764	none	hypothetical protein [Trichodesmium erythraeum IMS101]	3.6112	2.777	2.696	4.3585	2.7752	2.9848	0	0	0	0	0	0	1.883	3.3206	3.5002	2.127	1.9664	4.2991	1.0372	0.91839	0	0.95653	2.6865	1.8731
Tery_3443	113476948	none	DNA-directed RNA polymerase subunit omega [Trichodesmium erythraeum IMS101]	2.7084	1.8514	3.5947	6.102	3.7002	4.9746	0	1.0412	0	1.084	2.819	2.4107	4.7074	1.1069	0	3.1905	1.9664	1.0748	2.0744	0	0.99347	0.95653	0.89549	0.93653
Tery_4591	113477979	none	PAP fibrillin [Trichodesmium erythraeum IMS101]	3.6112	5.5541	5.3921	6.102	5.5503	3.9797	3.9761	2.0824	4.8172	6.5037	8.4571	4.8214	4.7074	7.748	9.3339	11.698	7.8655	7.5234	5.1861	5.5104	6.9543	8.6088	6.2684	7.4923
Tery_1084	113474864	[G]-Carbohydrate-transport-and-metabolism	phosphoglucomutase [Trichodesmium erythraeum IMS101]	32.501	31.473	33.251	28.766	31.452	27.858	32.803	38.525	30.83	35.77	38.057	33.75	46.132	48.702	42.003	40.413	39.328	37.617	52.898	55.104	43.713	43.044	51.938	51.509
Tery_1470	113475172	[T]-Signal-transduction-mechanisms	multi-sensor signal transduction histidine kinase [Trichodesmium erythraeum IMS101]	1.8056	0.92568	0.89868	2.6151	0.92505	0	0.99403	2.0824	1.9269	0	0	1.2054	1.883	2.2137	1.1667	0	0.98319	0	2.0744	1.8368	1.9869	0	0.89549	1.8731
Tery_4311	113477718	[E]-Amino-acid-transport-and-metabolism	glutamate dehydrogenase [Trichodesmium erythraeum IMS101]	9.9308	10.182	9.8855	9.5888	11.101	12.934	14.91	14.577	18.306	11.923	14.095	14.464	11.298	9.9617	9.3339	12.762	9.8319	12.897	13.484	15.613	16.889	10.522	10.746	12.175
Tery_4205	113477619	[R]-General-function-prediction-only	oxidoreductase-like protein [Trichodesmium erythraeum IMS101]	8.1252	9.2568	6.2908	6.9737	9.2505	6.9645	6.9582	7.2884	8.671	8.6716	9.8666	4.8214	11.298	11.069	11.667	9.5714	10.815	13.972	11.409	7.3471	8.9413	8.6088	9.8504	7.4923
Tery_0269	113474164	[E]-Amino-acid-transport-and-metabolism	hypothetical protein [Trichodesmium erythraeum IMS101]	6.3196	7.4054	8.9868	8.7171	8.3255	7.9594	4.9702	7.2884	4.8172	8.6716	8.4571	6.0268	9.4148	15.496	11.667	11.698	12.781	12.897	10.372	10.102	9.9347	5.7392	9.8504	10.302
Tery_2098	113475749	[R]-General-function-prediction-only	7-cyano-7-deazaguanine reductase [Trichodesmium erythraeum IMS101]	1.8056	2.777	0.89868	0.87171	1.8501	0.99493	0	1.0412	0	1.084	1.4095	0	0.94148	2.2137	3.5002	2.127	1.9664	2.1496	1.0372	0.91839	0	1.9131	0.89549	0.93653
Tery_1488	113475188	none	hypothetical protein [Trichodesmium erythraeum IMS101]	1.8056	0.92568	1.7974	0.87171	3.7002	0.99493	0	2.0824	0	1.084	0	0	4.7074	4.4274	4.667	5.3175	4.916	6.4487	2.0744	2.7552	4.9674	4.7826	5.3729	2.8096
Tery_3411	113476923	[E]-Amino-acid-transport-and-metabolism	Xaa-Pro dipeptidase [Trichodesmium erythraeum IMS101]	3.6112	3.7027	5.3921	3.4868	4.6253	1.9899	1.9881	2.0824	1.9269	1.084	1.4095	1.2054	4.7074	3.3206	4.667	5.3175	5.8991	4.2991	3.1117	2.7552	3.9739	3.8261	5.3729	6.5557
Tery_3772	113477232	[M]-Cell-wall/membrane/envelope-biogenesis	gidB gene product [Trichodesmium erythraeum IMS101]	0	0	0	0	0	0	0	0	0	0	0	0	0	0	0	1.0635	0	0	0	0	0	0.95653	0.89549	1.8731
Tery_4535	113477927	[R]-General-function-prediction-only	aldo/keto reductase [Trichodesmium erythraeum IMS101]	3.6112	1.8514	1.7974	5.2302	2.7752	1.9899	2.9821	3.1236	2.8903	2.1679	4.2286	3.6161	1.883	2.2137	1.1667	4.254	3.9328	2.1496	3.1117	1.8368	1.9869	2.8696	1.791	4.6827
Tery_2308	113475944	[E]-Amino-acid-transport-and-metabolism	trpD gene product [Trichodesmium erythraeum IMS101]	7.2224	10.182	7.1894	12.204	9.2505	8.9543	8.9463	6.2472	9.6345	9.7556	7.0476	9.6429	7.5318	4.4274	4.667	6.3809	7.8655	7.5234	8.2977	4.592	6.9543	9.5653	5.3729	7.4923
Tery_0596	113474452	[S]-Function-unknown	hypothetical protein [Trichodesmium erythraeum IMS101]	10.834	8.3311	9.8855	10.46	6.4754	8.9543	6.9582	9.3708	7.7076	7.5877	9.8666	7.2322	11.298	8.8549	12.834	15.952	14.748	10.748	9.335	9.1839	8.9413	5.7392	8.9549	7.4923
Tery_0969	113474764	[H]-Coenzyme-transport-and-metabolism	GTP cyclohydrolase [Trichodesmium erythraeum IMS101]	5.4168	8.3311	7.1894	9.5888	7.4004	8.9543	5.9642	8.3296	5.7807	4.3358	8.4571	8.4375	7.5318	6.6412	7.0004	4.254	7.8655	6.4487	7.2605	4.592	5.9608	6.6957	8.0594	8.4288
Tery_4397	113477797	[O]-Posttranslational-modification,-protein-turnover,-chaperones	heat shock protein DnaJ-like [Trichodesmium erythraeum IMS101]	9.028	9.2568	8.9868	7.8454	9.2505	7.9594	4.9702	5.206	7.7076	3.2519	2.819	2.4107	8.4733	7.748	7.0004	7.4444	7.8655	6.4487	5.1861	4.592	7.9478	8.6088	8.9549	9.3653
Tery_2721	113476319	none	hypothetical protein [Trichodesmium erythraeum IMS101]	0	0	0.89868	0.87171	0	0.99493	0.99403	1.0412	0.96345	2.1679	0	0	0	0	0	0	0	0	0	0	0	0	0	0
Tery_4747	113478115	[C]-Energy-production-and-conversion	glutathione reductase [Trichodesmium erythraeum IMS101]	61.391	59.243	56.617	54.046	54.578	57.706	60.636	60.39	63.588	56.365	64.838	65.089	64.962	73.053	66.504	63.809	57.025	60.187	70.531	66.124	64.576	54.522	63.58	53.382
Tery_2178	113475821	[U]-Intracellular-trafficking,-secretion,-and-vesicular-transport	thylakoidal processing peptidase [Trichodesmium erythraeum IMS101]	0	0	0	0	0	0	0	0	0	0	0	0	1.883	1.1069	0	3.1905	2.9496	4.2991	2.0744	2.7552	0	0.95653	0.89549	1.8731
Tery_2472	113476094	none	phytochelatin synthase-like [Trichodesmium erythraeum IMS101]	1.8056	1.8514	1.7974	1.7434	1.8501	1.9899	1.9881	2.0824	3.8538	2.1679	2.819	3.6161	2.8244	0	0	5.3175	1.9664	5.3739	3.1117	0	0.99347	3.8261	3.5819	2.8096
Tery_3466	113476969	[O]-Posttranslational-modification,-protein-turnover,-chaperones	2OG-Fe(II) oxygenase [Trichodesmium erythraeum IMS101]	1.8056	2.777	5.3921	0.87171	1.8501	1.9899	5.9642	4.1648	2.8903	4.3358	4.2286	3.6161	0.94148	1.1069	1.1667	0	0	0	4.1489	1.8368	2.9804	1.9131	3.5819	0.93653
Tery_4316	113477723	[G]-Carbohydrate-transport-and-metabolism	OpcA protein [Trichodesmium erythraeum IMS101]	9.028	7.4054	11.683	13.076	12.026	7.9594	8.9463	9.3708	12.525	9.7556	5.6381	9.6429	10.356	8.8549	10.501	6.3809	9.8319	10.748	10.372	11.939	6.9543	11.478	13.432	11.238
Tery_4322	113477728	[S]-Function-unknown	hypothetical protein [Trichodesmium erythraeum IMS101]	2.7084	1.8514	1.7974	1.7434	2.7752	2.9848	0.99403	2.0824	1.9269	2.1679	2.819	2.4107	0.94148	2.2137	3.5002	2.127	4.916	1.0748	1.0372	1.8368	2.9804	0.95653	2.6865	1.8731
Tery_2460	113476084	none	hypothetical protein [Trichodesmium erythraeum IMS101]	0	0	0	0	0	0	0	0	0	0	0	0	0	0	0	0	0.98319	0	0	0	2.9804	0.95653	0	0.93653
Tery_0767	113474606	[H]-Coenzyme-transport-and-metabolism	molybdopterin molybdochelatase [Trichodesmium erythraeum IMS101]	8.1252	6.4797	5.3921	6.9737	7.4004	6.9645	10.934	9.3708	9.6345	7.5877	5.6381	8.4375	7.5318	5.5343	9.3339	5.3175	7.8655	5.3739	8.2977	5.5104	8.9413	10.522	8.9549	9.3653
Tery_4172	113477590	[H]-Coenzyme-transport-and-metabolism	methenyltetrahydrofolate cyclohydrolase [Trichodesmium erythraeum IMS101]	16.25	12.034	16.176	14.819	18.501	14.924	13.916	11.453	17.342	20.595	14.095	13.259	16.947	12.175	11.667	9.5714	14.748	16.122	16.595	12.857	11.922	15.304	16.119	14.985
Tery_0416	161485632	[I]-Lipid-transport-and-metabolism	1-deoxy-D-xylulose 5-phosphate reductoisomerase [Trichodesmium erythraeum IMS101]	12.639	11.108	9.8855	13.076	13.876	15.919	11.928	15.618	11.561	11.923	11.276	12.054	16.947	14.389	18.668	11.698	11.798	9.673	13.484	14.694	13.909	14.348	15.223	13.111
Tery_2537	113476151	[R]-General-function-prediction-only	RNA-binding protein [Trichodesmium erythraeum IMS101]	4.514	1.8514	1.7974	2.6151	1.8501	1.9899	0.99403	2.0824	0.96345	0	2.819	1.2054	5.6489	3.3206	3.5002	6.3809	3.9328	4.2991	3.1117	3.6736	0.99347	2.8696	0	1.8731
Tery_0109	113474020	[Q]-Secondary-metabolites-biosynthesis,-transport-and-catabolism	protochlorophyllide oxidoreductase [Trichodesmium erythraeum IMS101]	13.542	16.662	17.974	13.076	15.726	15.919	6.9582	7.2884	7.7076	9.7556	5.6381	7.2322	16.947	24.351	17.501	15.952	12.781	16.122	12.447	11.939	13.909	10.522	15.223	13.111
Tery_3872	113477322	none	PAP fibrillin [Trichodesmium erythraeum IMS101]	0.9028	0.92568	0	0.87171	1.8501	0	0.99403	1.0412	0.96345	0	1.4095	0	0	0	0	0	0	0	0	0	0	0	0	0
Tery_2262	113475902	[M]-Cell-wall/membrane/envelope-biogenesis	NAD-dependent epimerase/dehydratase [Trichodesmium erythraeum IMS101]	8.1252	6.4797	7.1894	5.2302	5.5503	2.9848	3.9761	5.206	3.8538	1.084	0	2.4107	2.8244	5.5343	3.5002	8.5079	3.9328	5.3739	5.1861	10.102	5.9608	7.6522	4.4774	2.8096
Tery_0945	113474750	[O]-Posttranslational-modification,-protein-turnover,-chaperones	thioredoxin domain-containing protein [Trichodesmium erythraeum IMS101]	3.6112	5.5541	4.4934	6.9737	6.4754	3.9797	2.9821	4.1648	4.8172	3.2519	5.6381	4.8214	5.6489	5.5343	4.667	3.1905	4.916	4.2991	4.1489	5.5104	4.9674	4.7826	4.4774	4.6827
Tery_0210	113474111	[H]-Coenzyme-transport-and-metabolism	precorrin-6Y C5,15-methyltransferase [Trichodesmium erythraeum IMS101]	1.8056	0	0	0	0	0	0	0	0	2.1679	0	1.2054	0	0	0	0	0	0	0	0	0	0	0	0
Tery_0169	113474073	[J]-Translation,-ribosomal-structure-and-biogenesis	rpsO gene product [Trichodesmium erythraeum IMS101]	6.3196	8.3311	6.2908	9.5888	7.4004	7.9594	2.9821	3.1236	3.8538	2.1679	2.819	2.4107	0	0	0	0	0	0	0	0	0	0	0	0
Tery_2526	113476143	[O]-Posttranslational-modification,-protein-turnover,-chaperones	hypothetical protein [Trichodesmium erythraeum IMS101]	0	0	0	0	0	0	0	0	0	0	0	0	0.94148	0	0	0	2.9496	2.1496	1.0372	0	1.9869	0.95653	1.791	0
Tery_3659	113477133	none	hypothetical protein [Trichodesmium erythraeum IMS101]	16.25	13.885	15.278	17.434	19.426	18.904	18.887	23.948	20.232	16.259	18.324	14.464	14.122	12.175	14.001	15.952	16.714	10.748	13.484	17.449	17.883	14.348	16.119	17.794
Tery_1014	113474803	none	photosystem I reaction center subunit IV [Trichodesmium erythraeum IMS101]	14.445	14.811	13.48	10.46	12.026	13.929	10.934	11.453	14.452	10.84	14.095	10.848	10.356	16.603	12.834	8.5079	6.8823	7.5234	15.558	15.613	12.915	11.478	9.8504	12.175
Tery_4145	113477565	[C]-Energy-production-and-conversion	2Fe-2S ferredoxin [Trichodesmium erythraeum IMS101]	13.542	10.182	16.176	20.049	16.651	20.893	16.899	17.7	15.415	21.679	16.914	22.902	16.947	16.603	21.001	12.762	14.748	13.972	17.633	13.776	15.896	14.348	17.91	16.858
Tery_1856	113475524	[M]-Cell-wall/membrane/envelope-biogenesis	mannose-1-phosphate guanylyltransferase [Trichodesmium erythraeum IMS101]	3.6112	2.777	2.696	4.3585	1.8501	2.9848	4.9702	2.0824	5.7807	7.5877	5.6381	4.8214	3.7659	6.6412	2.3335	3.1905	4.916	5.3739	9.335	8.2655	6.9543	7.6522	3.5819	4.6827
Tery_2483	113476103	none	photosystem antenna protein-like protein [Trichodesmium erythraeum IMS101]	2.7084	4.6284	1.7974	13.076	6.4754	7.9594	0.99403	1.0412	0.96345	2.1679	4.2286	2.4107	10.356	5.5343	5.8337	18.079	13.765	17.196	5.1861	3.6736	4.9674	15.304	11.641	14.985
Tery_3731	113477199	[E]-Amino-acid-transport-and-metabolism	1-(5-phosphoribosyl)-5-[(5-phosphoribosylamino)methylideneamino] imidazole-4-carboxamide isomerase [Trichodesmium erythraeum IMS101]	5.4168	4.6284	4.4934	6.102	6.4754	3.9797	5.9642	6.2472	2.8903	5.4198	9.8666	7.2322	5.6489	5.5343	9.3339	6.3809	4.916	8.5982	9.335	6.4287	5.9608	9.5653	8.0594	11.238
Tery_0702	113474548	none	hypothetical protein [Trichodesmium erythraeum IMS101]	2.7084	6.4797	0.89868	3.4868	2.7752	4.9746	0.99403	2.0824	0	1.084	2.819	1.2054	2.8244	3.3206	2.3335	6.3809	2.9496	1.0748	2.0744	3.6736	0.99347	3.8261	4.4774	2.8096
Tery_3661	113477135	[C]-Energy-production-and-conversion	FAD-dependent pyridine nucleotide-disulfide oxidoreductase [Trichodesmium erythraeum IMS101]	15.348	19.439	17.974	16.562	18.501	14.924	17.893	13.536	16.379	19.511	16.914	16.875	13.181	14.389	16.334	24.46	28.513	24.72	18.67	16.531	19.869	20.087	15.223	16.858
Tery_0968	113474763	[I]-Lipid-transport-and-metabolism	acetyl-CoA carboxylase carboxyltransferase subunit alpha [Trichodesmium erythraeum IMS101]	8.1252	5.5541	9.8855	6.9737	7.4004	5.9696	7.9523	5.206	3.8538	8.6716	7.0476	4.8214	12.239	7.748	15.168	10.635	6.8823	5.3739	5.1861	11.939	10.928	9.5653	8.0594	10.302
Tery_3488	113476990	[S]-Function-unknown	hypothetical protein [Trichodesmium erythraeum IMS101]	0.9028	0.92568	1.7974	1.7434	0.92505	0	1.9881	0	0.96345	1.084	1.4095	2.4107	2.8244	2.2137	0	3.1905	3.9328	5.3739	8.2977	3.6736	5.9608	3.8261	3.5819	3.7461
Tery_2313	113475949	[J]-Translation,-ribosomal-structure-and-biogenesis	RNA methyltransferase [Trichodesmium erythraeum IMS101]	5.4168	2.777	3.5947	4.3585	3.7002	5.9696	2.9821	2.0824	1.9269	2.1679	2.819	3.6161	5.6489	3.3206	5.8337	7.4444	4.916	5.3739	4.1489	3.6736	5.9608	5.7392	4.4774	5.6192
Tery_2371	113476003	[I]-Lipid-transport-and-metabolism	acetyl-CoA synthetase [Trichodesmium erythraeum IMS101]	25.278	21.291	23.366	20.921	24.976	26.863	33.797	35.401	34.684	29.267	26.781	30.134	27.303	25.458	28.002	36.159	38.344	34.393	24.893	35.817	35.765	32.522	33.133	40.271
Tery_3159	113476699	none	hypothetical protein [Trichodesmium erythraeum IMS101]	8.1252	8.3311	8.9868	6.9737	6.4754	7.9594	6.9582	10.412	7.7076	6.5037	5.6381	3.6161	6.5904	9.9617	5.8337	11.698	9.8319	11.823	7.2605	4.592	7.9478	7.6522	7.1639	8.4288
Tery_1019	113474807	[E]-Amino-acid-transport-and-metabolism	5-oxoprolinase [Trichodesmium erythraeum IMS101]	4.514	6.4797	5.3921	3.4868	7.4004	3.9797	4.9702	4.1648	4.8172	6.5037	2.819	3.6161	8.4733	9.9617	9.3339	6.3809	3.9328	6.4487	7.2605	5.5104	5.9608	3.8261	5.3729	4.6827
Tery_5021	113478345	none	ethyl tert-butyl ether degradation EthD [Trichodesmium erythraeum IMS101]	8.1252	2.777	4.4934	6.102	6.4754	3.9797	10.934	10.412	8.671	6.5037	8.4571	8.4375	6.5904	4.4274	7.0004	5.3175	4.916	4.2991	8.2977	9.1839	7.9478	5.7392	8.0594	6.5557
Tery_4957	113478283	none	hypothetical protein [Trichodesmium erythraeum IMS101]	27.987	32.399	31.454	33.125	30.527	30.843	27.833	32.277	32.757	28.183	25.371	31.339	29.186	28.778	31.502	27.651	28.513	23.645	32.154	41.328	37.752	37.305	40.297	35.588
Tery_3109	113476654	none	hypothetical protein [Trichodesmium erythraeum IMS101]	4.514	3.7027	2.696	4.3585	3.7002	3.9797	1.9881	3.1236	1.9269	3.2519	5.6381	4.8214	3.7659	5.5343	2.3335	3.1905	2.9496	3.2243	5.1861	4.592	4.9674	5.7392	5.3729	3.7461
Tery_2938	113476514	[K]-Transcription	DNA-directed RNA polymerase subunit gamma [Trichodesmium erythraeum IMS101]	36.112	35.176	36.846	31.381	35.152	34.822	25.845	32.277	33.721	29.267	32.419	26.518	38.601	36.526	44.336	30.841	30.479	35.468	30.079	26.633	25.83	37.305	36.715	37.461
Tery_3439	113476944	[R]-General-function-prediction-only	succinylglutamate desuccinylase/aspartoacylase [Trichodesmium erythraeum IMS101]	2.7084	1.8514	1.7974	0	0.92505	0.99493	1.9881	1.0412	2.8903	2.1679	0	1.2054	3.7659	2.2137	0	2.127	4.916	2.1496	1.0372	2.7552	2.9804	2.8696	2.6865	2.8096
Tery_3539	113477038	[P]-Inorganic-ion-transport-and-metabolism	phosphate ABC transporter permease [Trichodesmium erythraeum IMS101]	0.9028	1.8514	2.696	1.7434	0.92505	1.9899	4.9702	7.2884	5.7807	4.3358	4.2286	7.2322	0.94148	0	1.1667	0	0	0	2.0744	5.5104	5.9608	3.8261	4.4774	2.8096
Tery_2229	113475870	[R]-General-function-prediction-only	ATPase [Trichodesmium erythraeum IMS101]	0.9028	0	0	0.87171	0.92505	0.99493	0	2.0824	0.96345	0	0	1.2054	1.883	2.2137	0	2.127	0.98319	2.1496	2.0744	0.91839	0.99347	1.9131	1.791	0.93653
Tery_0206	113474107	none	hypothetical protein [Trichodesmium erythraeum IMS101]	4.514	5.5541	5.3921	6.102	5.5503	2.9848	4.9702	4.1648	2.8903	4.3358	2.819	4.8214	6.5904	5.5343	5.8337	6.3809	5.8991	8.5982	7.2605	3.6736	4.9674	7.6522	6.2684	6.5557
Tery_4407	113477807	none	hypothetical protein [Trichodesmium erythraeum IMS101]	1.8056	1.8514	1.7974	2.6151	2.7752	0.99493	4.9702	1.0412	0.96345	2.1679	1.4095	2.4107	4.7074	2.2137	2.3335	1.0635	1.9664	3.2243	4.1489	2.7552	2.9804	5.7392	6.2684	5.6192
Tery_1724	113475399	[C]-Energy-production-and-conversion	radical SAM family protein [Trichodesmium erythraeum IMS101]	0.9028	0	1.7974	1.7434	0	0	0	0	0	0	0	0	1.883	0	2.3335	2.127	0	0	1.0372	1.8368	0	0.95653	1.791	1.8731
Tery_0207	113474108	[M]-Cell-wall/membrane/envelope-biogenesis	UDP-N-acetylglucosamine-N-acetylmuramyl- (pentapeptide) pyrophosphoryl-undecaprenol N- acetylglucosamine transferase [Trichodesmium erythraeum IMS101]	0.9028	0	0.89868	0	2.7752	0	0	0	0	0	0	0	0.94148	2.2137	2.3335	2.127	0	0	1.0372	1.8368	0.99347	0.95653	0	0
Tery_1403	113475114	none	hypothetical protein [Trichodesmium erythraeum IMS101]	1.8056	0.92568	0	1.7434	0	0.99493	0	0	0	1.084	0	0	0.94148	0	0	1.0635	0	1.0748	3.1117	0	0.99347	2.8696	0	0.93653
Tery_4128	113477548	[Q]-Secondary-metabolites-biosynthesis,-transport-and-catabolism	protein NifT/FixU [Trichodesmium erythraeum IMS101]	7.2224	5.5541	4.4934	5.2302	6.4754	8.9543	5.9642	7.2884	4.8172	7.5877	2.819	3.6161	2.8244	5.5343	4.667	9.5714	5.8991	4.2991	4.1489	5.5104	5.9608	2.8696	3.5819	2.8096
Tery_0404	113474281	[R]-General-function-prediction-only	oxidoreductase alpha (molybdopterin) subunit [Trichodesmium erythraeum IMS101]	2.7084	2.777	1.7974	0	0.92505	0.99493	1.9881	3.1236	2.8903	1.084	2.819	2.4107	2.8244	1.1069	3.5002	2.127	0	1.0748	2.0744	1.8368	0	0.95653	0.89549	4.6827
Tery_2821	113476409	[G]-Carbohydrate-transport-and-metabolism	HpcH/HpaI aldolase [Trichodesmium erythraeum IMS101]	2.7084	1.8514	3.5947	2.6151	1.8501	1.9899	1.9881	3.1236	3.8538	5.4198	2.819	2.4107	3.7659	4.4274	5.8337	5.3175	4.916	4.2991	4.1489	5.5104	4.9674	4.7826	3.5819	5.6192
Tery_1882	113475550	[J]-Translation,-ribosomal-structure-and-biogenesis	rplT gene product [Trichodesmium erythraeum IMS101]	19.862	20.365	17.075	16.562	11.101	14.924	7.9523	12.494	8.671	9.7556	11.276	13.259	23.537	21.03	17.501	20.206	15.731	23.645	13.484	9.1839	10.928	16.261	18.805	14.048
Tery_4387	113477788	[J]-Translation,-ribosomal-structure-and-biogenesis	hypothetical protein [Trichodesmium erythraeum IMS101]	16.25	12.959	12.582	7.8454	14.801	15.919	12.922	10.412	11.561	13.007	12.686	6.0268	16.005	14.389	18.668	17.016	18.681	16.122	9.335	12.857	13.909	16.261	15.223	14.985
Tery_4689	113478065	[R]-General-function-prediction-only	hypothetical protein [Trichodesmium erythraeum IMS101]	0.9028	0.92568	0.89868	1.7434	1.8501	0.99493	0	0	0.96345	2.1679	0	0	0.94148	1.1069	1.1667	2.127	0	1.0748	2.0744	0.91839	1.9869	0.95653	1.791	0.93653
Tery_1780	113475451	[O]-Posttranslational-modification,-protein-turnover,-chaperones	cytochrome oxidase assembly [Trichodesmium erythraeum IMS101]	3.6112	2.777	2.696	0.87171	0	0	0.99403	1.0412	0.96345	3.2519	0	0	0	0	0	0	0	0	0	0	0	0	0	0
Tery_0545	113474407	none	hypothetical protein [Trichodesmium erythraeum IMS101]	0.9028	3.7027	2.696	2.6151	0.92505	1.9899	3.9761	3.1236	2.8903	3.2519	1.4095	3.6161	1.883	2.2137	1.1667	2.127	3.9328	3.2243	2.0744	1.8368	1.9869	3.8261	2.6865	2.8096
Tery_2520	113476138	none	hypothetical protein [Trichodesmium erythraeum IMS101]	0	1.8514	0.89868	0.87171	1.8501	1.9899	1.9881	2.0824	2.8903	2.1679	1.4095	2.4107	3.7659	3.3206	3.5002	1.0635	3.9328	2.1496	4.1489	2.7552	1.9869	4.7826	2.6865	1.8731
Tery_1965	113475629	[M]-Cell-wall/membrane/envelope-biogenesis	cyanophycin synthetase [Trichodesmium erythraeum IMS101]	56.876	57.392	62.009	54.046	48.103	54.721	66.6	63.514	59.734	63.953	66.247	63.884	62.138	66.412	64.171	54.238	52.109	54.814	59.121	55.104	57.621	62.174	66.266	62.748
Tery_0826	113474652	[C]-Energy-production-and-conversion	heat domain-containing protein [Trichodesmium erythraeum IMS101]	1.8056	0.92568	0.89868	0.87171	0.92505	0.99493	0.99403	1.0412	0.96345	1.084	1.4095	1.2054	0.94148	0	1.1667	0	0.98319	0	0	0.91839	1.9869	0.95653	0.89549	0.93653
Tery_0943	113474748	[K]-Transcription	multi-sensor hybrid histidine kinase [Trichodesmium erythraeum IMS101]	0	0.92568	0	0.87171	0	0	0	1.0412	0	1.084	0	2.4107	0.94148	0	1.1667	0	0	0	1.0372	0.91839	2.9804	0.95653	1.791	0.93653
Tery_0740	113474583	[E]-Amino-acid-transport-and-metabolism	argininosuccinate lyase [Trichodesmium erythraeum IMS101]	16.25	17.588	9.8855	10.46	15.726	8.9543	9.9403	11.453	8.671	8.6716	8.4571	8.4375	18.83	15.496	21.001	13.825	19.664	19.346	11.409	12.857	10.928	18.174	20.596	14.985
Tery_3734	113477202	[M]-Cell-wall/membrane/envelope-biogenesis	OmpA/MotB protein [Trichodesmium erythraeum IMS101]	9.028	9.2568	9.8855	13.947	12.026	11.939	10.934	9.3708	11.561	14.091	15.505	13.259	13.181	6.6412	11.667	9.5714	16.714	12.897	15.558	11.021	15.896	11.478	15.223	11.238
Tery_1973	113475636	[H]-Coenzyme-transport-and-metabolism	8-amino-7-oxononanoate synthase [Trichodesmium erythraeum IMS101]	2.7084	0.92568	3.5947	4.3585	6.4754	3.9797	0	2.0824	1.9269	3.2519	2.819	3.6161	8.4733	5.5343	5.8337	2.127	5.8991	4.2991	8.2977	4.592	4.9674	7.6522	5.3729	8.4288
Tery_1754	113475426	[H]-Coenzyme-transport-and-metabolism	FkbM family methyltransferase [Trichodesmium erythraeum IMS101]	0	1.8514	0	0	0	0.99493	0	0	0	0	0	0	0	0	2.3335	1.0635	0	0	0	0.91839	0.99347	1.9131	0.89549	1.8731
Tery_1931	113475598	[L]-Replication,-recombination-and-repair	hypothetical protein [Trichodesmium erythraeum IMS101]	2.7084	0.92568	1.7974	3.4868	1.8501	1.9899	0	0	0	0	0	2.4107	4.7074	2.2137	4.667	4.254	0.98319	2.1496	2.0744	2.7552	0.99347	1.9131	3.5819	4.6827
Tery_3852	113477306	[C]-Energy-production-and-conversion	microcompartments protein [Trichodesmium erythraeum IMS101]	83.058	82.385	95.26	88.042	84.18	95.513	94.433	98.915	86.71	85.632	98.666	81.964	84.733	92.976	82.839	115.92	92.42	108.55	74.68	77.145	78.484	82.261	80.594	82.415
Tery_0162	113474068	[O]-Posttranslational-modification,-protein-turnover,-chaperones	redoxin [Trichodesmium erythraeum IMS101]	58.682	61.095	51.225	52.302	53.653	62.68	72.564	63.514	59.734	66.121	62.019	66.295	63.079	56.45	60.671	69.127	63.907	74.16	68.456	62.451	58.615	69.827	68.057	63.684
Tery_1774	113475446	[R]-General-function-prediction-only	surE gene product [Trichodesmium erythraeum IMS101]	12.639	11.108	9.8855	11.332	12.951	15.919	30.815	19.783	31.794	28.183	26.781	24.107	16.947	17.71	15.168	14.889	18.681	11.823	23.856	22.96	25.83	22.957	23.283	24.35
Tery_3901	113477348	none	hypothetical protein [Trichodesmium erythraeum IMS101]	25.278	21.291	25.163	25.28	24.976	27.858	28.827	26.03	26.013	22.763	23.962	26.518	28.244	26.565	26.835	28.714	28.513	30.094	20.744	26.633	25.83	21.044	19.701	20.604
Tery_1259	113475013	[J]-Translation,-ribosomal-structure-and-biogenesis	ychF gene product [Trichodesmium erythraeum IMS101]	17.153	17.588	14.379	14.819	15.726	17.909	16.899	19.783	22.159	21.679	16.914	21.696	17.888	19.923	14.001	26.587	23.597	23.645	21.782	24.797	24.837	19.131	17.91	20.604
Tery_4455	113477854	none	hypothetical protein [Trichodesmium erythraeum IMS101]	0	1.8514	1.7974	0.87171	1.8501	0.99493	0.99403	1.0412	0	1.084	0	2.4107	1.883	2.2137	1.1667	0	0	1.0748	0	0.91839	0.99347	1.9131	1.791	0.93653
Tery_2124	113475771	[S]-Function-unknown	ErfK/YbiS/YcfS/YnhG [Trichodesmium erythraeum IMS101]	0	0	0	0	0	0	0	0	0	0	0	0	0.94148	1.1069	1.1667	3.1905	0.98319	0	0	0	0.99347	0.95653	0.89549	0
Tery_2836	113476422	[K]-Transcription	fibronectin-binding A-like [Trichodesmium erythraeum IMS101]	0	0	0	0	0	0	0	0	0	0	0	0	0	2.2137	1.1667	1.0635	0	1.0748	0	0	0	0	1.791	0
Tery_1550	113475242	none	PRC-barrel protein [Trichodesmium erythraeum IMS101]	20.764	20.365	21.568	24.408	17.576	21.888	14.91	14.577	15.415	14.091	11.276	16.875	26.361	29.885	22.168	25.524	27.529	18.271	21.782	29.389	22.85	23.913	23.283	18.731
Tery_4366	113477770	[H]-Coenzyme-transport-and-metabolism	precorrin-3 methyltransferase [Trichodesmium erythraeum IMS101]	0.9028	1.8514	0.89868	1.7434	1.8501	0.99493	1.9881	3.1236	0.96345	1.084	0	0	2.8244	3.3206	1.1667	4.254	3.9328	2.1496	1.0372	0.91839	2.9804	0.95653	1.791	0
Tery_2988	113476555	[K]-Transcription	DNA-directed RNA polymerase subunit alpha [Trichodesmium erythraeum IMS101]	31.598	35.176	43.137	37.483	36.077	33.827	32.803	34.36	32.757	32.519	32.419	34.955	37.659	36.526	35.002	41.476	36.378	38.692	31.117	22.96	31.791	34.435	34.924	36.525
Tery_3185	113476722	[L]-Replication,-recombination-and-repair	single-strand binding protein/primosomal replication protein n [Trichodesmium erythraeum IMS101]	9.028	7.4054	7.1894	10.46	7.4004	7.9594	7.9523	9.3708	7.7076	7.5877	8.4571	8.4375	10.356	14.389	5.8337	8.5079	9.8319	9.673	14.521	8.2655	9.9347	8.6088	10.746	7.4923
Tery_4156	113477575	none	phycocyanobilin:ferredoxin oxidoreductase [Trichodesmium erythraeum IMS101]	2.7084	0.92568	2.696	2.6151	3.7002	2.9848	0	3.1236	2.8903	0	0	0	2.8244	2.2137	2.3335	1.0635	0.98319	0	2.0744	1.8368	0	1.9131	1.791	1.8731
Tery_4637	113478021	[R]-General-function-prediction-only	beta-lactamase-like protein [Trichodesmium erythraeum IMS101]	0	0	0	0	0	0	0	0	0	0	0	0	2.8244	0	0	0	0	0	2.0744	1.8368	0	0.95653	1.791	0.93653
Tery_2319	113475954	[J]-Translation,-ribosomal-structure-and-biogenesis	truB gene product [Trichodesmium erythraeum IMS101]	0.9028	0	0	2.6151	0.92505	0	0	1.0412	0.96345	0	0	1.2054	0.94148	0	0	2.127	1.9664	1.0748	1.0372	0	1.9869	0.95653	0	0
Tery_2755	113476350	none	hypothetical protein [Trichodesmium erythraeum IMS101]	5.4168	5.5541	6.2908	3.4868	6.4754	5.9696	1.9881	4.1648	3.8538	2.1679	2.819	1.2054	5.6489	6.6412	2.3335	2.127	3.9328	3.2243	4.1489	3.6736	1.9869	1.9131	4.4774	4.6827
Tery_4491	113477889	[T]-Signal-transduction-mechanisms	two component LuxR family transcriptional regulator [Trichodesmium erythraeum IMS101]	6.3196	6.4797	6.2908	6.102	5.5503	7.9594	7.9523	6.2472	3.8538	4.3358	7.0476	6.0268	8.4733	9.9617	3.5002	9.5714	6.8823	6.4487	8.2977	7.3471	10.928	6.6957	8.9549	6.5557
Tery_3791	113477249	none	photosystem I protein PsaD [Trichodesmium erythraeum IMS101]	45.14	48.135	48.529	42.714	39.777	44.772	47.714	45.813	46.245	50.946	56.381	54.241	40.484	53.129	52.503	32.968	34.412	40.841	54.973	50.512	50.667	35.392	34.924	36.525
Tery_2966	113476536	none	hydroxyneurosporene-O-methyltransferase [Trichodesmium erythraeum IMS101]	12.639	13.885	18.872	13.076	8.3255	13.929	8.9463	10.412	10.598	4.3358	9.8666	8.4375	18.83	18.817	15.168	17.016	14.748	15.047	16.595	11.021	10.928	13.391	20.596	24.35
Tery_4012	113477444	[O]-Posttranslational-modification,-protein-turnover,-chaperones	molecular chaperone DnaK [Trichodesmium erythraeum IMS101]	19.862	18.514	18.872	17.434	13.876	9.9493	18.887	17.7	19.269	17.343	14.095	18.08	16.947	13.282	17.501	13.825	20.647	25.795	16.595	17.449	17.883	19.131	17.91	14.985
Tery_3312	113476828	[O]-Posttranslational-modification,-protein-turnover,-chaperones	thioredoxin [Trichodesmium erythraeum IMS101]	9.028	9.2568	8.9868	8.7171	9.2505	10.944	11.928	10.412	9.6345	9.7556	12.686	10.848	13.181	11.069	12.834	12.762	12.781	11.823	12.447	9.1839	14.902	9.5653	14.328	15.921
Tery_0341	113474226	none	hypothetical protein [Trichodesmium erythraeum IMS101]	8.1252	4.6284	4.4934	6.9737	4.6253	2.9848	1.9881	3.1236	3.8538	3.2519	2.819	2.4107	6.5904	3.3206	5.8337	6.3809	3.9328	6.4487	6.2233	5.5104	3.9739	7.6522	6.2684	4.6827
Tery_0717	113474562	[K]-Transcription	response regulator receiver protein [Trichodesmium erythraeum IMS101]	0	0	0	0	0	0	0	0	0	0	0	0	0.94148	0	1.1667	2.127	1.9664	0	0	0.91839	0.99347	0.95653	1.791	0.93653
Tery_2062	113475715	[C]-Energy-production-and-conversion	FAD-dependent pyridine nucleotide-disulfide oxidoreductase [Trichodesmium erythraeum IMS101]	42.432	37.027	40.441	39.227	35.152	37.807	44.731	45.813	39.501	41.19	45.105	39.777	33.893	28.778	37.336	15.952	17.697	19.346	34.228	39.491	28.811	40.174	38.506	30.906
Tery_0837	113474662	none	hypothetical protein [Trichodesmium erythraeum IMS101]	6.3196	6.4797	5.3921	4.3585	5.5503	2.9848	1.9881	4.1648	4.8172	5.4198	4.2286	2.4107	8.4733	11.069	4.667	7.4444	12.781	16.122	15.558	14.694	15.896	18.174	20.596	16.858
Tery_2870	113476455	[J]-Translation,-ribosomal-structure-and-biogenesis	peptidyl-tRNA hydrolase [Trichodesmium erythraeum IMS101]	0	0	0	0.87171	0.92505	0	0	2.0824	0.96345	2.1679	2.819	0	0	0	0	0	0	0	0	0	0	0	0	0
Tery_3403	113476916	none	hypothetical protein [Trichodesmium erythraeum IMS101]	0.9028	0.92568	0.89868	0	0	0.99493	2.9821	1.0412	0	0	1.4095	2.4107	0	1.1069	0	0	1.9664	3.2243	1.0372	1.8368	1.9869	0.95653	0	0.93653
Tery_3572	113477068	none	hypothetical protein [Trichodesmium erythraeum IMS101]	9.028	7.4054	8.0881	6.102	9.2505	9.9493	10.934	10.412	9.6345	9.7556	9.8666	9.6429	11.298	6.6412	5.8337	5.3175	3.9328	6.4487	8.2977	9.1839	7.9478	9.5653	8.0594	9.3653
Tery_3246	113476772	[N]-Cell-motility	methyl-accepting chemotaxis sensory transducer [Trichodesmium erythraeum IMS101]	6.3196	6.4797	4.4934	8.7171	4.6253	2.9848	2.9821	4.1648	4.8172	6.5037	1.4095	6.0268	8.4733	9.9617	9.3339	11.698	12.781	10.748	11.409	7.3471	11.922	9.5653	8.0594	6.5557
Tery_4070	113477493	[O]-Posttranslational-modification,-protein-turnover,-chaperones	methionine-R-sulfoxide reductase [Trichodesmium erythraeum IMS101]	4.514	9.2568	7.1894	4.3585	5.5503	2.9848	5.9642	3.1236	2.8903	5.4198	4.2286	2.4107	5.6489	4.4274	4.667	8.5079	6.8823	9.673	8.2977	4.592	4.9674	6.6957	7.1639	7.4923
Tery_0652	113474503	[S]-Function-unknown	hypothetical protein [Trichodesmium erythraeum IMS101]	0	1.8514	0	0.87171	0	0	0.99403	2.0824	0.96345	1.084	0	1.2054	1.883	4.4274	2.3335	1.0635	1.9664	2.1496	2.0744	1.8368	3.9739	0.95653	1.791	1.8731
Tery_2116	113475763	[R]-General-function-prediction-only	cofG gene product [Trichodesmium erythraeum IMS101]	0	0	0.89868	0.87171	0.92505	1.9899	0	0	0	0	0	0	1.883	0	0	2.127	0.98319	0	0	0	0	0.95653	0.89549	0.93653
Tery_0045	113473973	[S]-Function-unknown	glycoside hydrolase family protein [Trichodesmium erythraeum IMS101]	8.1252	5.5541	7.1894	9.5888	8.3255	4.9746	10.934	13.536	10.598	9.7556	11.276	10.848	9.4148	7.748	7.0004	8.5079	13.765	8.5982	11.409	12.857	13.909	11.478	11.641	9.3653
Tery_0495	113474363	[M]-Cell-wall/membrane/envelope-biogenesis	UDP-N-acetylmuramoyl-tripeptide--D-alanyl-D-alanine ligase [Trichodesmium erythraeum IMS101]	5.4168	5.5541	7.1894	7.8454	7.4004	7.9594	3.9761	5.206	6.7441	5.4198	4.2286	6.0268	4.7074	7.748	7.0004	10.635	8.8487	6.4487	4.1489	11.939	12.915	5.7392	8.9549	6.5557
Tery_1078	113474859	[O]-Posttranslational-modification,-protein-turnover,-chaperones	aspartyl/asparaginyl beta-hydroxylase [Trichodesmium erythraeum IMS101]	1.8056	0.92568	0.89868	0.87171	0.92505	0.99493	0	1.0412	2.8903	1.084	4.2286	2.4107	2.8244	1.1069	4.667	1.0635	0.98319	2.1496	8.2977	8.2655	6.9543	5.7392	5.3729	3.7461
Tery_3015	113476582	[S]-Function-unknown	single-stranded nucleic acid binding R3H [Trichodesmium erythraeum IMS101]	10.834	12.959	8.9868	11.332	12.951	8.9543	8.9463	6.2472	6.7441	8.6716	5.6381	6.0268	11.298	8.8549	12.834	10.635	10.815	11.823	10.372	6.4287	6.9543	13.391	13.432	11.238
Tery_3169	113476709	[E]-Amino-acid-transport-and-metabolism	indole-3-glycerol phosphate synthase [Trichodesmium erythraeum IMS101]	5.4168	6.4797	6.2908	3.4868	3.7002	5.9696	0.99403	2.0824	3.8538	3.2519	1.4095	2.4107	9.4148	5.5343	12.834	3.1905	1.9664	0	6.2233	3.6736	2.9804	2.8696	6.2684	5.6192
Tery_2362	113475994	[O]-Posttranslational-modification,-protein-turnover,-chaperones	peptidase S8/S53 subtilisin kexin sedolisin [Trichodesmium erythraeum IMS101]	71.321	64.797	64.705	66.25	60.128	65.665	64.612	72.884	78.039	69.373	91.619	80.759	69.669	87.442	74.671	81.889	73.739	76.309	68.456	80.819	86.432	67.913	68.057	70.24
Tery_1323	113475056	[E]-Amino-acid-transport-and-metabolism	ornithine carbamoyltransferase [Trichodesmium erythraeum IMS101]	13.542	8.3311	9.8855	10.46	11.101	8.9543	17.893	18.742	13.488	19.511	15.505	14.464	17.888	12.175	11.667	13.825	13.765	16.122	17.633	23.878	20.863	18.174	17.014	19.667
Tery_1022	113474810	[C]-Energy-production-and-conversion	iron-containing alcohol dehydrogenase [Trichodesmium erythraeum IMS101]	0.9028	1.8514	2.696	1.7434	0.92505	0	1.9881	1.0412	0.96345	0	0	0	3.7659	1.1069	1.1667	0	0.98319	1.0748	3.1117	2.7552	0.99347	0	2.6865	1.8731
Tery_3260	113476785	[U]-Intracellular-trafficking,-secretion,-and-vesicular-transport	hypothetical protein [Trichodesmium erythraeum IMS101]	0	0.92568	0.89868	0	0.92505	0.99493	0.99403	1.0412	1.9269	1.084	0	0	0	0	0	0	0	0	1.0372	0.91839	1.9869	0	1.791	0
Tery_1519	113475215	[C]-Energy-production-and-conversion	inorganic diphosphatase [Trichodesmium erythraeum IMS101]	17.153	18.514	19.771	15.691	20.351	18.904	18.887	16.659	17.342	20.595	23.962	18.08	20.713	21.03	22.168	14.889	17.697	15.047	21.782	19.286	20.863	21.044	17.91	18.731
Tery_2843	113476429	[E]-Amino-acid-transport-and-metabolism	acetolactate synthase 3 catalytic subunit [Trichodesmium erythraeum IMS101]	30.695	25.919	30.555	33.125	33.302	35.817	29.821	29.154	32.757	23.847	26.781	36.161	43.308	37.633	46.67	26.587	34.412	30.094	34.228	26.633	36.759	27.739	30.447	28.096
Tery_3502	113477004	[C]-Energy-production-and-conversion	rubredoxin-type Fe(Cys)4 protein [Trichodesmium erythraeum IMS101]	5.4168	3.7027	5.3921	4.3585	4.6253	4.9746	4.9702	6.2472	4.8172	6.5037	4.2286	6.0268	6.5904	6.6412	5.8337	4.254	4.916	4.2991	7.2605	5.5104	4.9674	5.7392	5.3729	7.4923
Tery_2957	113476530	[E]-Amino-acid-transport-and-metabolism	binding-protein-dependent transport systems inner membrane component [Trichodesmium erythraeum IMS101]	2.7084	1.8514	1.7974	2.6151	2.7752	1.9899	1.9881	0	0.96345	0	0	1.2054	1.883	2.2137	1.1667	2.127	1.9664	2.1496	2.0744	2.7552	2.9804	1.9131	1.791	1.8731
Tery_0140	113474047	[E]-Amino-acid-transport-and-metabolism	threonine synthase [Trichodesmium erythraeum IMS101]	20.764	22.216	25.163	19.178	24.051	23.878	17.893	19.783	21.196	17.343	26.781	18.08	33.893	35.419	32.669	21.27	29.496	29.019	24.893	27.552	20.863	22.957	24.178	27.159
Tery_3064	113476620	[O]-Posttranslational-modification,-protein-turnover,-chaperones	heat shock protein Hsp20 [Trichodesmium erythraeum IMS101]	2.7084	4.6284	2.696	1.7434	2.7752	1.9899	0	0	0	1.084	0	0	0	0	0	0	0	0	0	0	0	0	0	0
Tery_2435	113476062	[E]-Amino-acid-transport-and-metabolism	diaminopimelate decarboxylase [Trichodesmium erythraeum IMS101]	29.792	34.25	25.163	20.921	24.976	26.863	28.827	26.03	24.086	26.015	31.009	31.339	34.835	37.633	38.502	26.587	32.445	20.421	33.191	34.899	30.798	20.087	25.074	33.715
Tery_1603	113475294	[H]-Coenzyme-transport-and-metabolism	bifunctional folylpolyglutamate synthase/ dihydrofolate synthase [Trichodesmium erythraeum IMS101]	3.6112	0.92568	0	1.7434	1.8501	1.9899	0.99403	1.0412	3.8538	1.084	0	1.2054	1.883	3.3206	2.3335	2.127	0.98319	2.1496	1.0372	1.8368	1.9869	1.9131	2.6865	2.8096
Tery_3919	113477363	none	hemolysin-type calcium-binding protein [Trichodesmium erythraeum IMS101]	0.9028	0.92568	0.89868	1.7434	0.92505	1.9899	1.9881	3.1236	2.8903	2.1679	1.4095	0	0	0	0	0	0	0	0	0	0	0	0	0
Tery_0901	113474714	none	N-acetyltransferase GCN5 [Trichodesmium erythraeum IMS101]	2.7084	3.7027	2.696	4.3585	1.8501	2.9848	2.9821	2.0824	2.8903	2.1679	5.6381	2.4107	4.7074	0	2.3335	1.0635	0.98319	2.1496	2.0744	4.592	0.99347	2.8696	3.5819	1.8731
Tery_0144	113474051	none	hypothetical protein [Trichodesmium erythraeum IMS101]	2.7084	3.7027	3.5947	4.3585	4.6253	3.9797	0.99403	3.1236	3.8538	3.2519	4.2286	3.6161	4.7074	4.4274	1.1667	5.3175	1.9664	2.1496	4.1489	2.7552	1.9869	2.8696	3.5819	3.7461
Tery_2478	113476099	[G]-Carbohydrate-transport-and-metabolism	hypothetical protein [Trichodesmium erythraeum IMS101]	19.862	18.514	28.758	20.921	21.276	26.863	22.863	21.865	16.379	27.099	22.552	18.08	25.42	25.458	25.668	26.587	32.445	35.468	14.521	24.797	21.856	25.826	26.865	24.35
Tery_4229	113477642	[N]-Cell-motility	methyl-accepting chemotaxis sensory transducer [Trichodesmium erythraeum IMS101]	3.6112	6.4797	8.0881	6.102	8.3255	6.9645	3.9761	5.206	8.671	3.2519	4.2286	8.4375	10.356	7.748	8.1672	6.3809	11.798	6.4487	9.335	6.4287	9.9347	6.6957	10.746	7.4923
Tery_0356	113474237	[O]-Posttranslational-modification,-protein-turnover,-chaperones	glutaredoxin [Trichodesmium erythraeum IMS101]	3.6112	1.8514	1.7974	1.7434	2.7752	2.9848	1.9881	2.0824	3.8538	2.1679	2.819	1.2054	1.883	0	1.1667	1.0635	2.9496	0	4.1489	2.7552	1.9869	2.8696	2.6865	2.8096
Tery_3032	113476595	[S]-Function-unknown	cupin 4 [Trichodesmium erythraeum IMS101]	2.7084	3.7027	0.89868	4.3585	5.5503	4.9746	0	0	0.96345	0	1.4095	1.2054	10.356	3.3206	4.667	3.1905	7.8655	5.3739	1.0372	0	0.99347	3.8261	8.0594	9.3653
Tery_1499	113475197	[U]-Intracellular-trafficking,-secretion,-and-vesicular-transport	hypothetical protein [Trichodesmium erythraeum IMS101]	28.89	24.993	26.96	27.023	21.276	28.853	23.857	24.989	26.977	26.015	26.781	27.723	34.835	33.206	32.669	27.651	28.513	22.57	20.744	26.633	32.785	23.913	32.238	29.969
Tery_4989	113478315	none	hypothetical protein [Trichodesmium erythraeum IMS101]	0	0	0	0	0	0	0	0	0	0	0	0	0	0	0	0	0	0	0	0	1.9869	0	0	0
Tery_4195	113477611	[J]-Translation,-ribosomal-structure-and-biogenesis	prmA gene product [Trichodesmium erythraeum IMS101]	5.4168	5.5541	4.4934	4.3585	4.6253	2.9848	5.9642	5.206	5.7807	6.5037	1.4095	3.6161	2.8244	0	5.8337	1.0635	2.9496	1.0748	4.1489	3.6736	4.9674	4.7826	3.5819	2.8096
Tery_4034	113477463	[M]-Cell-wall/membrane/envelope-biogenesis	cell wall hydrolase/autolysin [Trichodesmium erythraeum IMS101]	9.028	7.4054	8.9868	11.332	13.876	11.939	12.922	8.3296	14.452	14.091	9.8666	10.848	10.356	16.603	11.667	20.206	17.697	15.047	12.447	14.694	22.85	9.5653	11.641	11.238
Tery_1099	113474876	[M]-Cell-wall/membrane/envelope-biogenesis	group 1 glycosyl transferase [Trichodesmium erythraeum IMS101]	3.6112	2.777	2.696	3.4868	0.92505	2.9848	7.9523	6.2472	10.598	7.5877	4.2286	7.2322	3.7659	6.6412	4.667	4.254	3.9328	6.4487	9.335	11.021	10.928	9.5653	9.8504	6.5557
Tery_1877	113475545	[R]-General-function-prediction-only	exsB protein [Trichodesmium erythraeum IMS101]	0	0	0	0	0	0	0	0	0	0	0	0	0	0	0	0	0.98319	0	2.0744	0	0	0	0.89549	0.93653
Tery_0229	113474129	none	hypothetical protein [Trichodesmium erythraeum IMS101]	0	0	0	0	1.8501	0	1.9881	0	0.96345	1.084	0	1.2054	0	0	0	0	0	0	0	0	0	0	0	0
Tery_2209	113475850	none	phycobilisome linker polypeptide [Trichodesmium erythraeum IMS101]	67.71	74.98	63.806	60.148	60.128	57.706	64.612	67.678	64.551	63.953	63.428	68.705	66.845	59.77	74.671	61.682	69.807	66.636	61.196	63.369	69.543	61.218	59.998	67.43
Tery_4169	113477587	[F]-Nucleotide-transport-and-metabolism	adenylosuccinate lyase [Trichodesmium erythraeum IMS101]	20.764	19.439	18.872	21.793	20.351	15.919	15.905	13.536	18.306	16.259	19.733	16.875	29.186	21.03	24.502	15.952	18.681	21.496	19.707	21.123	17.883	26.783	22.387	26.223
Tery_4097	113477517	none	hypothetical protein [Trichodesmium erythraeum IMS101]	1.8056	1.8514	2.696	1.7434	0.92505	0.99493	0.99403	0	0.96345	2.1679	0	1.2054	0	0	0	0	0	0	0	0	0	0	0	0
Tery_2201	113475842	[C]-Energy-production-and-conversion	F0F1 ATP synthase subunit B [Trichodesmium erythraeum IMS101]	23.473	19.439	18.872	20.921	20.351	19.899	20.875	22.907	20.232	23.847	23.962	21.696	19.771	21.03	19.835	22.333	17.697	25.795	21.782	18.368	18.876	19.131	18.805	18.731
Tery_2660	113476265	[E]-Amino-acid-transport-and-metabolism	glyA gene product [Trichodesmium erythraeum IMS101]	33.404	33.324	33.251	36.612	38.852	38.802	34.791	38.525	38.538	35.77	46.514	40.982	39.542	45.381	50.17	34.032	36.378	33.318	35.265	38.572	40.732	38.261	42.088	38.398
Tery_4024	113477454	[G]-Carbohydrate-transport-and-metabolism	pgi gene product [Trichodesmium erythraeum IMS101]	70.419	73.129	71.894	67.122	66.604	73.625	86.481	83.296	76.112	76.961	95.847	95.223	68.728	77.48	80.505	75.508	68.823	76.309	76.754	88.166	81.465	73.653	68.952	70.24
Tery_0560	113474420	[M]-Cell-wall/membrane/envelope-biogenesis	glmU gene product [Trichodesmium erythraeum IMS101]	9.9308	11.108	9.8855	11.332	10.176	9.9493	11.928	15.618	10.598	11.923	16.914	15.67	15.064	15.496	18.668	19.143	15.731	22.57	19.707	15.613	15.896	17.218	15.223	14.048
Tery_1984	113475647	[H]-Coenzyme-transport-and-metabolism	nadE gene product [Trichodesmium erythraeum IMS101]	2.7084	2.777	3.5947	3.4868	4.6253	4.9746	5.9642	5.206	6.7441	6.5037	5.6381	3.6161	2.8244	3.3206	1.1667	7.4444	3.9328	9.673	4.1489	5.5104	5.9608	7.6522	8.0594	9.3653
Tery_3567	113477063	[E]-Amino-acid-transport-and-metabolism	phospholipase/carboxylesterase [Trichodesmium erythraeum IMS101]	0	0	0	0	0	0	0	0	0	0	0	0	0	0	1.1667	0	0.98319	0	0	0.91839	0.99347	0.95653	0.89549	1.8731
Tery_1974	113475637	[Q]-Secondary-metabolites-biosynthesis,-transport-and-catabolism	peptidase-like protein [Trichodesmium erythraeum IMS101]	78.544	79.608	147.38	87.171	86.03	58.701	77.534	70.802	80.93	81.296	78.933	79.554	67.786	65.305	44.336	77.635	71.773	88.132	96.461	83.574	89.413	61.218	74.325	59.938
Tery_3205	113476737	none	hypothetical protein [Trichodesmium erythraeum IMS101]	6.3196	2.777	1.7974	5.2302	5.5503	6.9645	2.9821	5.206	5.7807	5.4198	2.819	3.6161	3.7659	5.5343	4.667	5.3175	8.8487	4.2991	8.2977	4.592	2.9804	9.5653	7.1639	6.5557
Tery_4435	113477834	none	hypothetical protein [Trichodesmium erythraeum IMS101]	0	0	0	0	0	0	0	0	0	0	0	0	0	0	0	0	0.98319	1.0748	0	0	0	0.95653	1.791	0
Tery_4430	113477829	[M]-Cell-wall/membrane/envelope-biogenesis	peptidase S13, D-Ala-D-Ala carboxypeptidase C [Trichodesmium erythraeum IMS101]	3.6112	0	0	0.87171	0.92505	1.9899	0	0	0.96345	0	0	0	3.7659	2.2137	3.5002	0	4.916	1.0748	3.1117	0.91839	0	2.8696	3.5819	3.7461
Tery_0013	113473950	[P]-Inorganic-ion-transport-and-metabolism	arsenite-activated ATPase ArsA [Trichodesmium erythraeum IMS101]	17.153	16.662	17.974	16.562	15.726	12.934	10.934	13.536	10.598	14.091	11.276	9.6429	19.771	17.71	23.335	18.079	18.681	18.271	13.484	16.531	18.876	16.261	21.492	19.667
Tery_3011	113476578	[J]-Translation,-ribosomal-structure-and-biogenesis	rplD gene product [Trichodesmium erythraeum IMS101]	21.667	17.588	14.379	13.947	16.651	15.919	12.922	13.536	16.379	10.84	16.914	14.464	21.654	23.244	24.502	24.46	24.58	16.122	16.595	15.613	16.889	16.261	18.805	18.731
Tery_0445	113474316	[J]-Translation,-ribosomal-structure-and-biogenesis	tyrosyl-tRNA synthetase [Trichodesmium erythraeum IMS101]	13.542	14.811	14.379	12.204	12.951	18.904	15.905	13.536	14.452	10.84	15.505	14.464	16.947	16.603	24.502	18.079	22.613	22.57	15.558	22.041	17.883	21.044	17.014	16.858
Tery_4479	113477878	[M]-Cell-wall/membrane/envelope-biogenesis	4-hydroxy-3-methylbut-2-enyl diphosphate reductase [Trichodesmium erythraeum IMS101]	0.9028	0	1.7974	2.6151	1.8501	0.99493	0	0	0	1.084	0	0	0	1.1069	0	1.0635	0	1.0748	3.1117	0.91839	0	0.95653	0.89549	0.93653
Tery_0104	113474017	[S]-Function-unknown	vitamin K epoxide reductase [Trichodesmium erythraeum IMS101]	5.4168	4.6284	7.1894	3.4868	6.4754	3.9797	4.9702	6.2472	8.671	4.3358	4.2286	7.2322	5.6489	6.6412	7.0004	6.3809	9.8319	7.5234	5.1861	6.4287	8.9413	4.7826	6.2684	7.4923
Tery_2606	113476213	[G]-Carbohydrate-transport-and-metabolism	ribulose-phosphate 3-epimerase [Trichodesmium erythraeum IMS101]	36.112	44.433	47.63	45.329	52.728	47.756	55.666	51.019	57.807	49.862	53.562	44.598	50.84	39.847	57.17	24.46	27.529	22.57	42.526	61.532	57.621	36.348	41.192	43.081
Tery_0060	113473985	[R]-General-function-prediction-only	putative sulfite oxidase subunit YedY [Trichodesmium erythraeum IMS101]	5.4168	4.6284	3.5947	6.9737	4.6253	2.9848	6.9582	5.206	6.7441	7.5877	1.4095	6.0268	9.4148	5.5343	4.667	9.5714	5.8991	13.972	12.447	7.3471	11.922	7.6522	10.746	9.3653
Tery_0985	113474777	none	phycobilisome linker polypeptide [Trichodesmium erythraeum IMS101]	21.667	34.25	26.062	27.895	33.302	26.863	29.821	27.071	21.196	29.267	29.6	28.929	26.361	23.244	33.835	23.397	26.546	17.196	23.856	24.797	26.824	22.957	22.387	18.731
Tery_4350	113477754	none	peptidoglycan binding domain-containing protein [Trichodesmium erythraeum IMS101]	1.8056	0.92568	0.89868	1.7434	1.8501	1.9899	2.9821	3.1236	2.8903	5.4198	4.2286	2.4107	0.94148	3.3206	2.3335	3.1905	3.9328	2.1496	1.0372	2.7552	2.9804	2.8696	1.791	0.93653
Tery_3936	113477379	none	Na-Ca exchanger/integrin-beta4 [Trichodesmium erythraeum IMS101]	0.9028	1.8514	0.89868	2.6151	0.92505	0.99493	1.9881	0	0.96345	3.2519	0	0	1.883	0	0	3.1905	1.9664	3.2243	3.1117	3.6736	5.9608	2.8696	3.5819	1.8731
Tery_1240	113475002	[O]-Posttranslational-modification,-protein-turnover,-chaperones	heat shock protein DnaJ-like [Trichodesmium erythraeum IMS101]	0	0	0	0	0	0	0	0	0	0	0	0	0.94148	1.1069	0	0	0	0	2.0744	0	0.99347	0	0	0
Tery_2508	113476126	none	hypothetical protein [Trichodesmium erythraeum IMS101]	5.4168	6.4797	4.4934	3.4868	4.6253	2.9848	2.9821	5.206	3.8538	5.4198	2.819	3.6161	8.4733	5.5343	5.8337	4.254	5.8991	4.2991	7.2605	6.4287	7.9478	7.6522	7.1639	5.6192
Tery_3504	113477006	none	psbE gene product [Trichodesmium erythraeum IMS101]	12.639	11.108	11.683	12.204	11.101	14.924	8.9463	10.412	10.598	11.923	9.8666	9.6429	14.122	15.496	11.667	14.889	11.798	15.047	14.521	12.857	10.928	12.435	13.432	14.048
Tery_3407	113476920	[R]-General-function-prediction-only	ABC transporter-like protein [Trichodesmium erythraeum IMS101]	0	0	0	0	0	0	0	0	0	0	0	0	0	1.1069	0	2.127	0	0	0	1.8368	0.99347	0.95653	0.89549	0.93653
Tery_0008	113473946	[L]-Replication,-recombination-and-repair	DNA polymerase III subunit beta [Trichodesmium erythraeum IMS101]	2.7084	3.7027	3.5947	6.102	4.6253	3.9797	0.99403	1.0412	4.8172	2.1679	4.2286	4.8214	3.7659	6.6412	3.5002	4.254	6.8823	5.3739	4.1489	4.592	5.9608	5.7392	4.4774	7.4923
Tery_1230	113474993	none	photosystem II D2 protein (photosystem q(a) protein) [Trichodesmium erythraeum IMS101]	42.432	47.21	42.238	41.842	48.103	51.736	45.725	51.019	46.245	46.61	57.79	56.652	46.132	40.954	54.837	46.794	41.294	41.916	44.6	39.491	45.7	44	40.297	41.207
Tery_3206	113476738	[R]-General-function-prediction-only	WD-40 repeat-containing protein [Trichodesmium erythraeum IMS101]	7.2224	6.4797	6.2908	8.7171	6.4754	4.9746	5.9642	6.2472	6.7441	4.3358	7.0476	3.6161	7.5318	9.9617	9.3339	9.5714	9.8319	8.5982	6.2233	10.102	7.9478	7.6522	8.9549	10.302
Tery_1762	113475434	[C]-Energy-production-and-conversion	hypothetical protein [Trichodesmium erythraeum IMS101]	6.3196	5.5541	6.2908	6.9737	3.7002	2.9848	5.9642	3.1236	5.7807	5.4198	2.819	2.4107	2.8244	4.4274	3.5002	4.254	0.98319	3.2243	4.1489	1.8368	2.9804	2.8696	1.791	4.6827
Tery_1124	113474898	[R]-General-function-prediction-only	NUDIX hydrolase [Trichodesmium erythraeum IMS101]	9.028	8.3311	7.1894	9.5888	9.2505	9.9493	9.9403	9.3708	11.561	9.7556	5.6381	9.6429	8.4733	9.9617	14.001	13.825	14.748	10.748	12.447	11.939	14.902	7.6522	9.8504	7.4923
Tery_2406	113476036	[M]-Cell-wall/membrane/envelope-biogenesis	C-terminal processing peptidase-2 [Trichodesmium erythraeum IMS101]	9.9308	12.959	8.9868	10.46	10.176	12.934	7.9523	8.3296	7.7076	6.5037	5.6381	8.4375	12.239	11.069	12.834	10.635	11.798	12.897	6.2233	7.3471	7.9478	9.5653	12.537	8.4288
Tery_4416	113477816	[O]-Posttranslational-modification,-protein-turnover,-chaperones	peptidase S1 and S6, chymotrypsin/Hap [Trichodesmium erythraeum IMS101]	3.6112	0.92568	1.7974	1.7434	2.7752	1.9899	0.99403	2.0824	1.9269	2.1679	1.4095	0	0.94148	1.1069	0	3.1905	4.916	4.2991	8.2977	7.3471	4.9674	5.7392	4.4774	4.6827
Tery_2252	113475893	[H]-Coenzyme-transport-and-metabolism	type 11 methyltransferase [Trichodesmium erythraeum IMS101]	0	0	0.89868	0	1.8501	0	0.99403	1.0412	0.96345	0	0	0	0.94148	2.2137	0	3.1905	0.98319	1.0748	0	0	0.99347	0.95653	0	0.93653
Tery_3117	113476662	[L]-Replication,-recombination-and-repair	hypothetical protein [Trichodesmium erythraeum IMS101]	9.028	12.034	7.1894	8.7171	6.4754	10.944	6.9582	7.2884	9.6345	5.4198	8.4571	7.2322	10.356	11.069	5.8337	9.5714	9.8319	9.673	12.447	9.1839	6.9543	10.522	7.1639	5.6192
Tery_3819	113477275	[I]-Lipid-transport-and-metabolism	beta-ketoacyl synthase [Trichodesmium erythraeum IMS101]	48.751	54.615	54.82	61.891	59.203	53.726	60.636	64.555	75.149	56.365	57.79	55.447	87.558	70.839	66.504	116.98	123.88	123.6	108.91	111.13	124.18	126.26	120.89	136.73
Tery_1916	113475583	none	hypothetical protein [Trichodesmium erythraeum IMS101]	0.9028	0.92568	1.7974	0.87171	0.92505	0.99493	1.9881	0	0.96345	2.1679	0	1.2054	0	0	2.3335	0	2.9496	2.1496	1.0372	2.7552	0	3.8261	0.89549	1.8731
Tery_2084	113475737	[F]-Nucleotide-transport-and-metabolism	CMP/dCMP deaminase [Trichodesmium erythraeum IMS101]	0	0	0	0	0	0	0	0	0	0	0	0	0.94148	1.1069	0	0	0	2.1496	2.0744	0	0	0	0.89549	0.93653
Tery_4147	113477567	[P]-Inorganic-ion-transport-and-metabolism	molybdenum ABC transporter periplasmic molybdate-binding protein [Trichodesmium erythraeum IMS101]	0	0.92568	0.89868	1.7434	0	0.99493	1.9881	1.0412	0.96345	1.084	0	2.4107	0.94148	0	1.1667	2.127	3.9328	0	1.0372	1.8368	2.9804	1.9131	1.791	0.93653
Tery_4443	113477842	[R]-General-function-prediction-only	Fe-S metabolism associated SufE [Trichodesmium erythraeum IMS101]	2.7084	2.777	1.7974	0.87171	0.92505	0.99493	2.9821	1.0412	0	2.1679	0	1.2054	0.94148	2.2137	1.1667	0	2.9496	0	0	0.91839	0	0	0	0
Tery_0372	113474253	none	hypothetical protein [Trichodesmium erythraeum IMS101]	0	0	0.89868	0	0.92505	1.9899	0.99403	1.0412	0.96345	0	0	0	0.94148	0	1.1667	0	1.9664	0	1.0372	2.7552	2.9804	0.95653	1.791	0
Tery_0576	113474433	[R]-General-function-prediction-only	Rieske (2Fe-2S) protein [Trichodesmium erythraeum IMS101]	0.9028	0	0.89868	1.7434	0	0.99493	0	1.0412	0.96345	1.084	2.819	0	0.94148	2.2137	0	0	0	0	1.0372	0.91839	0.99347	0.95653	0	0
Tery_0513	113474380	none	photosystem II 44 kDa subunit reaction center protein [Trichodesmium erythraeum IMS101]	39.723	43.507	42.238	41.842	37.927	45.767	38.767	48.937	38.538	48.778	56.381	51.83	43.308	57.557	57.17	48.921	39.328	36.542	46.675	44.083	46.693	40.174	36.715	41.207
Tery_3301	113476819	[L]-Replication,-recombination-and-repair	recombination and DNA strand exchange inhibitor protein [Trichodesmium erythraeum IMS101]	1.8056	2.777	4.4934	3.4868	2.7752	8.9543	0	0	0.96345	2.1679	0	1.2054	5.6489	5.5343	2.3335	4.254	3.9328	3.2243	3.1117	4.592	7.9478	2.8696	3.5819	4.6827
Tery_1057	113474840	[P]-Inorganic-ion-transport-and-metabolism	sulfate transporter [Trichodesmium erythraeum IMS101]	7.2224	7.4054	8.9868	7.8454	5.5503	6.9645	6.9582	7.2884	8.671	7.5877	5.6381	8.4375	4.7074	6.6412	8.1672	8.5079	5.8991	8.5982	6.2233	8.2655	8.9413	7.6522	7.1639	6.5557
Tery_3007	113476574	[J]-Translation,-ribosomal-structure-and-biogenesis	50S ribosomal protein L22 [Trichodesmium erythraeum IMS101]	13.542	13.885	12.582	12.204	12.951	12.934	5.9642	9.3708	8.671	7.5877	11.276	7.2322	11.298	16.603	12.834	17.016	9.8319	16.122	8.2977	8.2655	7.9478	10.522	11.641	11.238
Tery_1228	113474991	[P]-Inorganic-ion-transport-and-metabolism	ABC transporter-like protein [Trichodesmium erythraeum IMS101]	0	0	0	0	0	0	0	0	0	0	0	0	0.94148	0	0	0	0	0	0	1.8368	0	1.9131	0.89549	0
Tery_2965	113476535	[G]-Carbohydrate-transport-and-metabolism	fructosamine kinase [Trichodesmium erythraeum IMS101]	0	1.8514	0.89868	1.7434	0.92505	0.99493	1.9881	1.0412	0	1.084	0	1.2054	3.7659	2.2137	2.3335	3.1905	2.9496	4.2991	3.1117	2.7552	2.9804	2.8696	2.6865	2.8096
Tery_2943	113476519	none	hypothetical protein [Trichodesmium erythraeum IMS101]	5.4168	3.7027	7.1894	6.9737	7.4004	4.9746	3.9761	5.206	4.8172	8.6716	5.6381	4.8214	5.6489	4.4274	7.0004	4.254	5.8991	5.3739	4.1489	5.5104	4.9674	7.6522	7.1639	8.4288
Tery_3542	113477041	none	hypothetical protein [Trichodesmium erythraeum IMS101]	7.2224	6.4797	8.9868	8.7171	5.5503	7.9594	7.9523	9.3708	8.671	6.5037	4.2286	8.4375	6.5904	8.8549	12.834	11.698	12.781	9.673	9.335	11.021	8.9413	5.7392	5.3729	5.6192
Tery_4081	113477502	[K]-Transcription	phage shock protein A PspA [Trichodesmium erythraeum IMS101]	38.82	34.25	31.454	33.997	31.452	35.817	38.767	39.566	26.977	39.022	32.419	31.339	38.601	39.847	26.835	44.667	50.143	50.514	41.489	47.756	45.7	30.609	34.028	34.652
Tery_3680	113477153	[H]-Coenzyme-transport-and-metabolism	FAD-binding monooxygenase [Trichodesmium erythraeum IMS101]	5.4168	3.7027	3.5947	3.4868	1.8501	3.9797	2.9821	1.0412	3.8538	2.1679	1.4095	2.4107	3.7659	5.5343	0	2.127	3.9328	3.2243	5.1861	2.7552	0.99347	2.8696	2.6865	2.8096
Tery_0931	113474738	[R]-General-function-prediction-only	alpha/beta hydrolase fold protein [Trichodesmium erythraeum IMS101]	0	0.92568	1.7974	1.7434	0	0.99493	0	0	0.96345	0	0	0	0.94148	1.1069	0	1.0635	0	0	1.0372	0.91839	0.99347	0.95653	1.791	0.93653
Tery_4196	113477612	[H]-Coenzyme-transport-and-metabolism	D-3-phosphoglycerate dehydrogenase [Trichodesmium erythraeum IMS101]	61.391	71.277	67.401	71.48	68.454	70.64	74.552	91.626	85.747	86.716	80.343	81.964	83.792	74.16	93.339	72.317	81.605	77.384	89.201	90.921	85.439	89.914	93.131	87.098
Tery_1673	113475356	none	hypothetical protein [Trichodesmium erythraeum IMS101]	0	0	0	0	0	0	0	0	0	0	0	0	0	0	0	0	0	0	0	0	0	1.9131	0	0.93653
Tery_1514	113475211	[U]-Intracellular-trafficking,-secretion,-and-vesicular-transport	ATP-dependent Clp protease proteolytic subunit ClpP [Trichodesmium erythraeum IMS101]	22.57	20.365	22.467	23.536	21.276	17.909	19.881	21.865	22.159	20.595	21.143	20.491	21.654	12.175	21.001	13.825	13.765	16.122	18.67	22.041	14.902	19.131	20.596	17.794
Tery_1732	113475406	[R]-General-function-prediction-only	ATPase-like protein [Trichodesmium erythraeum IMS101]	0	0	0	0	0	0	0	0	0	0	0	0	1.883	1.1069	0	0	1.9664	1.0748	1.0372	0	0	0.95653	0.89549	0.93653
Tery_0368	113474249	[H]-Coenzyme-transport-and-metabolism	D-isomer specific 2-hydroxyacid dehydrogenase [Trichodesmium erythraeum IMS101]	1.8056	1.8514	2.696	0.87171	1.8501	2.9848	3.9761	2.0824	2.8903	2.1679	1.4095	0	2.8244	4.4274	3.5002	6.3809	5.8991	4.2991	5.1861	4.592	2.9804	4.7826	2.6865	3.7461
Tery_2390	113476020	[H]-Coenzyme-transport-and-metabolism	type 11 methyltransferase [Trichodesmium erythraeum IMS101]	9.028	12.034	10.784	9.5888	13.876	10.944	13.916	12.494	12.525	16.259	12.686	14.464	14.122	14.389	19.835	11.698	11.798	12.897	16.595	16.531	13.909	20.087	17.014	16.858
Tery_4011	113477443	[S]-Function-unknown	zeta-carotene desaturase / three-step phytoene desaturase [Trichodesmium erythraeum IMS101]	21.667	25.919	23.366	27.895	22.201	23.878	19.881	16.659	23.123	20.595	23.962	24.107	31.069	26.565	29.169	22.333	25.563	23.645	29.042	24.797	22.85	31.565	33.133	29.033
Tery_2260	113475900	[M]-Cell-wall/membrane/envelope-biogenesis	glucose-1-phosphate cytidylyltransferase [Trichodesmium erythraeum IMS101]	1.8056	2.777	1.7974	1.7434	0	1.9899	0	0	0	0	0	0	2.8244	2.2137	2.3335	1.0635	0.98319	0	3.1117	1.8368	0.99347	2.8696	0.89549	0.93653
Tery_0292	113474184	none	hypothetical protein [Trichodesmium erythraeum IMS101]	0	0	0	0	0	0	0	0	0	0	0	0	0.94148	1.1069	0	1.0635	1.9664	1.0748	1.0372	0.91839	1.9869	0.95653	1.791	0.93653
Tery_2339	113475971	none	gas vesicle synthesis proteinGvpLGvpF [Trichodesmium erythraeum IMS101]	32.501	32.399	29.656	31.381	30.527	35.817	44.731	40.607	40.465	45.526	36.647	42.188	32.952	35.419	21.001	39.349	36.378	41.916	33.191	24.797	33.778	32.522	26.865	31.842
Tery_1046	113474830	none	hypothetical protein [Trichodesmium erythraeum IMS101]	0.9028	0.92568	0	0.87171	0	0	1.9881	1.0412	0.96345	2.1679	0	1.2054	1.883	0	1.1667	5.3175	2.9496	3.2243	0	1.8368	1.9869	2.8696	1.791	2.8096
Tery_4356	113477760	[O]-Posttranslational-modification,-protein-turnover,-chaperones	FeS assembly ATPase SufC [Trichodesmium erythraeum IMS101]	17.153	15.737	16.176	17.434	15.726	14.924	14.91	15.618	11.561	11.923	12.686	12.054	19.771	21.03	12.834	11.698	16.714	12.897	13.484	16.531	16.889	16.261	18.805	16.858
Tery_3870	113477321	none	hypothetical protein [Trichodesmium erythraeum IMS101]	8.1252	3.7027	4.4934	6.102	6.4754	6.9645	5.9642	4.1648	9.6345	8.6716	5.6381	7.2322	5.6489	7.748	5.8337	11.698	7.8655	8.5982	6.2233	7.3471	9.9347	4.7826	7.1639	4.6827
Tery_1307	113475045	[P]-Inorganic-ion-transport-and-metabolism	copper-translocating P-type ATPase [Trichodesmium erythraeum IMS101]	0.9028	0	0.89868	0.87171	0.92505	1.9899	0.99403	1.0412	0.96345	1.084	0	0	0	0	0	0	0	0	0	0	0	0	0	0
Tery_4223	113477636	[N]-Cell-motility	response regulator receiver protein [Trichodesmium erythraeum IMS101]	2.7084	2.777	3.5947	0.87171	1.8501	2.9848	3.9761	3.1236	2.8903	5.4198	7.0476	2.4107	2.8244	2.2137	4.667	2.127	1.9664	2.1496	3.1117	1.8368	5.9608	3.8261	3.5819	4.6827
Tery_4129	113477549	none	NifZ protein [Trichodesmium erythraeum IMS101]	5.4168	4.6284	4.4934	2.6151	3.7002	2.9848	3.9761	4.1648	3.8538	3.2519	2.819	3.6161	2.8244	3.3206	1.1667	2.127	1.9664	1.0748	2.0744	3.6736	4.9674	1.9131	0.89549	1.8731
Tery_2596	113476205	[F]-Nucleotide-transport-and-metabolism	phosphoribosylformylglycinamidine synthase II [Trichodesmium erythraeum IMS101]	17.153	13.885	16.176	20.921	15.726	13.929	15.905	19.783	17.342	15.175	12.686	14.464	15.064	17.71	22.168	12.762	16.714	13.972	15.558	14.694	12.915	22	20.596	25.286
Tery_3511	113477013	none	hypothetical protein [Trichodesmium erythraeum IMS101]	0	0	0	0	0	0	0	0	0	0	0	0	0.94148	2.2137	1.1667	1.0635	1.9664	1.0748	1.0372	1.8368	1.9869	0.95653	2.6865	0.93653
Tery_2065	113475718	[J]-Translation,-ribosomal-structure-and-biogenesis	gatA gene product [Trichodesmium erythraeum IMS101]	37.015	40.73	36.846	38.355	43.477	40.792	42.743	44.772	39.501	41.19	46.514	48.214	46.132	52.022	47.836	49.984	48.176	51.589	47.712	44.083	44.706	48.783	43.879	39.334
Tery_2525	113476142	none	hypothetical protein [Trichodesmium erythraeum IMS101]	4.514	4.6284	2.696	5.2302	3.7002	1.9899	7.9523	3.1236	6.7441	8.6716	5.6381	6.0268	6.5904	5.5343	7.0004	6.3809	5.8991	8.5982	7.2605	7.3471	10.928	10.522	5.3729	7.4923
Tery_2687	113476288	none	psbV gene product [Trichodesmium erythraeum IMS101]	1.8056	1.8514	1.7974	2.6151	1.8501	2.9848	0.99403	1.0412	2.8903	1.084	1.4095	1.2054	5.6489	3.3206	3.5002	1.0635	0.98319	1.0748	7.2605	1.8368	1.9869	3.8261	4.4774	3.7461
Tery_0685	113474534	[G]-Carbohydrate-transport-and-metabolism	OpcA protein [Trichodesmium erythraeum IMS101]	51.46	59.243	54.82	50.559	49.028	56.711	58.648	56.225	57.807	55.282	59.2	55.447	61.196	74.16	59.504	57.429	52.109	65.561	63.27	65.206	65.569	61.218	60.893	62.748
Tery_3538	113477037	[P]-Inorganic-ion-transport-and-metabolism	phosphate ABC transporter permease [Trichodesmium erythraeum IMS101]	0	0	0.89868	0	0	0	4.9702	4.1648	3.8538	2.1679	1.4095	0	0	0	0	0	0	0	0	0	0	0	0	0
Tery_3322	113476837	[M]-Cell-wall/membrane/envelope-biogenesis	lpxB gene product [Trichodesmium erythraeum IMS101]	0	0	0	0	0	0	0	0	0	0	0	0	0.94148	0	0	1.0635	0	0	2.0744	0	0.99347	0.95653	0	0
Tery_1817	113475486	[I]-Lipid-transport-and-metabolism	3-oxoacyl-ACP synthase [Trichodesmium erythraeum IMS101]	6.3196	9.2568	7.1894	5.2302	3.7002	3.9797	2.9821	2.0824	4.8172	6.5037	2.819	8.4375	6.5904	3.3206	7.0004	5.3175	1.9664	1.0748	4.1489	5.5104	5.9608	5.7392	4.4774	6.5557
Tery_2611	113476218	[T]-Signal-transduction-mechanisms	FHA domain-containing protein [Trichodesmium erythraeum IMS101]	0	0	0	0	0	0	0	0	0	0	0	0	0	1.1069	0	0	1.9664	0	0	0	0	0.95653	0	0
Tery_1068	113474849	[P]-Inorganic-ion-transport-and-metabolism	nirA gene product [Trichodesmium erythraeum IMS101]	0	0	0	0	0	0	0	0	0	0	0	0	2.8244	2.2137	0	0	0	0	1.0372	0.91839	0	0	0	0.93653
Tery_4161	113477579	none	hypothetical protein [Trichodesmium erythraeum IMS101]	9.9308	9.2568	7.1894	3.4868	7.4004	7.9594	4.9702	4.1648	4.8172	8.6716	7.0476	4.8214	8.4733	9.9617	5.8337	10.635	11.798	15.047	10.372	11.021	8.9413	12.435	11.641	13.111
Tery_0511	113474378	[O]-Posttranslational-modification,-protein-turnover,-chaperones	cyclophilin type peptidyl-prolyl cis-trans isomerase [Trichodesmium erythraeum IMS101]	9.028	6.4797	9.8855	7.8454	9.2505	10.944	2.9821	6.2472	5.7807	7.5877	5.6381	7.2322	9.4148	12.175	11.667	13.825	12.781	9.673	8.2977	12.857	9.9347	8.6088	9.8504	8.4288
Tery_2900	113476480	none	hypothetical protein [Trichodesmium erythraeum IMS101]	11.736	13.885	13.48	13.076	15.726	11.939	14.91	18.742	15.415	19.511	18.324	20.491	15.064	19.923	15.168	13.825	18.681	8.5982	17.633	19.286	20.863	17.218	17.91	17.794
Tery_4728	113478101	none	hypothetical protein [Trichodesmium erythraeum IMS101]	0.9028	2.777	0.89868	3.4868	0.92505	0.99493	0.99403	2.0824	2.8903	1.084	1.4095	2.4107	2.8244	3.3206	3.5002	3.1905	3.9328	0	1.0372	2.7552	3.9739	3.8261	1.791	1.8731
Tery_4481	113477880	[J]-Translation,-ribosomal-structure-and-biogenesis	glyS gene product [Trichodesmium erythraeum IMS101]	17.153	14.811	11.683	20.049	20.351	20.893	20.875	21.865	18.306	26.015	21.143	25.313	24.478	23.244	25.668	24.46	29.496	22.57	26.968	26.633	27.817	24.87	20.596	23.413
Tery_3375	113476889	[T]-Signal-transduction-mechanisms	hypothetical protein [Trichodesmium erythraeum IMS101]	0.9028	0.92568	0	0.87171	0.92505	0	0	0	0.96345	2.1679	0	0	1.883	1.1069	0	3.1905	1.9664	2.1496	2.0744	0	0.99347	0.95653	0.89549	3.7461
Tery_1371	113475094	[E]-Amino-acid-transport-and-metabolism	peptidase S9, prolyl oligopeptidase active site region [Trichodesmium erythraeum IMS101]	16.25	14.811	11.683	14.819	20.351	12.934	15.905	17.7	19.269	9.7556	14.095	16.875	22.595	17.71	19.835	13.825	17.697	17.196	20.744	15.613	17.883	23.913	22.387	20.604
Tery_3709	113477180	none	hypothetical protein [Trichodesmium erythraeum IMS101]	3.6112	3.7027	2.696	3.4868	2.7752	3.9797	1.9881	1.0412	1.9269	2.1679	1.4095	3.6161	5.6489	1.1069	1.1667	1.0635	0.98319	5.3739	7.2605	1.8368	2.9804	3.8261	5.3729	3.7461
Tery_1503	113475201	[S]-Function-unknown	hypothetical protein [Trichodesmium erythraeum IMS101]	1.8056	0.92568	0.89868	0.87171	0.92505	0.99493	0.99403	1.0412	0.96345	0	0	1.2054	0	0	0	0	0	0	0	0	0	0	0	0
Tery_3446	113476951	[E]-Amino-acid-transport-and-metabolism	L-proline dehydrogenase / delta-1-pyrroline-5-carboxylate dehydrogenase [Trichodesmium erythraeum IMS101]	35.209	42.581	43.137	37.483	34.227	37.807	25.845	26.03	26.013	23.847	16.914	19.286	57.43	63.091	57.17	34.032	34.412	34.393	47.712	48.675	37.752	36.348	48.356	42.144
Tery_2198	113475839	[C]-Energy-production-and-conversion	F0F1 ATP synthase subunit gamma [Trichodesmium erythraeum IMS101]	57.779	57.392	58.414	58.404	61.053	61.685	61.63	61.431	55.88	69.373	74.704	72.322	65.903	76.373	74.671	67	70.79	66.636	67.419	72.553	74.511	59.305	61.789	58.065
Tery_3674	113477147	[R]-General-function-prediction-only	basic membrane lipoprotein [Trichodesmium erythraeum IMS101]	7.2224	3.7027	4.4934	6.102	4.6253	4.9746	6.9582	7.2884	6.7441	6.5037	4.2286	4.8214	6.5904	8.8549	5.8337	9.5714	6.8823	8.5982	8.2977	9.1839	9.9347	7.6522	7.1639	9.3653
Tery_4505	113477903	[M]-Cell-wall/membrane/envelope-biogenesis	outer membrane efflux protein [Trichodesmium erythraeum IMS101]	9.9308	8.3311	9.8855	12.204	12.026	6.9645	6.9582	7.2884	7.7076	11.923	8.4571	6.0268	11.298	12.175	7.0004	14.889	12.781	16.122	11.409	12.857	10.928	9.5653	10.746	11.238
Tery_4140	113477560	none	nitrogen fixation protein NifX [Trichodesmium erythraeum IMS101]	19.862	14.811	16.176	20.049	13.876	17.909	11.928	17.7	18.306	19.511	21.143	19.286	18.83	16.603	14.001	11.698	7.8655	11.823	9.335	14.694	17.883	19.131	15.223	16.858
Tery_0157	113474063	[H]-Coenzyme-transport-and-metabolism	trans-hexaprenyltranstransferase [Trichodesmium erythraeum IMS101]	8.1252	9.2568	8.0881	10.46	11.101	10.944	8.9463	6.2472	8.671	5.4198	8.4571	14.464	14.122	9.9617	12.834	11.698	10.815	8.5982	5.1861	11.939	11.922	11.478	11.641	11.238
Tery_1792	113475463	[P]-Inorganic-ion-transport-and-metabolism	3'(2'),5'-bisphosphate nucleotidase [Trichodesmium erythraeum IMS101]	25.278	23.142	25.163	26.151	24.051	22.883	25.845	31.236	28.903	24.931	31.009	31.339	29.186	27.671	25.668	29.778	29.496	31.169	33.191	35.817	33.778	33.478	31.342	32.779
Tery_2842	113476428	[E]-Amino-acid-transport-and-metabolism	nitrogen regulatory protein P-II [Trichodesmium erythraeum IMS101]	24.376	24.068	26.96	29.638	21.276	22.883	24.851	28.113	25.05	22.763	26.781	26.518	30.127	25.458	22.168	30.841	27.529	33.318	25.93	30.307	29.804	37.305	35.819	34.652
Tery_3240	113476767	none	phycobilisome protein [Trichodesmium erythraeum IMS101]	11.736	8.3311	9.8855	9.5888	12.026	9.9493	8.9463	7.2884	8.671	8.6716	9.8666	12.054	11.298	11.069	14.001	8.5079	9.8319	8.5982	10.372	10.102	8.9413	10.522	9.8504	8.4288
Tery_2882	113476466	none	hypothetical protein [Trichodesmium erythraeum IMS101]	3.6112	4.6284	6.2908	7.8454	5.5503	6.9645	2.9821	2.0824	4.8172	6.5037	2.819	4.8214	10.356	6.6412	5.8337	8.5079	4.916	8.5982	6.2233	5.5104	7.9478	9.5653	7.1639	8.4288
Tery_1610	113475301	[L]-Replication,-recombination-and-repair	nucleoid protein Hbs [Trichodesmium erythraeum IMS101]	38.82	37.027	30.555	38.355	34.227	39.797	32.803	27.071	31.794	34.686	36.647	30.134	43.308	44.274	29.169	42.54	38.344	42.991	42.526	36.736	33.778	35.392	41.192	37.461
Tery_0983	113474775	none	phycobilisome protein [Trichodesmium erythraeum IMS101]	58.682	64.797	66.502	65.378	66.604	66.66	62.624	69.761	66.478	68.289	71.885	62.679	64.021	77.48	63.004	98.905	78.655	102.1	67.419	58.777	83.452	61.218	66.266	72.113
Tery_2737	113476333	none	hypothetical protein [Trichodesmium erythraeum IMS101]	13.542	8.3311	8.9868	7.8454	9.2505	6.9645	7.9523	8.3296	8.671	4.3358	5.6381	6.0268	7.5318	6.6412	9.3339	5.3175	12.781	10.748	9.335	6.4287	9.9347	8.6088	8.0594	8.4288
[truncated: 398 more rows]
